# Supplementary material for: Spatial Profiling Reveals Distinct Molecular and Immune Evolution of Mouse Lung Adenocarcinoma Precancers with or Without Carcinogen Exposure
Source: Adv Sci (Weinh). 2026 Jan 25;13(17):e12597. doi: 10.1002/advs.202512597 (PMC13042775; doi:10.1002/advs.202512597)
Supplement: Supplementary file 2 — Supporting File 2: advs73897‐sup‐0002‐TableS1‐S7.zip. [file ADVS-13-e12597-s001.zip]

Archive with 7 entries (7 files):
- Supplementary Table 1.pdf
- Supplementary Table 2.pdf
- Supplementary Table 3.xlsx
- Supplementary Table 4.xlsx
- Supplementary Table 5.xlsx
- Supplementary Table 6.xlsx
- Supplementary Table 7.xlsx
