# Supplementary material for: Spatial Profiling Reveals Distinct Molecular and Immune Evolution of Mouse Lung Adenocarcinoma Precancers with or Without Carcinogen Exposure
Source: Adv Sci (Weinh). 2026 Jan 25;13(17):e12597. doi: 10.1002/advs.202512597 (PMC13042775; doi:10.1002/advs.202512597)
Supplement: Supplementary file 2 — Supporting File 2: advs73897‐sup‐0002‐TableS1‐S7.zip. [file ADVS-13-e12597-s001.zip › Supplementary Table 3.xlsx]

## Sheet: ROI Histological annotation
ROI_ID	ROI_Location	ROI_Diag
129S4-Urethane-0W-768-ROI001	Normal	Normal
129S4-Urethane-0W-768-ROI002	Normal	Normal
129S4-Urethane-0W-768-ROI003	Normal	Normal
129S4-Urethane-0W-768-ROI004	Normal	Normal
129S4-Urethane-0W-768-ROI005	Normal	Normal
129S4-Urethane-0W-768-ROI006	Normal	Normal
129S4-Urethane-1W-Z0006-ROI001	Normal	Normal
129S4-Urethane-1W-Z0006-ROI002	Normal	Normal
129S4-Urethane-1W-Z0006-ROI003	Normal	Normal
129S4-Urethane-1W-Z0006-ROI004	Normal	Normal
129S4-Urethane-1W-Z0006-ROI005	Normal	Normal
129S4-Urethane-1W-Z0006-ROI006	Normal	Normal
129S4-Urethane-2W-Z0008-ROI001	Normal	Normal
129S4-Urethane-2W-Z0008-ROI002	Normal	Normal
129S4-Urethane-2W-Z0008-ROI003	Normal	Normal
129S4-Urethane-2W-Z0008-ROI004	Normal	Normal
129S4-Urethane-2W-Z0008-ROI005	Normal	Normal
129S4-Urethane-2W-Z0008-ROI006	Normal	Normal
129S4-Urethane-4W-Z0002-ROI001	Lesion	Normal
129S4-Urethane-4W-Z0002-ROI002	Lesion	Normal
129S4-Urethane-4W-Z0002-ROI003	Lesion	Early Adenoma
129S4-Urethane-4W-Z0002-ROI004	Lesion	Normal
129S4-Urethane-4W-Z0007-ROI001	Lesion	Normal
129S4-Urethane-4W-Z0007-ROI002	Lesion	Hyperplasia
129S4-Urethane-4W-Z0007-ROI003	Lesion	Normal
129S4-Urethane-4W-Z0007-ROI004	Lesion	Hyperplasia
129S4-Urethane-4W-Z0007-ROI005	Lesion	Normal
129S4-Urethane-4W-Z0009-ROI001	Lesion	Hyperplasia
129S4-Urethane-4W-Z0009-ROI002	Lesion	Normal
129S4-Urethane-4W-Z0009-ROI003	Lesion	Normal
129S4-Urethane-4W-Z0009-ROI004	Lesion	Hyperplasia
129S4-Urethane-4W-Z0009-ROI005	Lesion	Normal
129S4-Urethane-7W-851-ROI001	Lesion	Normal
129S4-Urethane-7W-851-ROI002	Lesion	Early Adenoma
129S4-Urethane-7W-851-ROI003	Lesion	Hyperplasia
129S4-Urethane-7W-851-ROI004	Lesion	Normal
129S4-Urethane-7W-851-ROI005	Lesion	Normal
129S4-Urethane-7W-851-ROI006	Lesion	Hyperplasia
129S4-Urethane-7W-Z0013-ROI001	Lesion	Early Adenoma
129S4-Urethane-7W-Z0013-ROI002	Lesion	Normal
129S4-Urethane-7W-Z0013-ROI003	Lesion	Hyperplasia
129S4-Urethane-7W-Z0013-ROI004	Lesion	Normal
129S4-Urethane-7W-Z0013-ROI005	Lesion	Normal
129S4-Urethane-14W-808-ROI001	Lesion	Normal
129S4-Urethane-14W-808-ROI002	Lesion	Early Adenoma
129S4-Urethane-14W-808-ROI003	Lesion	Normal
129S4-Urethane-14W-808-ROI004	Lesion	Normal
129S4-Urethane-14W-808-ROI005	Lesion	IAC
129S4-Urethane-14W-808-ROI006	Lesion	IAC
129S4-Urethane-14W-808-ROI007	Lesion	IAC
129S4-Urethane-14W-808-ROI008	Lesion	IAC
129S4-Urethane-14W-808-ROI009	Lesion	Late Adenoma
129S4-Urethane-14W-808-ROI010	Lesion	Late Adenoma
129S4-Urethane-14W-809-ROI001	Lesion	Early Adenoma
129S4-Urethane-14W-809-ROI002	Lesion	Normal
129S4-Urethane-14W-809-ROI003	Lesion	Normal
129S4-Urethane-14W-809-ROI004	Lesion	Normal
129S4-Urethane-14W-809-ROI005	Lesion	Hyperplasia
129S4-Urethane-14W-809-ROI006	Lesion	Early Adenoma
129S4-Urethane-14W-779-ROI001	Lesion	Normal
129S4-Urethane-14W-779-ROI002	Lesion	Normal
129S4-Urethane-14W-779-ROI003	Lesion	Normal
129S4-Urethane-14W-779-ROI004	Lesion	Late Adenoma
129S4-Urethane-20W-838-ROI001	Lesion	Normal
129S4-Urethane-20W-838-ROI002	Lesion	Normal
129S4-Urethane-20W-838-ROI003	Lesion	Early Adenoma
129S4-Urethane-20W-838-ROI004	Lesion	Normal
129S4-Urethane-20W-838-ROI005	Lesion	Late Adenoma
129S4-Urethane-20W-838-ROI006	Lesion	Late Adenoma
129S4-Urethane-20W-838-ROI007	Lesion	Late Adenoma
129S4-Urethane-20W-839-ROI001	Lesion	Hyperplasia
129S4-Urethane-20W-839-ROI002	Lesion	Early Adenoma
129S4-Urethane-20W-839-ROI003	Lesion	Normal
129S4-Urethane-20W-839-ROI004	Lesion	Normal
129S4-Urethane-20W-839-ROI005	Lesion	Normal
129S4-Urethane-20W-839-ROI006	Lesion	Early Adenoma
129S4-Urethane-20W-839-ROI007	Lesion	Late Adenoma
129S4-Urethane-20W-847-ROI001	Lesion	Normal
129S4-Urethane-20W-847-ROI002	Lesion	Normal
129S4-Urethane-20W-847-ROI003	Lesion	Normal
129S4-Urethane-20W-847-ROI004	Lesion	Early Adenoma
129S4-Urethane-20W-847-ROI005	Lesion	IAC
129S4-Urethane-20W-847-ROI006	Lesion	IAC
129S4-Urethane-20W-847-ROI007	Lesion	IAC
129S4-Urethane-20W-847-ROI008	Lesion	IAC
129S4-Urethane-30W-836-ROI001	Lesion	Normal
129S4-Urethane-30W-836-ROI002	Lesion	Early Adenoma
129S4-Urethane-30W-836-ROI003	Lesion	Normal
129S4-Urethane-30W-836-ROI004	Lesion	Early Adenoma
129S4-Urethane-30W-836-ROI005	Lesion	Normal
129S4-Urethane-30W-836-ROI006	Lesion	IAC
129S4-Urethane-30W-836-ROI007	Lesion	IAC
129S4-Urethane-30W-836-ROI008	Lesion	IAC
129S4-Urethane-30W-836-ROI009	Lesion	IAC
129S4-Urethane-30W-836-ROI010	Lesion	IAC
129S4-Urethane-30W-836-ROI011	Lesion	IAC
129S4-Urethane-30W-836-ROI012	Lesion	IAC
129S4-Urethane-30W-836-ROI013	Lesion	IAC
129S4-Urethane-30W-836-ROI014	Lesion	Late Adenoma
129S4-Urethane-30W-836-ROI015	Lesion	Late Adenoma
129S4-Urethane-30W-860-ROI001	Lesion	Normal
129S4-Urethane-30W-860-ROI002	Lesion	Normal
129S4-Urethane-30W-860-ROI003	Lesion	Normal
129S4-Urethane-30W-860-ROI004	Lesion	Late Adenoma
129S4-Urethane-30W-860-ROI005	Lesion	Late Adenoma
129S4-Urethane-30W-860-ROI006	Lesion	Late Adenoma
129S4-Urethane-30W-860-ROI007	Lesion	IAC
129S4-Urethane-30W-860-ROI008	Lesion	IAC
129S4-Urethane-30W-860-ROI009	Lesion	IAC
129S4-Urethane-30W-860-ROI010	Lesion	IAC
129S4-Urethane-30W-860-ROI011	Lesion	IAC
129S4-Urethane-30W-867-ROI001	Lesion	Normal
129S4-Urethane-30W-867-ROI002	Lesion	Normal
129S4-Urethane-30W-867-ROI003	Lesion	Normal
129S4-Urethane-30W-867-ROI004	Lesion	Hyperplasia
129S4-Urethane-30W-867-ROI005	Lesion	Early Adenoma
129S4-Urethane-30W-867-ROI006	Lesion	Late Adenoma
129S4-Urethane-30W-867-ROI007	Lesion	IAC
129S4-Urethane-30W-867-ROI008	Lesion	IAC
129S4-Urethane-30W-867-ROI009	Lesion	IAC
129S4-Urethane-30W-867-ROI010	Lesion	IAC
129S4-Urethane-40W-814-ROI001	Lesion	Normal
129S4-Urethane-40W-814-ROI002	Lesion	Normal
129S4-Urethane-40W-814-ROI003	Lesion	Normal
129S4-Urethane-40W-814-ROI004	Lesion	Hyperplasia
129S4-Urethane-40W-814-ROI005	Lesion	Hyperplasia
129S4-Urethane-40W-814-ROI006	Lesion	Early Adenoma
129S4-Urethane-40W-814-ROI007	Lesion	IAC
129S4-Urethane-40W-814-ROI008	Lesion	IAC
129S4-Urethane-40W-814-ROI009	Lesion	IAC
129S4-Urethane-40W-814-ROI010	Lesion	IAC
129S4-Urethane-40W-814-ROI011	Lesion	Late Adenoma
129S4-Urethane-40W-814-ROI012	Lesion	Late Adenoma
129S4-Urethane-40W-815-ROI001	Lesion	Normal
129S4-Urethane-40W-815-ROI002	Lesion	Normal
129S4-Urethane-40W-815-ROI003	Lesion	Early Adenoma
129S4-Urethane-40W-815-ROI004	Lesion	Early Adenoma
129S4-Urethane-40W-815-ROI005	Lesion	Normal
129S4-Urethane-40W-815-ROI006	Lesion	Early Adenoma
129S4-Urethane-40W-815-ROI007	Lesion	Late Adenoma
129S4-Urethane-40W-815-ROI008	Lesion	IAC
129S4-Urethane-40W-815-ROI009	Lesion	IAC
129S4-Urethane-40W-815-ROI010	Lesion	IAC
129S4-Urethane-40W-815-ROI011	Lesion	IAC
129S4-Urethane-40W-815-ROI012	Lesion	Late Adenoma
129S4-Urethane-40W-815-ROI013	Lesion	IAC
129S4-Urethane-40W-853-ROI001	Lesion	Normal
129S4-Urethane-40W-853-ROI002	Lesion	Early Adenoma
129S4-Urethane-40W-853-ROI003	Lesion	Normal
129S4-Urethane-40W-853-ROI004	Lesion	Normal
129S4-Urethane-40W-853-ROI005	Lesion	IAC
129S4-Urethane-40W-853-ROI006	Lesion	Late Adenoma
129S4-Urethane-40W-853-ROI007	Lesion	Late Adenoma
129S4-Urethane-40W-853-ROI008	Lesion	Late Adenoma
129S4-Urethane-40W-853-ROI009	Lesion	IAC
129S4-Urethane-40W-853-ROI010	Lesion	IAC
129S4-Urethane-40W-853-ROI011	Lesion	IAC
129S4-Urethane-40W-853-ROI012	Lesion	IAC
129S4-KrasG12D-0W-493-ROI001	Normal	Normal
129S4-KrasG12D-0W-493-ROI002	Normal	Normal
129S4-KrasG12D-0W-493-ROI003	Normal	Normal
129S4-KrasG12D-0W-493-ROI004	Normal	Normal
129S4-KrasG12D-0W-493-ROI005	Normal	Normal
129S4-KrasG12D-0W-493-ROI006	Normal	Normal
129S4-KrasG12D-1W-365-ROI001	Normal	Normal
129S4-KrasG12D-1W-365-ROI002	Normal	Normal
129S4-KrasG12D-1W-365-ROI003	Normal	Normal
129S4-KrasG12D-1W-365-ROI004	Normal	Normal
129S4-KrasG12D-1W-365-ROI005	Normal	Normal
129S4-KrasG12D-1W-365-ROI006	Normal	Normal
129S4-KrasG12D-2W-407-ROI001	Normal	Normal
129S4-KrasG12D-2W-407-ROI002	Normal	Normal
129S4-KrasG12D-2W-407-ROI003	Normal	Normal
129S4-KrasG12D-2W-407-ROI004	Normal	Normal
129S4-KrasG12D-2W-439-ROI001	Normal	Normal
129S4-KrasG12D-2W-439-ROI002	Normal	Normal
129S4-KrasG12D-2W-439-ROI003	Normal	Normal
129S4-KrasG12D-2W-439-ROI004	Normal	Normal
129S4-KrasG12D-4W-466-ROI001	Lesion	Normal
129S4-KrasG12D-4W-466-ROI002	Lesion	Hyperplasia
129S4-KrasG12D-4W-466-ROI003	Lesion	Hyperplasia
129S4-KrasG12D-4W-466-ROI004	Lesion	Normal
129S4-KrasG12D-4W-466-ROI005	Lesion	Normal
129S4-KrasG12D-7W-474-ROI001	Lesion	Normal
129S4-KrasG12D-7W-474-ROI002	Lesion	Early Adenoma
129S4-KrasG12D-7W-474-ROI003	Lesion	Normal
129S4-KrasG12D-7W-474-ROI004	Lesion	Hyperplasia
129S4-KrasG12D-7W-474-ROI005	Lesion	Normal
129S4-KrasG12D-7W-488-ROI001	Lesion	Hyperplasia
129S4-KrasG12D-7W-488-ROI002	Lesion	Normal
129S4-KrasG12D-7W-488-ROI003	Lesion	Normal
129S4-KrasG12D-7W-488-ROI004	Lesion	Normal
129S4-KrasG12D-9W-396-ROI001	Lesion	Early Adenoma
129S4-KrasG12D-9W-396-ROI002	Lesion	Normal
129S4-KrasG12D-9W-396-ROI003	Lesion	Normal
129S4-KrasG12D-9W-396-ROI004	Lesion	Normal
129S4-KrasG12D-9W-473-ROI001	Lesion	Normal
129S4-KrasG12D-9W-473-ROI002	Lesion	Early Adenoma
129S4-KrasG12D-9W-473-ROI003	Lesion	Early Adenoma
129S4-KrasG12D-9W-473-ROI004	Lesion	Early Adenoma
129S4-KrasG12D-9W-473-ROI005	Lesion	Normal
129S4-KrasG12D-9W-473-ROI006	Lesion	Normal
129S4-KrasG12D-9W-473-ROI007	Lesion	Hyperplasia
129S4-KrasG12D-15W-368-ROI001	Lesion	Late Adenoma
129S4-KrasG12D-15W-368-ROI002	Lesion	Late Adenoma
129S4-KrasG12D-15W-368-ROI003	Lesion	Late Adenoma
129S4-KrasG12D-15W-368-ROI004	Lesion	Hyperplasia
129S4-KrasG12D-15W-368-ROI005	Lesion	Early Adenoma
129S4-KrasG12D-15W-368-ROI006	Lesion	Hyperplasia
129S4-KrasG12D-15W-368-ROI007	Lesion	Hyperplasia
129S4-KrasG12D-15W-368-ROI008	Lesion	Normal
129S4-KrasG12D-15W-368-ROI009	Lesion	Normal
129S4-KrasG12D-15W-368-ROI010	Lesion	Normal
129S4-KrasG12D-15W-371-ROI001	Lesion	Late Adenoma
129S4-KrasG12D-15W-371-ROI002	Lesion	Normal
129S4-KrasG12D-15W-371-ROI003	Lesion	Normal
129S4-KrasG12D-15W-371-ROI004	Lesion	Normal
129S4-KrasG12D-15W-371-ROI005	Lesion	Hyperplasia
129S4-KrasG12D-15W-371-ROI006	Lesion	Hyperplasia
129S4-KrasG12D-15W-371-ROI007	Lesion	Hyperplasia
129S4-KrasG12D-15W-371-ROI008	Lesion	Late Adenoma
129S4-KrasG12D-15W-376-ROI001	Lesion	Normal
129S4-KrasG12D-15W-376-ROI002	Lesion	Normal
129S4-KrasG12D-15W-376-ROI003	Lesion	Normal
129S4-KrasG12D-15W-376-ROI004	Lesion	Early Adenoma
129S4-KrasG12D-15W-376-ROI005	Lesion	Hyperplasia
129S4-KrasG12D-15W-376-ROI006	Lesion	Hyperplasia
129S4-KrasG12D-15W-376-ROI007	Lesion	Hyperplasia
129S4-KrasG12D-15W-376-ROI008	Lesion	Hyperplasia
129S4-KrasG12D-15W-376-ROI009	Lesion	Late Adenoma
129S4-KrasG12D-15W-376-ROI010	Lesion	Late Adenoma
129S4-KrasG12D-15W-376-ROI011	Lesion	Late Adenoma
129S4-KrasG12D-15W-376-ROI012	Lesion	Late Adenoma
129S4-KrasG12D-15W-376-ROI013	Lesion	Late Adenoma
129S4-KrasG12D-20W-465-ROI001	Lesion	Hyperplasia
129S4-KrasG12D-20W-465-ROI002	Lesion	Hyperplasia
129S4-KrasG12D-20W-465-ROI003	Lesion	Early Adenoma
129S4-KrasG12D-20W-465-ROI004	Lesion	Early Adenoma
129S4-KrasG12D-20W-465-ROI005	Lesion	Early Adenoma
129S4-KrasG12D-20W-465-ROI006	Lesion	Normal
129S4-KrasG12D-20W-465-ROI007	Lesion	Normal
129S4-KrasG12D-20W-465-ROI008	Lesion	Normal
129S4-KrasG12D-20W-465-ROI009	Lesion	IAC
129S4-KrasG12D-20W-465-ROI010	Lesion	IAC
129S4-KrasG12D-20W-465-ROI011	Lesion	Late Adenoma
129S4-KrasG12D-20W-471-ROI001	Lesion	Normal
129S4-KrasG12D-20W-471-ROI002	Lesion	Normal
129S4-KrasG12D-20W-471-ROI003	Lesion	Normal
129S4-KrasG12D-20W-471-ROI004	Lesion	Hyperplasia
129S4-KrasG12D-20W-471-ROI005	Lesion	Early Adenoma
129S4-KrasG12D-20W-471-ROI006	Lesion	Early Adenoma
129S4-KrasG12D-20W-471-ROI007	Lesion	Hyperplasia
129S4-KrasG12D-20W-471-ROI008	Lesion	Early Adenoma
129S4-KrasG12D-20W-471-ROI009	Lesion	Early Adenoma
129S4-KrasG12D-20W-471-ROI010	Lesion	IAC
129S4-KrasG12D-20W-471-ROI011	Lesion	Late Adenoma
129S4-KrasG12D-20W-471-ROI012	Lesion	IAC
129S4-KrasG12D-20W-471-ROI013	Lesion	IAC
129S4-KrasG12D-30W-412-ROI001	Lesion	Normal
129S4-KrasG12D-30W-412-ROI002	Lesion	Normal
129S4-KrasG12D-30W-412-ROI003	Lesion	Normal
129S4-KrasG12D-30W-412-ROI004	Lesion	Hyperplasia
129S4-KrasG12D-30W-412-ROI005	Lesion	Hyperplasia
129S4-KrasG12D-30W-412-ROI006	Lesion	Hyperplasia
129S4-KrasG12D-30W-412-ROI007	Lesion	Late Adenoma
129S4-KrasG12D-30W-412-ROI008	Lesion	Late Adenoma
129S4-KrasG12D-30W-412-ROI009	Lesion	IAC
129S4-KrasG12D-30W-412-ROI010	Lesion	IAC
129S4-KrasG12D-30W-412-ROI011	Lesion	IAC
129S4-KrasG12D-30W-412-ROI012	Lesion	IAC
129S4-KrasG12D-30W-460-ROI001	Lesion	Early Adenoma
129S4-KrasG12D-30W-460-ROI002	Lesion	Hyperplasia
129S4-KrasG12D-30W-460-ROI003	Lesion	Early Adenoma
129S4-KrasG12D-30W-460-ROI004	Lesion	Normal
129S4-KrasG12D-30W-460-ROI005	Lesion	Normal
129S4-KrasG12D-30W-460-ROI006	Lesion	Normal
129S4-KrasG12D-30W-460-ROI007	Lesion	IAC
129S4-KrasG12D-30W-460-ROI008	Lesion	Late Adenoma
129S4-KrasG12D-30W-460-ROI009	Lesion	IAC
129S4-KrasG12D-30W-460-ROI010	Lesion	IAC
129S4-KrasG12D-30W-460-ROI011	Lesion	IAC
129S4-KrasG12D-30W-460-ROI012	Lesion	IAC
129S4-KrasG12D-30W-460-ROI013	Lesion	IAC
129S4-KrasG12D-30W-460-ROI014	Lesion	IAC
