# Supplementary material for: Spatial Profiling Reveals Distinct Molecular and Immune Evolution of Mouse Lung Adenocarcinoma Precancers with or Without Carcinogen Exposure
Source: Adv Sci (Weinh). 2026 Jan 25;13(17):e12597. doi: 10.1002/advs.202512597 (PMC13042775; doi:10.1002/advs.202512597)
Supplement: Supplementary file 2 — Supporting File 2: advs73897‐sup‐0002‐TableS1‐S7.zip. [file ADVS-13-e12597-s001.zip › Supplementary Table 4.xlsx]

## Sheet: K Normal enriched feature 
	id	module	supermodule	dim_1	dim_2
1	CT-State-CD4.T.Cell.CD206	3	3	7.77848	4.19112
2	CT-State-AT2. like. Neoplastic. EC.CD206	3	3	7.81749	3.76809
3	CT-State-AT2. like. EC.CD206	3	3	8.08077	3.90645
4	CT-State-AT1. like. EC.CD206	3	3	8.25685	4.02487
5	CT-Composition-AT1. like. EC.Proportion	3	3	7.3834	3.43471
6	CT-State-Fibroblast.CD206	3	3	7.75303	3.73726
7	CT-State-Neoplastic.Like.Epithelial.Cell.iNOS	3	3	7.46115	2.97315
8	CT-State-Neoplastic.Like.Epithelial.Cell.CD206	3	3	8.02155	4.15892
9	CT-State-Undefined.CD206	3	3	7.86646	4.32092
10	CT-State-CD8.T.Cell.CD206	3	3	7.68787	4.02693
11	CT-State-Macrophage.CD206	3	3	7.75319	3.7136
12	CT-State-CD8.T.Cell.iNOS	3	3	7.53965	2.91567
13	CT-State-Smooth.Muscle.CD206	3	3	8.05826	4.39925
14	CT-State-Other.Immune.CD206	3	3	7.78338	3.95072
15	CT-Composition-Undefined.Proportion	3	3	8.51002	3.46359
16	CT-Composition-Endothelial.Cell.Proportion	3	3	7.2927	3.67259
17	CT-Composition-AT1. like. EC.Density	3	3	7.43106	3.51894
18	CT-State-Endothelial.Cell.CD206	3	3	7.92667	4.22747
19	CT-State-MDSC.CD206	3	3	8.01241	3.76761
20	CT-State-T.Reg.Cell.Ki67	3	3	8.3276	3.30767
21	CT-State-T.Reg.Cell.CD206	3	3	7.98521	4.42128
22	CT-State-Dendritic.Cell.CD206	3	3	8.16853	4.32648
23	CT-State-CD4.T.Cell.iNOS	3	3	7.83013	2.7504
24	CT-State-Dendritic.Cell.TIM3	3	3	8.176	3.21453
25	CT-State-Dendritic.Cell.CD21	3	3	8.61721	3.95045
26	CT-State-B.Cell.CD206	3	3	8.11828	3.73872
27	CT-Interaction-CD8.T.Cell.Neoplastic.Like.Epithelial.Cell	3	3	7.2527	3.10607
28	CT-State-CD4.T.Cell.PDL1	3	3	8.06181	3.47802
29	CT-Composition-Endothelial.Cell.Density	3	3	7.14656	3.77916
30	CT-Interaction-Smooth.Muscle.Neoplastic.Like.Epithelial.Cell	3	3	7.39625	3.01543

## Sheet: K Hyperplasia enriched feature 
d	id	module	supermodule	dim_1	dim_2
1	CT-Interaction-Neutrophil.Macrophage	2	2	-15.4903	-0.500304
2	CT-Interaction-Neutrophil.Neutrophil	2	2	-15.517	-0.715923
3	CT-Interaction-Neoplastic.Like.Epithelial.Cell.Neutrophil	2	2	-15.6418	-0.863124
4	CT-Interaction-AT2. like. Neoplastic. EC.Neutrophil	2	2	-17.1241	-1.50998
5	CT-Interaction-Macrophage.Neutrophil	2	2	-15.8337	-0.689447
6	CT-Interaction-Dendritic.Cell.Neutrophil	2	2	-15.6386	-0.978798
7	CT-Interaction-Other.Immune.Neutrophil	2	2	-15.8073	-0.777693
8	CT-Interaction-Undefined.Neutrophil	2	2	-15.7264	-0.83074
9	CT-Interaction-Neutrophil.Dendritic.Cell	2	2	-15.5109	-0.486972
10	CT-Interaction-T.Reg.Cell.Neutrophil	2	2	-16.2972	-0.770826
11	CT-Interaction-CD8.T.Cell.Neutrophil	2	2	-17.2021	-1.67263
12	CT-Interaction-Neutrophil.Other.Immune	2	2	-15.9672	-1.10108
13	CT-Interaction-AT1. like. EC.Neutrophil	2	2	-15.8819	-1.26577
14	CT-Interaction-CD4.T.Cell.Neutrophil	2	2	-16.1566	-1.25648
15	CT-Interaction-Neutrophil.Neoplastic.Like.Epithelial.Cell	2	2	-16.2089	-1.16433
16	CT-Interaction-Neutrophil.Fibroblast	2	2	-16.842	-1.37109
17	CT-Interaction-Neutrophil.MinorAxisLength	2	2	-16.0565	-1.86668
18	CT-Interaction-Neutrophil.T.Reg.Cell	2	2	-16.4769	-0.911313
19	CT-Interaction-Neutrophil.CD8.T.Cell	2	2	-16.9941	-1.28535
20	CT-Interaction-AT2. like. EC.Neutrophil	2	2	-16.5651	-1.85152
21	CT-Interaction-Smooth.Muscle.Neutrophil	2	2	-16.973	-1.56311
22	CT-Interaction-Fibroblast.Neutrophil	2	2	-17.0742	-1.66763
23	CT-Interaction-B.Cell.Neutrophil	2	2	-16.6789	-1.46168
24	CT-Interaction-Neutrophil.AT2. like. EC	2	2	-16.6049	-1.7237
25	CT-Interaction-Neutrophil.B.Cell	2	2	-16.662	-1.4497
26	CT-Interaction-Neutrophil.Undefined	2	2	-16.7607	-1.62479
27	CT-Interaction-Endothelial.Cell.Neutrophil	2	2	-16.737	-1.8583
28	CT-Interaction-Neutrophil.Endothelial.Cell	2	2	-16.5819	-1.65373
29	CT-Morphology-Neutrophil.Area	2	2	-16.0415	-1.87063
30	CT-Interaction-Neutrophil.AT1. like. EC	2	2	-16.8766	-1.76934
31	CT-Interaction-Neutrophil.CD4.T.Cell	2	2	-16.6378	-1.49007
32	CT-Morphology-Neutrophil.MajorAxisLength	2	2	-16.106	-1.97259
33	CT-Morphology-Neutrophil.Eccentricity	2	2	-16.2598	-1.81358
34	CT-Interaction-Neutrophil.Smooth.Muscle	2	2	-16.7123	-1.6472
35	CT-Interaction-Neutrophil.MDSC	2	2	-16.838	-1.95716
36	CT-Interaction-MDSC.Neutrophil	2	2	-16.8492	-1.8538

## Sheet: K E-Adenoma enriched feature 
	id	module	supermodule	dim_1	dim_2
1	CT-Morphology-B.Cell.MinorAxisLength	5	4	4.46409	-0.78164
2	CT-Morphology-AT2. like. Neoplastic. EC.MinorAxisLength	5	4	5.02635	-0.571098
3	CT-Morphology-AT2. like. Neoplastic. EC.Area	5	4	4.75372	-0.747146
4	CT-Morphology-AT2. like. Neoplastic. EC.MajorAxisLength	5	4	4.78336	-0.520456
5	CT-Morphology-Dendritic.Cell.Area	5	4	4.08526	-0.674042
6	CT-Morphology-Neoplastic.Like.Epithelial.Cell.MajorAxisLength	5	4	4.97633	-0.818126
7	CT-Morphology-Neoplastic.Like.Epithelial.Cell.Area	5	4	4.85528	-0.707494
8	CT-Morphology-Macrophage.MinorAxisLength	5	4	5.14737	-0.742193
9	CT-Morphology-Smooth.Muscle.Area	5	4	5.67459	-1.13637
10	CT-Morphology-Dendritic.Cell.MinorAxisLength	5	4	4.39239	-0.571798
11	CT-Morphology-Neoplastic.Like.Epithelial.Cell.MinorAxisLength	5	4	5.04773	-0.501728
12	CT-Morphology-B.Cell.Area	5	4	4.50694	-0.890704
13	CT-Morphology-Dendritic.Cell.MajorAxisLength	5	4	4.36149	-0.637695
14	CT-Morphology-Macrophage.Area	5	4	5.11985	-1.05255
15	CT-Morphology-Smooth.Muscle.MajorAxisLength	5	4	5.64993	-0.989394
16	CT-Morphology-Smooth.Muscle.MinorAxisLength	5	4	5.59808	-1.03898
17	CT-Morphology-CD8.T.Cell.Area	5	4	4.53606	-0.959917
18	CT-Morphology-Macrophage.MajorAxisLength	5	4	5.22461	-0.896557
19	CT-Morphology-B.Cell.Eccentricity	5	4	4.94429	-0.375106
20	CT-Morphology-CD8.T.Cell.MinorAxisLength	5	4	4.63745	-0.994928
21	CT-Morphology-Fibroblast.MinorAxisLength	5	4	4.33431	-0.85329
22	CT-Morphology-Fibroblast.Area	5	4	4.05623	-1.00928
23	CT-Morphology-CD8.T.Cell.MajorAxisLength	5	4	4.91184	-0.919369

## Sheet: K L-Adenoma enriched feature 
	id	module	supermodule	dim_1	dim_2
1	CT-Interaction-Smooth.Muscle.AT1. like. EC	1	1	-0.787889	-2.67815
2	CT-interaction-AT2. like. Neoplastic. EC.AT1. like. EC	1	1	-0.58742	-2.52528
3	CT-interaction-Neoplastic.Like.Epithelial.Cell.AT2.like. EC	1	1	-1.16099	-3.33971
4	CT-Interaction-T.Reg.Cell.Smooth.Muscle	1	1	-1.2555	-3.11734
5	CT-interaction-CD8.T.Cell.AT1. like. EC	1	1	-0.168719	-2.38667
6	CT-interaction-Dendritic.Cell.CD4.T.Cell	1	1	-0.722917	-3.48474
7	CT-interaction-Neoplastic.Like.Epithelial.Cell.Fibroblast	1	1	0.25857	-1.97226
8	CT-Interaction-Macrophage.Smooth.Muscle	1	1	-0.964789	-3.12385
9	CT-Composition-AT2. like. Neoplastic. EC.Proportion	1	1	0.0992161	-2.62815
10	CT-Interaction-Neoplastic.Like.Epithelial.Cell.AT1. like. EC	1	1	-0.242596	-2.32236
11	CT-Composition-Neoplastic.Like.Epithelial.Cell.Density	1	1	0.268933	-2.31246
12	CT-Composition-AT2. like. Neoplastic. EC.Density	1	1	-0.0055116	-2.77255
13	CT-Interaction-AT2. like. Neoplastic. EC.AT2. like. Neoplastic. EC	1	1	0.156607	-2.65268
14	CT-Interaction-Fibroblast.AT1. like. EC	1	1	-0.290567	-2.2674
15	CT-State-AT1. like. EC.ECAD	1	1	-1.66049	-1.7711
16	CT-Interaction-CD4.T.Cell.CD4.T.Cell	1	1	-0.14327	-3.17034
17	CT-Interaction-AT1. like. EC.Smooth.Muscle	1	1	-1.19333	-3.40546
18	CT-Composition-CD4.T.Cell.Density	1	1	0.222624	-3.10061
19	CT-Composition-Neoplastic.Like.Epithelial.Cell.Proportion	1	1	0.0297553	-2.13506
20	CT-Interaction-Macrophage.Dendritic.Cell	1	1	-0.170905	-3.33125
21	CT-Composition-CD4.T.Cell.Proportion	1	1	0.211815	-3.06789
22	CT-Interaction-Macrophage.AT1. like. EC	1	1	-0.563584	-2.9226
23	CT-Interaction-AT2. like. Neoplastic. EC.AT2.like. EC	1	1	-1.33967	-3.12191
24	CT-Interaction-Neoplastic.Like.Epithelial.Cell.CD4.T.Cell	1	1	-0.289882	-2.93637
25	CT-State-Fibroblast.CD21	1	1	0.773801	-1.42844
26	CT-Morphology-CD4.T.Cell.Area	1	1	0.349543	-2.97258
27	CT-State-CD4.T.Cell.ECAD	1	1	-1.14273	-2.09259
28	CT-Interaction-Dendritic.Cell.Macrophage	1	1	-1.14164	-2.3815
29	CT-Interaction-Fibroblast.Macrophage	1	1	-0.40425	-1.89833
30	CT-State-Dendritic.Cell.ECAD	1	1	-1.06237	-2.1758
31	CT-Interaction-AT1. like. EC.CD4.T.Cell	1	1	-0.619475	-2.24008
32	CT-State-AT2. like. EC.ECAD	1	1	-1.70392	-1.75443
33	CT-Interaction-T.Reg.Cell.AT1. like. EC	1	1	-0.785094	-3.12053
34	CT-Interaction-Macrophage.Fibroblast	1	1	-0.475533	-1.87958
35	CT-Interaction-CD4.T.Cell.Smooth.Muscle	1	1	-0.950064	-3.28939
36	CT-Composition-Macrophage.Density	1	1	-0.949237	-2.15397
37	CT-Interaction-AT2. like. EC.AT2. like. Neoplastic. EC	1	1	-1.50629	-2.9473
38	CT-Interaction-CD4.T.Cell.AT1. like. EC	1	1	-0.436831	-2.48354
39	CT-Composition-Macrophage.Proportion	1	1	-0.866431	-2.32129
40	CT-Interaction-Macrophage.Macrophage	1	1	-0.91829	-2.28584
41	CT-Interaction-Fibroblast.Fibroblast	1	1	0.587897	-1.68184
42	CT-Interaction-Dendritic.Cell.Dendritic.Cell	1	1	-0.167323	-3.26023
43	CT-Interaction-Neoplastic.Like.Epithelial.Cell.Other.Immune	1	1	-1.5081	-3.36309
44	CT-Interaction-Macrophage.CD4.T.Cell	1	1	-0.552673	-3.06446
45	CT-Composition-Fibroblast.Density	1	1	0.690228	-1.79011
46	CT-State-Endothelial.Cell.CD44	1	1	-0.493558	-3.39533
47	CT-Interaction-AT2. like. Neoplastic. EC.T.Reg.Cell	1	1	-1.01767	-2.72595
48	CT-State-AT2. like. Neoplastic. EC.ECAD	1	1	-1.5015	-1.89024

## Sheet: K IAC enriched feature 
	id	module	supermodule	dim_1	dim_2
1	CT-Interaction-Smooth.Muscle.AT1. like. EC	1	1	-0.787889	-2.67815
2	CT-Interaction-AT2. like. Neoplastic. EC.AT1. like. EC	1	1	-0.58742	-2.52528
3	CT-Interaction-Neoplastic.Like.Epithelial.Cell.AT2. like. EC	1	1	-1.16099	-3.33971
4	CT-Interaction-T.Reg.Cell.Smooth.Muscle	1	1	-1.2555	-3.11734
5	CT-Interaction-CD8.T.Cell.AT1. like. EC	1	1	-0.168719	-2.38667
6	CT-Interaction-Dendritic.Cell.CD4.T.Cell	1	1	-0.722917	-3.48474
7	CT-Interaction-Neoplastic.Like.Epithelial.Cell.Fibroblast	1	1	0.25857	-1.97226
8	CT-Interaction-Macrophage.Smooth.Muscle	1	1	-0.964789	-3.12385
9	CT-Composition-AT2. like. Neoplastic. EC.Proportion	1	1	0.0992161	-2.62815
10	CT-Interaction-Neoplastic.Like.Epithelial.Cell.AT1. like. EC	1	1	-0.242596	-2.32236
11	CT-Composition-Neoplastic.Like.Epithelial.Cell.Density	1	1	0.268933	-2.31246
12	CT-Composition-AT2. like. Neoplastic. EC.Density	1	1	-0.0055116	-2.77255
13	CT-Interaction-AT2. like. Neoplastic. EC.AT2. like. Neoplastic. EC	1	1	0.156607	-2.65268
14	CT-Interaction-Fibroblast.AT1. like. EC	1	1	-0.290567	-2.2674
15	CT-State-AT1. like. EC.ECAD	1	1	-1.66049	-1.7711
16	CT-Interaction-CD4.T.Cell.CD4.T.Cell	1	1	-0.14327	-3.17034
17	CT-Interaction-AT1. like. EC.Smooth.Muscle	1	1	-1.19333	-3.40546
18	CT-Composition-CD4.T.Cell.Density	1	1	0.222624	-3.10061
19	CT-Composition-Neoplastic.Like.Epithelial.Cell.Proportion	1	1	0.0297553	-2.13506
20	CT-Interaction-Macrophage.Dendritic.Cell	1	1	-0.170905	-3.33125
21	CT-Composition-CD4.T.Cell.Proportion	1	1	0.211815	-3.06789
22	CT-Interaction-Macrophage.AT1. like. EC	1	1	-0.563584	-2.9226
23	CT-Interaction-AT2. like. Neoplastic. EC.AT2. like.EC	1	1	-1.33967	-3.12191
24	CT-Interaction-Neoplastic.Like.Epithelial.Cell.CD4.T.Cell	1	1	-0.289882	-2.93637
25	CT-State-Fibroblast.CD21	1	1	0.773801	-1.42844
26	CT-Morphology-CD4.T.Cell.Area	1	1	0.349543	-2.97258
27	CT-State-CD4.T.Cell.ECAD	1	1	-1.14273	-2.09259
28	CT-Interaction-Dendritic.Cell.Macrophage	1	1	-1.14164	-2.3815
29	CT-Interaction-Fibroblast.Macrophage	1	1	-0.40425	-1.89833
30	CT-State-Dendritic.Cell.ECAD	1	1	-1.06237	-2.1758
31	CT-Interaction-AT1. like. EC.CD4.T.Cell	1	1	-0.619475	-2.24008
32	CT-State-AT2. like. EC.ECAD	1	1	-1.70392	-1.75443
33	CT-Interaction-T.Reg.Cell.AT1. like. EC	1	1	-0.785094	-3.12053
34	CT-Interaction-Macrophage.Fibroblast	1	1	-0.475533	-1.87958
35	CT-Interaction-CD4.T.Cell.Smooth.Muscle	1	1	-0.950064	-3.28939
36	CT-Composition-Macrophage.Density	1	1	-0.949237	-2.15397
37	CT-Interaction-AT2.like.EC.AT2. like. Neoplastic. EC	1	1	-1.50629	-2.9473
38	CT-Interaction-CD4.T.Cell.AT1. like. EC	1	1	-0.436831	-2.48354
39	CT-Composition-Macrophage.Proportion	1	1	-0.866431	-2.32129
40	CT-Interaction-Macrophage.Macrophage	1	1	-0.91829	-2.28584
41	CT-Interaction-Fibroblast.Fibroblast	1	1	0.587897	-1.68184
42	CT-Interaction-Dendritic.Cell.Dendritic.Cell	1	1	-0.167323	-3.26023
43	CT-Interaction-Neoplastic.Like.Epithelial.Cell.Other.Immune	1	1	-1.5081	-3.36309
44	CT-Interaction-Macrophage.CD4.T.Cell	1	1	-0.552673	-3.06446
45	CT-Composition-Fibroblast.Density	1	1	0.690228	-1.79011
46	CT-State-Endothelial.Cell.CD44	1	1	-0.493558	-3.39533
47	CT-Interaction-AT2. like. Neoplastic. EC.T.Reg.Cell	1	1	-1.01767	-2.72595
48	CT-State-AT2. like. Neoplastic. EC.ECAD	1	1	-1.5015	-1.89024
