# Supplementary material for: Spatial Profiling Reveals Distinct Molecular and Immune Evolution of Mouse Lung Adenocarcinoma Precancers with or Without Carcinogen Exposure
Source: Adv Sci (Weinh). 2026 Jan 25;13(17):e12597. doi: 10.1002/advs.202512597 (PMC13042775; doi:10.1002/advs.202512597)
Supplement: Supplementary file 2 — Supporting File 2: advs73897‐sup‐0002‐TableS1‐S7.zip. [file ADVS-13-e12597-s001.zip › Supplementary Table 5.xlsx]

## Sheet: U Normal enriched feature 
	id	module	supermodule	dim_1	dim_2
1	CT-Composition-AT1.like.EC.Proportion	2	1	-3.86291	-10.0891
2	CT-Composition-AT1.like.EC.Density	2	1	-4.2626	-10.3155
3	CT-Interaction-AT1.like.EC.AT2.Like.Neoplastic.Epithelial.Cell	2	1	-3.12238	-9.41067
4	CT-Composition-Endothelial.Cell.Proportion	2	1	-4.07966	-9.87045
5	CT-State-Neoplastic.Like.Epithelial.Cell.iNOS	2	1	-4.03025	-10.0611
6	CT-Interaction-Undefined.AT2.Like.Neoplastic.Epithelial.Cell	2	1	-3.05917	-9.69732
7	CT-Composition-Fibroblast.Proportion	2	1	-4.00027	-10.2858
8	CT-Interaction-T.Reg.Cell.AT2.Like.Neoplastic.Epithelial.Cell	2	1	-3.14466	-9.50966
9	CT-Interaction-Smooth.Muscle.AT2.Like.Neoplastic.Epithelial.Cell	2	1	-3.17144	-9.36378
10	CT-Interaction-Neoplastic.Like.Epithelial.Cell.AT2.Like.Neoplastic.Epithelial.Cell	2	1	-3.17794	-9.25623
11	CT-Composition-Endothelial.Cell.Density	2	1	-4.22737	-9.97998
12	CT-State-CD8.T.Cell.iNOS	2	1	-4.02293	-9.86467
13	CT-Interaction-Other.Immune.AT2.Like.Neoplastic.Epithelial.Cell	2	1	-2.95872	-9.5964
14	CT-Interaction-CD8.T.Cell.AT2.Like.Neoplastic.Epithelial.Cell	2	1	-2.92639	-9.25838
15	CT-Interaction-B.Cell.AT2.Like.Neoplastic.Epithelial.Cell	2	1	-2.88383	-9.31422
16	CT-State-Other.Immune.CD206	2	1	-4.79784	-11.4023
17	CT-Interaction-Fibroblast.AT2.Like.Neoplastic.Epithelial.Cell	2	1	-3.26986	-9.5644
18	CT-Composition-AT2.like.EC.Proportion	2	1	-3.38058	-9.34508
19	CT-State-Smooth.Muscle.CD206	2	1	-4.52562	-11.664
20	CT-State-T.Reg.Cell.CD206	2	1	-4.61212	-11.5475
21	CT-State-MDSC.CD206	2	1	-4.71301	-11.1522
22	CT-State-Dendritic.Cell.CD44	2	1	-3.52052	-9.57968
23	CT-State-Neoplastic.Like.Epithelial.Cell.CD206	2	1	-4.48167	-11.4959
24	CT-State-AT2.Like.Neoplastic.Epithelial.CellCD206	2	1	-4.53019	-11.3247
25	CT-State-Smooth.Muscle.iNOS	2	1	-3.12746	-7.87971
26	CT-Interaction-Macrophage.AT2.Like.Neoplastic.Epithelial.Cell	2	1	-3.17968	-8.99859
27	CT-State-Macrophage.CD44	2	1	-3.67299	-9.87386
28	CT-Composition-Undefined.Proportion	2	1	-3.87275	-10.3767
29	CT-Interaction-Fibroblast.Fibroblast	2	1	-4.07723	-10.3427
30	CT-State-AT2.like.EC.CD206	2	1	-4.70522	-11.2895
31	CT-Composition-B.Cell.Proportion	2	1	-4.41855	-10.8526
32	CT-State-Macrophage.GranzymeB	2	1	-3.75125	-9.71261
33	CT-Interaction-Dendritic.Cell.AT2.Like.Neoplastic.Epithelial.Cell	2	1	-3.29621	-9.085
34	CT-Interaction-Fibroblast.Smooth.Muscle	2	1	-3.97279	-10.1884
35	CT-State-Dendritic.Cell.CD21	2	1	-4.21724	-10.505
36	CT-State-Dendritic.Cell.CD206	2	1	-4.68072	-11.3204
37	CT-State-Undefined.CD206	2	1	-4.82454	-11.5277
38	CT-State-Other.Immune.GranzymeB	2	1	-4.04373	-10.1322
39	CT-State-CD8.T.Cell.CD206	2	1	-4.64619	-11.3783

## Sheet: Urethane Hyperplasia
	id	module	supermodule	dim_1	dim_2
1	CT-State-AT2.Like.Neoplastic.Epithelial.Cell.iNOS	1	1	-2.21599	-6.89081
2	CT-Morphology-CD8.T.Cell.MinorAxisLength	1	1	0.241657	-6.72433
3	CT-Morphology-Undefined.MinorAxisLength	1	1	-0.777641	-6.2401
4	CT-Morphology-CD8.T.Cell.Area	1	1	0.396002	-6.75082
5	CT-Morphology-Undefined.Area	1	1	-0.964088	-6.1282
6	CT-Morphology-Undefined.MajorAxisLength	1	1	-0.909218	-6.12337
7	CT-State-MDSC.iNOS	1	1	-2.23102	-6.72606
8	CT-Morphology-B.Cell.MinorAxisLength	1	1	0.204889	-7.04764
9	CT-Morphology-CD8.T.Cell.MajorAxisLength	1	1	0.296629	-6.89345
10	CT-Morphology-AT2.Like.Neoplastic.Epithelial.CellMajorAxisLength	1	1	0.0146333	-6.46963
11	CT-Morphology-B.Cell.Area	1	1	0.223349	-7.16415
12	CT-Morphology-AT2.Like.Neoplastic.Epithelial.CellMinorAxisLength	1	1	0.0419752	-6.33229
13	CT-Morphology-Other.Immune.MinorAxisLength	1	1	-0.0184093	-6.79953
14	CT-Morphology-AT2.Like.Neoplastic.Epithelial.CellArea	1	1	0.0587303	-6.36128
15	CT-State-AT2.like.EC.iNOS	1	1	-2.33427	-6.72325
16	CT-State-T.Reg.Cell.Ki67	1	1	-2.75926	-6.02053
17	CT-State-Endothelial.Cell.CTLA4	1	1	-3.20941	-6.12573
18	CT-State-Endothelial.Cell.ICOS	1	1	-3.36177	-5.80124
19	CT-State-CD4.T.Cell.CTLA4	1	1	-3.16162	-6.2057
20	CT-Morphology-Other.Immune.Area	1	1	-0.0887247	-6.8035
21	CT-State-CD8.T.Cell.CTLA4	1	1	-2.51273	-5.91651
22	CT-State-Undefined.iNOS	1	1	-2.99824	-6.67696
23	CT-State-Macrophage.TIM3	1	1	-3.94698	-5.83717
24	CT-State-CD4.T.Cell.ICOS	1	1	-3.60068	-6.24214
25	CT-Morphology-Other.Immune.MajorAxisLength	1	1	0.114777	-6.72812
26	CT-State-MDSC.CTLA4	1	1	-1.98942	-5.9595
27	CT-Composition-CD8.T.Cell.Proportion	1	1	-3.15551	-6.45471
28	CT-Morphology-Fibroblast.MinorAxisLength	1	1	0.191868	-6.4925
29	CT-State-Neutrophil.CTLA4	1	1	-3.63924	-5.97449
30	CT-Morphology-B.Cell.MajorAxisLength	1	1	0.231139	-7.15847
31	CT-State-MDSC.ICOS	1	1	-1.85989	-5.90479
32	CT-State-Smooth.Muscle.CTLA4	1	1	-3.64558	-6.08244
33	CT-State-MDSC.TIM3	1	1	-1.89429	-6.1315
34	CT-State-Dendritic.Cell.iNOS	1	1	-3.1313	-7.25591
35	CT-State-AT2.Like.Neoplastic.Epithelial.Cell.ICOS	1	1	-1.4982	-5.95501
36	CT-State-Other.Immune.CTLA4	1	1	-1.92822	-5.9425
37	CT-State-Macrophage.CTLA4	1	1	-3.74185	-5.84901
38	CT-State-AT2.Like.Neoplastic.Epithelial.Cell.ECAD	1	1	-0.898497	-6.19754
39	CT-State-Smooth.Muscle.ICOS	1	1	-3.84621	-6.23425
40	CT-State-CD8.T.Cell.ICOS	1	1	-2.18317	-5.84989
41	CT-State-Dendritic.Cell.ICOS	1	1	-3.79367	-6.32469
42	CT-State-B.Cell.iNOS	1	1	-2.48486	-6.44749
43	CT-Morphology-Fibroblast.Area	1	1	0.254617	-6.61347
44	CT-State-CD4.T.Cell.TIM3	1	1	-3.30056	-6.18961
45	CT-State-Neutrophil.ICOS	1	1	-3.7441	-6.02964
46	CT-State-Other.Immune.iNOS	1	1	-2.12073	-6.47025
47	CT-State-Macrophage.ICOS	1	1	-3.82795	-5.96245
48	CT-State-Neoplastic.Like.Epithelial.Cell.CTLA4	1	1	-3.33713	-6.22478
49	CT-State-AT2.Like.Neoplastic.Epithelial.CellCTLA4	1	1	-1.56325	-5.9049
50	CT-State-Neutrophil.iNOS	1	1	-3.20032	-7.6395
51	CT-State-MDSC.CD44	1	1	-1.58434	-6.2126
52	CT-State-AT2.like.EC.CD127	1	1	-0.0156363	-6.43992
53	CT-State-AT2.Like.Neoplastic.Epithelial.Cell.TIM3	1	1	-1.44837	-5.94993
54	CT-State-Other.Immune.ICOS	1	1	-1.67949	-6.09227
55	CT-Morphology-Fibroblast.MajorAxisLength	1	1	0.294519	-6.61582
56	CT-State-MDSC.CD25	1	1	-1.78337	-6.24765
57	CT-State-Fibroblast.CTLA4	1	1	-2.84482	-6.0452
58	CT-State-Fibroblast.ICOS	1	1	-2.53491	-5.85211
59	CT-State-Neoplastic.Like.Epithelial.Cell.ICOS	1	1	-3.50654	-6.08123

## Sheet: U E-Adenoma enriched feature 
	id	module	supermodule	dim_1	dim_2
1	CT-Composition-AT2.Like.Neoplastic.Epithelial.Cell.Density	4	2	1.91489	7.65652
2	CT-Composition-AT2.Like.Neoplastic.Epithelial.Cell.Proportion	4	2	1.81722	7.81059
3	CT-Composition-Smooth.Muscle.Density	4	2	2.07419	8.06238
4	CT-Composition-Neoplastic.Like.Epithelial.Cell.Density	4	2	1.6102	7.97239
5	CT-Composition-Macrophage.Density	4	2	2.23557	7.46506
6	CT-Interaction-AT2.Like.Neoplastic.Epithelial.Celll.Cell.Like.Epithelial.Cell	4	2	1.80465	7.84721
7	CT-Composition-Macrophage.Proportion	4	2	2.38471	7.65842
8	CT-Composition-Dendritic.Cell.Density	4	2	1.97605	7.9783
9	CT-Composition-Dendritic.Cell.Proportion	4	2	2.14015	8.13716
10	CT-Interaction-T.Reg.Cell.Other.Immune	4	2	2.25476	7.53148
11	CT-State-Other.Immune.CD21	4	2	1.65828	6.89916
12	CT-State-Neoplastic.Like.Epithelial.Cell.CD21	4	2	1.68917	6.88856
13	CT-Interaction-Undefined.Other.Immune	4	2	1.9334	7.69377
14	CT-State-CD4.T.Cell.ECAD	4	2	2.57808	6.84339
15	CT-Composition-Smooth.Muscle.Proportion	4	2	2.24881	8.19645
16	CT-State-Dendritic.Cell.Ki67	4	2	2.20386	6.37868
17	CT-Composition-CD4.T.Cell.Density	4	2	2.56985	7.65773
18	CT-State-Smooth.Muscle.CD21	4	2	1.68592	6.82158
19	CT-State-Smooth.Muscle.ECAD	4	2	2.5159	6.62908
20	CT-State-Fibroblast.Ki67	4	2	2.08836	7.35324
21	CT-State-Undefined.CD21	4	2	1.72032	6.69157
22	CT-State-Smooth.Muscle.CD44	4	2	2.34957	6.16555
23	CT-State-Neoplastic.Like.Epithelial.Cell.ECAD	4	2	2.43542	6.52504
24	CT-State-Macrophage.ECAD	4	2	2.50134	6.45402
25	CT-State-CD8.T.Cell.CD21	4	2	1.71761	7.06772
26	CT-State-CD4.T.Cell.CD21	4	2	1.71729	7.30733
27	CT-State-Neoplastic.Like.Epithelial.Cell.CD44	4	2	2.27083	6.06991
28	CT-State-Undefined.CD44	4	2	2.07004	5.97828
29	CT-Interaction-Other.Immune.Undefined	4	2	2.57182	7.04594
30	CT-State-Dendritic.Cell.ECAD	4	2	2.59284	6.70613

## Sheet: U L-Adenoma enriched feature 
	id	module	supermodule	dim_1	dim_2
1	CT-Interaction-Smooth.Muscle.AT1.like.EC	5	2	1.34068	8.40421
2	CT-Interaction-Neoplastic.Like.Epithelial.Cell.AT1.like.EC	5	2	1.34334	8.75595
3	CT-Interaction-Macrophage.Neoplastic.Like.Epithelial.Cell	5	2	1.98069	9.61226
4	CT-Interaction-Dendritic.Cell.Macrophage	5	2	1.96517	9.16316
5	CT-Interaction-Macrophage.AT1.like.EC	5	2	2.22271	9.33652
6	CT-Interaction-CD8.T.Cell.AT1.like.EC	5	2	1.44549	8.67784
7	CT-Interaction-Dendritic.Cell.AT1.like.EC	5	2	2.1545	8.65767
8	CT-Interaction-Macrophage.Macrophage	5	2	2.2649	9.27764
9	CT-Interaction-Undefined.AT1.like.EC	5	2	1.69958	9.06872
10	CT-Interaction-AT2.Like.Neoplastic.ECAT1.like.EC	5	2	1.17517	8.61952
11	CT-Interaction-CD4.T.Cell.AT1.like.EC	5	2	1.76029	8.82599
12	CT-Interaction-Dendritic.Cell.Dendritic.Cell	5	2	1.99953	8.63159
13	CT-Interaction-Other.Immune.AT1.like.EC	5	2	1.32045	8.81339
14	CT-Interaction-Macrophage.Smooth.Muscle	5	2	2.08017	9.52099
15	CT-Interaction-Macrophage.Dendritic.Cell	5	2	2.0727	8.79298
16	CT-Interaction-AT2.Like.Neoplastic.EC.Dendritic.Cell	5	2	2.20625	8.86787
17	CT-Composition-Neoplastic.Like.Epithelial.Cell.Proportion	5	2	1.7308	8.26415
18	CT-Interaction-Macrophage.Other.Immune	5	2	2.60524	9.27165
19	CT-Interaction-Fibroblast.AT1.like.EC	5	2	1.42793	8.74871
20	CT-Interaction-B.Cell.AT1.like.EC	5	2	1.67628	9.10732
21	CT-Interaction-T.Reg.Cell.AT1.like.EC	5	2	2.43898	9.14628
22	CT-Interaction-CD4.T.Cell.Macrophage	5	2	1.98412	9.76557
23	CT-Interaction-Neoplastic.Like.Epithelial.Cell.Macrophage	5	2	2.22745	9.68187
24	CT-Interaction-Neoplastic.Like.Epithelial.Cell.Dendritic.Cell	5	2	2.06661	8.76991
25	CT-Interaction-Macrophage.CD4.T.Cell	5	2	2.13764	9.32094
26	CT-Morphology-AT1.like.EC.Area	5	2	2.20747	9.76561
27	CT-Morphology-Dendritic.Cell.Area	5	2	2.1541	8.85303
28	CT-Interaction-AT2.like.EC.AT1.like.EC	5	2	2.14517	9.28467
29	CT-Morphology-Macrophage.Area	5	2	2.2338	9.69624
30	CT-Interaction-Macrophage.T.Reg.Cell	5	2	2.5689	9.63206

## Sheet: U IAC enriched feature 
	id	module	supermodule	dim_1	dim_2
1	CT-Composition-T.Reg.Cell.Density	3	2	4.27378	8.82069
2	CT-Interaction-Smooth.Muscle.T.Reg.Cell	3	2	3.37627	8.94172
3	CT-Interaction-Neoplastic.Like.Epithelial.Cell.Other.Immune	3	2	2.78068	8.7351
4	CT-Interaction-CD4.T.Cell.CD4.T.Cell	3	2	3.09577	8.82297
5	CT-Interaction-T.Reg.Cell.T.Reg.Cell	3	2	3.92185	8.85483
6	CT-Interaction-CD8.T.Cell.Other.Immune	3	2	2.96255	8.25838
7	CT-Interaction-AT2.Like.Neoplastic.EC.CD4.T.Cell	3	2	3.13854	8.90538
8	CT-Interaction-Smooth.Muscle.Other.Immune	3	2	2.78495	8.67973
9	CT-Interaction-Neoplastic.Like.Epithelial.Cell.CD4.T.Cell	3	2	3.09558	8.87581
10	CT-Interaction-T.Reg.Cell.Undefined	3	2	4.0006	8.83312
11	CT-Interaction-Other.Immune.Neutrophil	3	2	5.73565	8.10354
12	CT-Interaction-Neutrophil.AT1.like.EC	3	2	5.95424	7.80302
13	CT-Interaction-Neoplastic.Like.Epithelial.Cell.Neutrophil	3	2	5.74658	8.08707
14	CT-Interaction-B.Cell.T.Reg.Cell	3	2	4.01365	9.01619
15	CT-State-Fibroblast.CD21	3	2	2.68341	8.50264
16	CT-Interaction-Macrophage.Neutrophil	3	2	5.5775	8.33661
17	CT-Interaction-Neoplastic.Like.Epithelial.Cell.Undefined	3	2	3.05152	9.06986
18	CT-Interaction-T.Reg.Cell.B.Cell	3	2	4.11535	8.96279
19	CT-Interaction-AT2.Like.Neoplastic.EC.MDSC	3	2	2.97649	8.13987
20	CT-Interaction-Undefined.Neutrophil	3	2	5.90744	8.00912
21	CT-Composition-T.Reg.Cell.Proportion	3	2	4.40748	8.79775
22	CT-Interaction-T.Reg.Cell.Smooth.Muscle	3	2	3.29958	9.03629
23	CT-Interaction-Neoplastic.Like.Epithelial.Cell.T.Reg.Cell	3	2	3.43337	9.30831
24	CT-Interaction-Neutrophil.Neutrophil	3	2	5.86506	8.03842
25	CT-Interaction-CD8.T.Cell.Smooth.Muscle	3	2	2.90844	9.06475
26	CT-Interaction-CD4.T.Cell.T.Reg.Cell	3	2	3.72701	9.11044
27	CT-Interaction-AT2.Like.Neoplastic.EC.Neutrophil	3	2	5.71951	8.14537
28	CT-Interaction-CD4.T.Cell.Neoplastic.Like.Epithelial.Cell	3	2	3.00898	9.04465
29	CT-Interaction-AT1.like.EC.Neutrophil	3	2	5.88448	8.15199
30	CT-Interaction-CD8.T.Cell.Neutrophil	3	2	5.65421	8.18912
31	CT-Interaction-Dendritic.Cell.Neutrophil	3	2	5.75419	8.14744
32	CT-Interaction-MDSC.Other.Immune	3	2	3.25141	8.01715
33	CT-Interaction-Neutrophil.Other.Immune	3	2	5.88178	8.29384
