# Supplementary material for: Spatial Profiling Reveals Distinct Molecular and Immune Evolution of Mouse Lung Adenocarcinoma Precancers with or Without Carcinogen Exposure
Source: Adv Sci (Weinh). 2026 Jan 25;13(17):e12597. doi: 10.1002/advs.202512597 (PMC13042775; doi:10.1002/advs.202512597)
Supplement: Supplementary file 2 — Supporting File 2: advs73897‐sup‐0002‐TableS1‐S7.zip. [file ADVS-13-e12597-s001.zip › Supplementary Table 6.xlsx]

## Sheet: ST lesions information
Mouse models	Normal	Hyperplasia	E-Adenoma	L-Adenoma	Adenocarcinoma	Total
129S4 K9a	2	0	1	0	0
129S4 K9b	2	0	1	0	0
129S4 K9c	2	3	0	0	0
129S4 K15a	2	3	10	0	1
129S4 K15b	2	14	16	2	0
129S4 K20a	2	15	0	2	2
129S4 K30a	2	0	0	0	2
129S4 K30b	1	20	2	3	4
129S4 URE4	2	0	0	0	0
129S4 URE7	2	0	1	0	0
129S4 URE14a	2	0	1	0	0
129S4 URE14b	3	0	1	2	0
129S4 URE20a	2	0	1	1	0
129S4 URE20b	2	1	0	1	0
129S4 URE30a	2	0	0	1	0
129S4 URE30b	2	0	0	1	1
129S4 URE40a	2	0	1	3	1
129S4 URE40b	2	0	0	0	2
	36	56	35	16	13	156

## Sheet: Spots annotation
129S4 K9a				129S4 K9b				129S4 K9c				129S4 K15a				129S4 K15b				129S4 K20a				129S4 K30a				129S4 K30b				129S4 URE4				129S4 URE7				129S4 URE14a				129S4 URE14b				129S4 URE20a
Barcodes	xcoord	ycoord	SpotType	Barcodes	xcoord	ycoord	SpotType	Barcodes	xcoord	ycoord	SpotType	Barcodes	xcoord	ycoord	SpotType	Barcodes	xcoord	ycoord	SpotType	Barcodes	xcoord	ycoord	SpotType	Barcodes	xcoord	ycoord	SpotType	Barcodes	xcoord	ycoord	SpotType	Barcodes	xcoord	ycoord	SpotType	Barcodes	xcoord	ycoord	SpotType	Barcodes	xcoord	ycoord	SpotType	Barcodes	xcoord	ycoord	SpotType	Barcodes	xcoord
AAACAAGTATCTCCCA-1	229.193	418.135	Undefine	AAACAAGTATCTCCCA-1	222.704	413.671	Undefine	AAACCACTACACAGAT-1	497.52	471.252	Undefine	AAACACCAATAACTGC-1	191.156	133.199	Bronchus /Bronchiole	AAACAAGTATCTCCCA-1	225.06	415.273	Vessels	AAACAACGAATAGTTC-1	64.9409	445.536	Undefine	AAACAAGTATCTCCCA-1	232.589	401.514	Adenocarcinoma	AAACAAGTATCTCCCA-1	228.986	429.007	Undefine	AAACAAGTATCTCCCA-1	232.061	407.635	Undefine	AAACAAGTATCTCCCA-1	220.077	424.69	Normal	AAACAGCTTTCAGAAG-1	271.942	99.0339	Undefine	AAACAACGAATAGTTC-1	523.844	134.43	Undefine	AAACAGAGCGACTCCT-1	434.148
AAACACCAATAACTGC-1	189.312	135.091	Undefine	AAACAGAGCGACTCCT-1	431.075	396.688	Normal	AAACCGGGTAGGTACC-1	286.414	166.101	Undefine	AAACAGCTTTCAGAAG-1	285.073	104.311	E-Adenoma	AAACAATCTACTAGCA-1	504.682	232.114	Undefine	AAACAATCTACTAGCA-1	86.7101	352.528	Undefine	AAACACCAATAACTGC-1	194.178	130.278	Undefine	AAACACCAATAACTGC-1	188.273	143.272	Undefine	AAACACCAATAACTGC-1	193.024	131.741	Undefine	AAACAGAGCGACTCCT-1	436.899	406.971	Undefine	AAACAGGGTCTATATT-1	247.77	111.49	Undefine	AAACAATCTACTAGCA-1	502.076	225.077	Undefine	AAACCGGGTAGGTACC-1	282.896
AAACAGCTTTCAGAAG-1	285.014	105.672	Undefine	AAACCGGGTAGGTACC-1	279.916	171.033	Undefine	AAACCGTTCGTCCAGG-1	226.649	209.84	Undefine	AAACAGGGTCTATATT-1	261.382	116.519	Undefine	AAACACCAATAACTGC-1	185.631	138.063	Undefine	AAACACCAATAACTGC-1	421.627	448.838	Undefine	AAACAGAGCGACTCCT-1	436.68	384.935	Undefine	AAACAGCTTTCAGAAG-1	284.803	113.436	Undefine	AAACAGAGCGACTCCT-1	439.716	390.726	Vessels	AAACCCGAACGAAATC-1	248.002	470.771	Undefine	AAACCGGGTAGGTACC-1	274.841	163.72	Undefine	AAACAGAGCGACTCCT-1	429.496	394.902	Undefine	AAACCGTTCGTCCAGG-1	223.047
AAACAGGGTCTATATT-1	260.888	118.104	Undefine	AAACCGTTCGTCCAGG-1	220.235	214.755	Undefine	AAACCTAAGCAGCCGG-1	145.497	342.143	Normal	AAACAGTGTTCCTGGG-1	106.608	209.166	Undefine	AAACAGAGCGACTCCT-1	433.662	398.151	Undefine	AAACAGAGCGACTCCT-1	159.906	178.129	Adenocarcinoma	AAACAGCTTTCAGAAG-1	285.869	102.016	Undefine	AAACAGGGTCTATATT-1	260.437	125.992	Hyperplasia	AAACAGCTTTCAGAAG-1	286.268	103.018	Normal	AAACCGGGTAGGTACC-1	279.62	172.243	Undefine	AAACCGTTCGTCCAGG-1	213.669	208.366	Undefine	AAACAGCTTTCAGAAG-1	271.511	99.3422	Bronchus /Bronchiole	AAACCTCATGAAGTTG-1	313.122
AAACATGGTGAGAGGA-1	174.664	70.038	Undefine	AAACGAGACGGTTGAT-1	312.496	341.584	Bronchus /Bronchiole	AAACCTCATGAAGTTG-1	316.598	137.664	Undefine	AAACATGGTGAGAGGA-1	176.712	69.3795	Undefine	AAACAGCTTTCAGAAG-1	279.321	109.124	Undefine	AAACAGCTTTCAGAAG-1	323.665	479.841	Undefine	AAACAGGGTCTATATT-1	262.74	113.935	Normal	AAACAGTGTTCCTGGG-1	101.44	221.465	Undefine	AAACAGGGTCTATATT-1	262.702	115.131	Undefine	AAACCGTTCGTCCAGG-1	217.573	217.698	Undefine	AAACCTCATGAAGTTG-1	305.735	134.553	Bronchus /Bronchiole	AAACAGGGTCTATATT-1	247.338	111.86	Bronchus /Bronchiole	AAACGAGACGGTTGAT-1	315.354
AAACCCGAACGAAATC-1	256.58	463.494	Undefine	AAACTGCTGGCTCCAA-1	256.79	299.247	Undefine	AAACGAAGAACATACC-1	488.362	294.909	Undefine	AAACCACTACACAGAT-1	499.496	473.509	Undefine	AAACAGGGTCTATATT-1	255.687	121.302	Undefine	AAACAGGGTCTATATT-1	348.369	466.877	Undefine	AAACAGTGTTCCTGGG-1	111.692	204.445	Undefine	AAACATGGTGAGAGGA-1	173.355	77.6339	Undefine	AAACAGTGTTCCTGGG-1	109.075	207.176	Undefine	AAACCTCATGAAGTTG-1	310.988	142.628	Undefine	AAACGAGACGGTTGAT-1	308.078	338.417	Vessels	AAACATGGTGAGAGGA-1	160.884	63.8849	Undefine	AAACTGCTGGCTCCAA-1	259.548
AAACCGGGTAGGTACC-1	287.906	170.171	Undefine	AAAGGGATGTAGCAAG-1	378.38	288.226	Undefine	AAACGACAGTCTTGCC-1	503.123	474.807	Undefine	AAACCGGGTAGGTACC-1	287.913	167.647	Undefine	AAACAGTGTTCCTGGG-1	101.407	213.907	Undefine	AAACAGTGTTCCTGGG-1	509.315	368.854	Undefine	AAACATGGTGAGAGGA-1	180.077	67.9713	Undefine	AAACATTTCCCGGATT-1	164.405	408.992	Undefine	AAACATTTCCCGGATT-1	169.758	388.267	Bronchus /Bronchiole	AAACGAAGAACATACC-1	489.492	305.979	Undefine	AAACTGCTGGCTCCAA-1	250.976	295.005	Undefine	AAACCGGGTAGGTACC-1	274.532	163.967	Undefine	AAACTTGCAAACGTAT-1	266.968
AAACCGTTCGTCCAGG-1	226.916	214.791	Undefine	AAAGTGTGATTTATCT-1	258.416	388.799	Bronchus /Bronchiole	AAACGAGACGGTTGAT-1	318.948	336.901	Bronchus /Bronchiole	AAACCGTTCGTCCAGG-1	228.022	211.463	Adenocarcinoma	AAACATTTCCCGGATT-1	162.42	395.8	Undefine	AAACATGGTGAGAGGA-1	437.159	515.491	Undefine	AAACATTTCCCGGATT-1	171.285	382.456	Adenocarcinoma	AAACCCGAACGAAATC-1	256.708	474.754	Undefine	AAACCCGAACGAAATC-1	258.745	451.829	Undefine	AAACGAGACGGTTGAT-1	313.493	349.619	Bronchus /Bronchiole	AAACTTGCAAACGTAT-1	258.561	132.395	Undefine	AAACCGTTCGTCCAGG-1	213.484	208.736	Undefine	AAAGACTGGGCGCTTT-1	359.879
AAACCTCATGAAGTTG-1	318.74	141.122	Undefine	AAAGTTGACTCCCGTA-1	269.618	395.905	Bronchus /Bronchiole	AAACTCGGTTCGCAAT-1	141.701	298.825	Normal	AAACCTCATGAAGTTG-1	318.191	139.122	Undefine	AAACCACTACACAGAT-1	493.65	477.191	Undefine	AAACATTTCCCGGATT-1	444.13	178.618	Undefine	AAACCGGGTAGGTACC-1	288.701	163.851	Undefine	AAACCGGAAATGTTAA-1	201.823	503.035	Undefine	AAACCGGAAATGTTAA-1	205.797	479.113	Undefine	AAACTCGTGATATAAG-1	380.048	469.895	Undefine	AAAGACCCAAGTCGCG-1	460.329	240.247	Undefine	AAACCTCATGAAGTTG-1	305.365	134.8	Undefine	AAAGGCTCTCGCGCCG-1	203.741
AAACGAAGATGGAGTA-1	197.559	84.6856	Undefine	AAATACCTATAAGCAT-1	244.926	305.33	Undefine	AAACTGCTGGCTCCAA-1	263.159	294.487	Undefine	AAACGAAGAACATACC-1	490.31	296.797	Normal	AAACCGGGTAGGTACC-1	282.275	172.307	Undefine	AAACCACTACACAGAT-1	96.5552	95.7603	Hyperplasia	AAACCGTTCGTCCAGG-1	230.229	206.628	Undefine	AAACCGGGTAGGTACC-1	287.848	178.577	Vessels	AAACCGGGTAGGTACC-1	289.147	165.86	Undefine	AAACTGCTGGCTCCAA-1	255.515	305.604	Undefine	AAAGACTGGGCGCTTT-1	353.525	123.207	Undefine	AAACGAAGAACATACC-1	481.233	295.375	Undefine	AAAGGGATGTAGCAAG-1	381.418
AAACGAGACGGTTGAT-1	321.079	344.528	Undefine	AAATAGCTTAGACTTT-1	302.68	430.593	Undefine	AAAGACTGGGCGCTTT-1	363.289	126.519	Undefine	AAACGAAGATGGAGTA-1	199.194	83.7027	Hyperplasia	AAACCGTTCGTCCAGG-1	222.528	216.077	Undefine	AAACCCGAACGAAATC-1	349.898	112.454	Undefine	AAACCTAAGCAGCCGG-1	150.87	336.08	Adenocarcinoma	AAACCGTTCGTCCAGG-1	226.313	223.702	Undefine	AAACCGTTCGTCCAGG-1	229.662	209.394	Undefine	AAAGACCCAAGTCGCG-1	468.079	249.817	Undefine	AAAGGCTCTCGCGCCG-1	193.936	251.593	Undefine	AAACGAAGATGGAGTA-1	183.885	78.4995	Bronchus /Bronchiole	AAAGGGCAGCTTGAAT-1	387.029
AAACGGTTGCGAACTG-1	135.952	268.151	Undefine	AAATCGTGTACCACAA-1	264.198	263.114	Undefine	AAAGGCTACGGACCAT-1	167.185	246.892	Undefine	AAACGCCCGAGATCGG-1	495.085	443.352	Undefine	AAACCTAAGCAGCCGG-1	141.499	348.412	Undefine	AAACCGGAAATGTTAA-1	405.483	83.3469	Undefine	AAACCTCATGAAGTTG-1	318.202	136.002	Undefine	AAACCTAAGCAGCCGG-1	142.774	360.137	Undefine	AAACCTAAGCAGCCGG-1	148.951	341.075	Bronchus /Bronchiole	AAAGCTTGCCTACATA-1	360.639	500.073	Undefine	AAAGGGATGTAGCAAG-1	375.601	283.844	Undefine	AAACGAGACGGTTGAT-1	308.016	338.541	Undefine	AAAGTAGCATTGCTCA-1	231.131
AAACTCGGTTCGCAAT-1	140.137	305.57	Undefine	AAATGGTCAATGTGCC-1	328.214	249.503	Undefine	AAAGGCTCTCGCGCCG-1	207.37	252.073	Undefine	AAACGTGTTCGCCCTA-1	435.798	473.872	Undefine	AAACCTCATGAAGTTG-1	312.42	143.79	Undefine	AAACCGGGTAGGTACC-1	320.179	413.677	Undefine	AAACGAAGATGGAGTA-1	202.026	81.955	Undefine	AAACCTCATGAAGTTG-1	318.927	149.176	Undefine	AAACCTCATGAAGTTG-1	319.129	137.557	Normal	AAAGGCTACGGACCAT-1	155.776	256.204	Normal	AAAGGGCAGCTTGAAT-1	381.274	161.871	Undefine	AAACGGGTTGGTATCC-1	516.876	157.862	Undefine	AAAGTCGACCCTCAGT-1	313.725
AAACTCGTGATATAAG-1	386.255	462.755	Undefine	AAATTAACGGGTAGCT-1	321.409	272.388	Bronchus /Bronchiole	AAAGGGATGTAGCAAG-1	384.918	283.522	Vessels	AAACTAACGTGGCGAC-1	471.696	448.912	Undefine	AAACGAAGAACATACC-1	484.305	300.904	Vessels	AAACCGTTCGTCCAGG-1	382.43	367.387	Undefine	AAACGAGACGGTTGAT-1	320.562	330.888	Undefine	AAACGAAGATGGAGTA-1	196.478	92.3651	Undefine	AAACGAAGAACATACC-1	490.086	294.004	Undefine	AAAGGCTCTCGCGCCG-1	197.537	261.588	Undefine	AAAGTAGCATTGCTCA-1	221.932	157.801	Normal	AAACGGTTGCGAACTG-1	122.467	262.384	Undefine	AAAGTGTGATTTATCT-1	261.116
AAACTGCTGGCTCCAA-1	264.15	301.2	Undefine	AAATTACCTATCGATG-1	361.999	393.496	Undefine	AAAGGGCAGCTTGAAT-1	390.461	164.294	Undefine	AAACTCGTGATATAAG-1	384.609	454.835	E-Adenoma	AAACGAAGATGGAGTA-1	193.65	88.6857	Undefine	AAACCTAAGCAGCCGG-1	466.388	228.149	Vessels	AAACGGGCGTACGGGT-1	149.631	361.982	Adenocarcinoma	AAACGAGACGGTTGAT-1	321.599	354.543	Adenocarcinoma	AAACGAGACGGTTGAT-1	321.527	335.799	Undefine	AAAGGGATGTAGCAAG-1	382.052	294.146	Undefine	AAAGTCACTGATGTAA-1	459.712	253.813	Undefine	AAACTCGGTTCGCAAT-1	126.721	299.877	Undefine	AAAGTTGACTCCCGTA-1	272.338
AAACTTAATTGCACGC-1	161.063	110.042	Undefine	AAATTGATAGTCCTTT-1	204.637	177.537	Normal	AAAGTCACTGATGTAA-1	467.155	254.122	Undefine	AAACTTAATTGCACGC-1	163.356	108.662	Undefine	AAACGACAGTCTTGCC-1	499.256	480.748	Undefine	AAACCTCATGAAGTTG-1	288.748	443.702	Undefine	AAACGGTTGCGAACTG-1	143.141	257.842	Undefine	AAACGCTGGGCACGAC-1	106.537	505.646	Undefine	AAACGCTGGGCACGAC-1	113.752	481.511	Undefine	AAAGGGCAGCTTGAAT-1	387.687	170.239	Undefine	AAAGTCGACCCTCAGT-1	306.351	121.048	Undefine	AAACTGCTGGCTCCAA-1	250.915	295.252	Undefine	AAATAACCATACGGGA-1	435.053
AAACTTGCAAACGTAT-1	271.72	138.968	Undefine	AAATTTGCGGGTGTGG-1	250.406	186.269	Bronchus /Bronchiole	AAAGTCGACCCTCAGT-1	317.201	124.41	Undefine	AAACTTGCAAACGTAT-1	272.019	136.946	Undefine	AAACGAGACGGTTGAT-1	314.952	342.986	Undefine	AAACGAAGAACATACC-1	107.623	280.371	Undefine	AAACTCGGTTCGCAAT-1	147.153	293.716	Adenocarcinoma	AAACGGGCGTACGGGT-1	141.593	387.486	Undefine	AAACGGGCGTACGGGT-1	147.691	367.46	Undefine	AAAGGTAAGCTGTACC-1	459	449.358	Undefine	AAATACCTATAAGCAT-1	238.89	301.233	Undefine	AAACTTAATTGCACGC-1	147.256	103.967	Bronchus /Bronchiole	AAATACCTATAAGCAT-1	247.722
AAAGAATGACCTTAGA-1	162.601	76.254	Undefine	AACAACTGGTAGTTGC-1	358.386	221.018	Undefine	AAAGTGTGATTTATCT-1	264.786	384.135	Bronchus /Bronchiole	AAAGAATGACCTTAGA-1	164.867	75.4835	Undefine	AAACGCCCGAGATCGG-1	489.188	447.106	Undefine	AAACGAAGATGGAGTA-1	413.555	500.693	Bronchus /Bronchiole	AAACTGCTGGCTCCAA-1	265.985	289.409	Undefine	AAACGGTTGCGAACTG-1	134.632	277.717	Undefine	AAACGGTTGCGAACTG-1	141.095	261.443	Bronchus /Bronchiole	AAAGTAGCATTGCTCA-1	225.9	166.357	Undefine	AAATCGTGTACCACAA-1	258.623	258.006	Undefine	AAACTTGCAAACGTAT-1	258.191	132.703	Bronchus /Bronchiole	AAATAGCTTAGACTTT-1	305.4
AAAGACTGGGCGCTTT-1	366.438	129.798	Undefine	AACACACGCTCGCCGC-1	218.308	383.619	Undefine	AAAGTTGACTCCCGTA-1	276.052	391.304	Undefine	AAAGGCCCTATAATAC-1	150.242	141.297	Undefine	AAACGGTTGCGAACTG-1	133.541	268.408	Undefine	AAACGACAGTCTTGCC-1	90.6849	92.0302	Hyperplasia	AAACTTAATTGCACGC-1	167.037	106.323	Normal	AAACTCGGTTCGCAAT-1	138.858	315.508	Hyperplasia	AAACTCGGTTCGCAAT-1	145.173	297.961	Undefine	AAAGTCACTGATGTAA-1	467.453	263.592	Undefine	AAATGCTCGTTACGTT-1	428.756	157.307	Undefine	AAAGAATGACCTTAGA-1	148.798	70.1131	Undefine	AAATAGGGTGCTATTG-1	211.584
AAAGCTTGCCTACATA-1	367.238	492.358	Undefine	AACACGAGACGCGGCC-1	263.716	147.124	Undefine	AAATAACCATACGGGA-1	438.598	372.266	Normal	AAAGGGCAGCTTGAAT-1	392.224	165.834	Normal	AAACTCGGTTCGCAAT-1	137.701	305.125	Undefine	AAACGAGACGGTTGAT-1	284.713	235.059	Adenocarcinoma	AAACTTGCAAACGTAT-1	273.124	133.936	Undefine	AAACTGCTGGCTCCAA-1	264.042	310.909	Adenocarcinoma	AAACTCGTGATATAAG-1	385.209	450.989	Undefine	AAAGTGTGATTTATCT-1	257.268	398.831	Normal	AAATGGCATGTCTTGT-1	439.301	310.545	Undefine	AAAGACCCAAGTCGCG-1	460.082	240.123	Bronchus /Bronchiole	AAATCGTGTACCACAA-1	267.029
AAAGGCCCTATAATAC-1	147.707	143.338	Undefine	AACAGCTGTGTGGCAA-1	181.632	176.513	Normal	AAATACCTATAAGCAT-1	251.351	300.572	Undefine	AAAGGTAAGCTGTACC-1	460.757	435.133	Undefine	AAACTGCTGGCTCCAA-1	259.124	300.663	Undefine	AAACGCCCGAGATCGG-1	101.447	127.191	Undefine	AAAGAATGACCTTAGA-1	168.512	73.9306	Undefine	AAACTTAATTGCACGC-1	159.619	118.098	Undefine	AAACTGCTGGCTCCAA-1	266	293.644	Undefine	AAAGTTGACTCCCGTA-1	268.914	406.219	Undefine	AAATGGCCCGTGCCCT-1	235.313	124.502	Normal	AAAGACTGGGCGCTTT-1	353.094	123.392	Undefine	AAATGGCATGTCTTGT-1	443.801
AAAGGCTACGGACCAT-1	166.171	252.58	Undefine	AACAGGATGGGCCGCG-1	354.291	184.402	Undefine	AAATAGGGTGCTATTG-1	215.263	332.082	Undefine	AAAGTAGCATTGCTCA-1	236.12	161.906	Undefine	AAACTTGCAAACGTAT-1	266.298	141.74	Undefine	AAACGCTGGGCACGAC-1	502.344	80.106	Undefine	AAAGAATGTGGACTAA-1	113.757	405.822	Adenocarcinoma	AAACTTGCAAACGTAT-1	271.439	147.001	Undefine	AAACTTAATTGCACGC-1	165.381	107.396	Undefine	AAATAACCATACGGGA-1	437.838	386.372	Undefine	AAATGGTCAATGTGCC-1	324.296	244.07	Undefine	AAAGGCCCTATAATAC-1	133.998	137.328	Undefine	AAATGGTCAATGTGCC-1	331.222
AAAGGCTCTCGCGCCG-1	207.221	257.873	Undefine	AACATATCAACTGGTG-1	355.495	409.816	Undefine	AAATCGTGTACCACAA-1	270.63	258.339	Vessels	AAAGTCGACCCTCAGT-1	318.795	125.826	Undefine	AAAGAATGTGGACTAA-1	103.637	419.735	Undefine	AAACGGGCGTACGGGT-1	467.489	200.387	Undefine	AAAGACCCAAGTCGCG-1	466.064	236.896	Undefine	AAAGAATGACCTTAGA-1	161.173	83.9117	Undefine	AAACTTGCAAACGTAT-1	273.256	135.459	Undefine	AAATAAGGTAGTGCCC-1	331.838	474.59	Undefine	AAATGTATCTTATCCC-1	373.566	73.258	Undefine	AAAGGCTACGGACCAT-1	152.682	246.783	Undefine	AAATTAACGGGTAGCT-1	324.404
AAAGGGATGTAGCAAG-1	388.409	290.061	Undefine	AACCCTACTGTCAATA-1	281.18	396.447	Undefine	AAATGGTCAATGTGCC-1	334.793	244.663	Undefine	AAAGTTGACTCCCGTA-1	277.458	393.372	Undefine	AAAGACATGAAGTTTA-1	514.63	395.197	Undefine	AAACGGGTTGGTATCC-1	71.9119	421.443	Hyperplasia	AAAGACTGGGCGCTTT-1	363.871	125.086	Undefine	AAAGAATGTGGACTAA-1	103.802	433.668	Undefine	AAAGAATGTGGACTAA-1	111.173	412.013	Undefine	AAATACCTATAAGCAT-1	243.243	311.927	Undefine	AAATTAACGGGTAGCT-1	317.266	267.503	Undefine	AAAGGCTCTCGCGCCG-1	193.813	252.025	Undefine	AAATTACACGACTCTG-1	435.354
AAAGGGCAGCTTGAAT-1	394.133	168.386	Undefine	AACCGAGCTTGGTCAT-1	377.115	314.664	Undefine	AAATTAACGGGTAGCT-1	327.924	267.617	Bronchus /Bronchiole	AAATAACCATACGGGA-1	440.391	374.275	Undefine	AAAGACCCAAGTCGCG-1	463.625	246.885	Undefine	AAACGGTTGCGAACTG-1	475.255	311.924	Undefine	AAAGGCCCTATAATAC-1	154.292	138.185	Undefine	AAAGACCCAAGTCGCG-1	474.878	255.34	Undefine	AAAGACCCAAGTCGCG-1	469.578	240.216	Undefine	AAATAGCTTAGACTTT-1	303.287	442.283	Undefine	AAATTAATAAGCGCGA-1	337.616	85.1593	Undefine	AAAGGGATGTAGCAAG-1	375.416	283.905	Undefine	AAATTACCTATCGATG-1	364.947
AAAGTAGCATTGCTCA-1	235.163	164.325	Undefine	AACCGCTAAGGGATGC-1	247.215	381.632	Undefine	AAATTAATAAGCGCGA-1	347.685	89.2861	Undefine	AAATAAGGTAGTGCCC-1	338.074	459.367	Bronchus /Bronchiole	AAAGACTGGGCGCTTT-1	359.084	132.637	Undefine	AAACGTGTTCGCCCTA-1	163.147	94.843	Undefine	AAAGGCTACGGACCAT-1	172.052	242.915	Undefine	AAAGACTGGGCGCTTT-1	367.036	137.615	Undefine	AAAGACTGGGCGCTTT-1	365.601	126.464	Normal	AAATAGGGTGCTATTG-1	205.739	344.735	Vessels	AAATTACCTATCGATG-1	358.705	391.696	Undefine	AAAGGGCAGCTTGAAT-1	380.904	161.932	Undefine	AAATTGATAGTCCTTT-1	207.481
AAAGTCGACCCTCAGT-1	319.356	127.644	Undefine	AACCTTTACGACGTCT-1	419.874	389.521	Normal	AAATTACACGACTCTG-1	438.899	365.639	Normal	AAATAGCTTAGACTTT-1	310.576	428.122	Undefine	AAAGGCCCTATAATAC-1	144.875	146.202	Normal	AAACTAACGTGGCGAC-1	125.846	121.199	Vessels	AAAGGCTCTCGCGCCG-1	211.407	247.93	Undefine	AAAGCTTGCCTACATA-1	368.466	503.719	Bronchus /Bronchiole	AAAGCTTGCCTACATA-1	366.68	479.892	Undefine	AAATCGTGTACCACAA-1	263.216	268.037	Undefine	AAATTGATAGTCCTTT-1	197.76	170.257	Undefine	AAAGGTAAGCTGTACC-1	451.264	436.588	Undefine	AAATTTGCGGGTGTGG-1	253.273
AAAGTGTGATTTATCT-1	265.75	392.779	Undefine	AACGATATGTCAACTG-1	376.212	334.538	Undefine	AAATTACCTATCGATG-1	368.531	388.955	Undefine	AAATCGCGGAAGGAGT-1	204.815	87.2683	Undefine	AAAGGCTACGGACCAT-1	163.143	253.155	Bronchus /Bronchiole	AAACTCGGTTCGCAAT-1	470.669	273.522	Undefine	AAAGGGATGTAGCAAG-1	385.112	278.67	Undefine	AAAGGCTACGGACCAT-1	165.089	261.991	Vessels	AAAGGCCCTATAATAC-1	152.429	139.776	Undefine	AAATCTAGCCCTGCTA-1	202.296	420.432	Undefine	AAATTTGCGGGTGTGG-1	244.563	179.26	Undefine	AAAGTAGCATTGCTCA-1	221.624	158.232	Undefine	AACAACTGGTAGTTGC-1	361.448
AAAGTTGACTCCCGTA-1	277.198	400.041	Undefine	AACGCGGTCTCCAGCC-1	383.68	298.404	Undefine	AAATTTGCGGGTGTGG-1	256.833	181.344	Undefine	AAATCGTGTACCACAA-1	272.079	260.052	Undefine	AAAGGCTCTCGCGCCG-1	203.296	258.34	Undefine	AAACTCGTGATATAAG-1	216.837	114.289	Undefine	AAAGGGCAGCTTGAAT-1	390.422	162.022	Undefine	AAAGGCTCTCGCGCCG-1	206.485	267.274	Undefine	AAAGGCTACGGACCAT-1	170.478	246.332	Undefine	AAATGATTCGATCAGC-1	392.32	463.571	Undefine	AACAACTGGTAGTTGC-1	355.19	214.964	Normal	AAAGTCACTGATGTAA-1	459.466	253.69	Undefine	AACAATTACTCTACGC-1	358.311
AAATAAGGTAGTGCCC-1	338.927	467.309	Normal	AACGGACGTACGTATA-1	224.21	380.608	Undefine	AACAACTGGTAGTTGC-1	364.976	216.227	Undefine	AAATGATTCGATCAGC-1	396.454	448.731	E-Adenoma	AAAGGGATGTAGCAAG-1	380.848	289.57	Undefine	AAACTGCTGGCTCCAA-1	343.477	279.026	Adenocarcinoma	AAAGTAGCATTGCTCA-1	238.076	158.305	Undefine	AAAGGGATGTAGCAAG-1	389.537	299.409	Undefine	AAAGGCTCTCGCGCCG-1	210.474	251.429	Undefine	AAATGCTCGTTACGTT-1	435.897	165.543	Undefine	AACAATACATTGTCGA-1	161.439	188.941	Undefine	AAAGTCGACCCTCAGT-1	305.92	121.295	Undefine	AACACACGCTCGCCGC-1	220.935
AAATACCTATAAGCAT-1	252.026	307.416	Undefine	AACGGCCATCTCCGGT-1	249.503	206.143	Undefine	AACAATTACTCTACGC-1	361.783	159.655	Vessels	AAATGCTCGTTACGTT-1	438.699	161.301	Normal	AAAGGGCAGCTTGAAT-1	386.274	170.378	Normal	AAACTTAATTGCACGC-1	450.856	474.276	Undefine	AAAGTCGACCCTCAGT-1	318.792	123.021	Undefine	AAAGGGCAGCTTGAAT-1	395.069	176.525	Undefine	AAAGGGATGTAGCAAG-1	387.188	282.67	Vessels	AAATGGCATGTCTTGT-1	446.791	321.256	Undefine	AACAATTACTCTACGC-1	351.984	157.122	Undefine	AAAGTGTGATTTATCT-1	252.703	387.009	Undefine	AACACGAGACGCGGCC-1	266.667
AAATAGCTTAGACTTT-1	310.924	435.491	Normal	AACGTACTGTGGGTAC-1	243.3	215.778	Undefine	AACACACGCTCGCCGC-1	224.601	379.014	Undefine	AAATGGCATGTCTTGT-1	449.093	311.483	Normal	AAAGGTAAGCTGTACC-1	454.944	438.907	E-Adenoma	AAACTTGCAAACGTAT-1	337.057	445.597	Undefine	AAAGTGTGATTTATCT-1	267.578	377.146	Adenocarcinoma	AAAGTAGCATTGCTCA-1	234.518	172.734	Undefine	AAAGGGCAGCTTGAAT-1	392.644	164.002	Undefine	AAATGGTCAATGTGCC-1	329.897	253.824	Undefine	AACACGACTGTACTGA-1	463.535	298.088	Undefine	AAAGTTGACTCCCGTA-1	264.234	394.286	Undefine	AACAGGAAATCGAATA-1	432.519
AAATAGGGTGCTATTG-1	215.161	339.604	Bronchus /Bronchiole	AACGTCAGACTAGTGG-1	381.692	215.477	Undefine	AACACGACTGTACTGA-1	470.891	297.439	Undefine	AAATGGCCCGTGCCCT-1	249.174	129.271	Vessels	AAAGGTCAACGACATG-1	511.676	461.395	Undefine	AAAGAATGACCTTAGA-1	449.511	509.009	Undefine	AAAGTTGACTCCCGTA-1	278.552	384.168	Adenocarcinoma	AAAGTCGACCCTCAGT-1	319.548	135.502	L-Adenoma	AAAGTAGCATTGCTCA-1	237.637	160.224	Undefine	AAATTAACGGGTAGCT-1	322.822	277.679	Undefine	AACACGAGACGCGGCC-1	258.253	139.178	Undefine	AAATAACCATACGGGA-1	430.421	374.553	Undefine	AACAGGATGGGCCGCG-1	357.406
AAATCGCGGAAGGAGT-1	203.282	88.3167	Undefine	AACGTGCGAAAGTCTC-1	307.498	324.782	Undefine	AACAGGATGGGCCGCG-1	360.88	179.536	Vessels	AAATGTGGGTGCTCCT-1	514.968	264.645	Undefine	AAAGTAGCATTGCTCA-1	230.547	166.64	Undefine	AAAGAATGTGGACTAA-1	505.585	153.241	Undefine	AAATAACCATACGGGA-1	437.624	365.464	Undefine	AAAGTGCCATCAATTA-1	148.244	504.092	Hyperplasia	AAAGTCACTGATGTAA-1	468.979	253.408	Undefine	AAATTACACGACTCTG-1	438.151	379.484	Undefine	AACAGCTGTGTGGCAA-1	174.142	169.147	Undefine	AAATACCTATAAGCAT-1	238.828	301.542	Undefine	AACATATCAACTGGTG-1	358.371
AAATCGTGTACCACAA-1	271.72	264.273	Undefine	AACTCAAGTTAATTGC-1	300.512	225.053	Undefine	AACCAAGACTTCTCTG-1	321.599	154.473	Undefine	AAATTACACGACTCTG-1	440.753	367.627	Undefine	AAAGTCACTGATGTAA-1	463.023	260.088	Undefine	AAAGACATGAAGTTTA-1	75.1529	181.798	Undefine	AAATACCTATAAGCAT-1	254.42	295.368	Undefine	AAAGTGTGATTTATCT-1	265.845	403.336	Adenocarcinoma	AAAGTCGACCCTCAGT-1	319.728	124.365	Normal	AAATTACCTATCGATG-1	365.084	403.715	Undefine	AACAGGAAATCGAATA-1	427.831	303.268	Undefine	AAATAGGGTGCTATTG-1	201.953	333.792	Undefine	AACCAAGACTTCTCTG-1	318.13
AAATCTAGCCCTGCTA-1	211.714	413.95	Undefine	AACTCCTAATCCCATG-1	442.879	390.605	Normal	AACCCGATAGGGCTTC-1	484.808	497.158	Undefine	AAATTGATAGTCCTTT-1	212.369	174.114	Undefine	AAAGTCGACCCTCAGT-1	313.023	130.587	Undefine	AAAGACCCAAGTCGCG-1	129.637	336.812	Undefine	AAATAGGGTGCTATTG-1	219.078	326.227	Adenocarcinoma	AAAGTTGACTCCCGTA-1	277.406	410.67	Adenocarcinoma	AAAGTGCCATCAATTA-1	154.048	480.012	Undefine	AAATTCCAGGTCCAAA-1	307.858	473.526	Undefine	AACAGGATGGGCCGCG-1	350.997	177.41	Normal	AAATCGCGGAAGGAGT-1	189.62	82.1377	Bronchus /Bronchiole	AACCATGGGATCGCTA-1	444.042
AAATCTGCCCGCGTCC-1	121.305	77.731	Normal	AACTCTCAATAGAGCG-1	310.388	387.835	Undefine	AACCCTACTGTCAATA-1	287.559	391.847	Undefine	AAATTGGTGAGAAGCA-1	429.875	476.894	Vessels	AAAGTGTGATTTATCT-1	260.812	390.314	Undefine	AAAGACTGGGCGCTTT-1	239.951	455.748	Normal	AAATCCGATACACGCC-1	150.28	349.061	Adenocarcinoma	AAATAAGGTAGTGCCC-1	339.874	478.483	Undefine	AAAGTGTGATTTATCT-1	267.679	382.87	Undefine	AAATTGATAGTCCTTT-1	201.294	179.004	Undefine	AACCAAGACTTCTCTG-1	310.853	151.819	Undefine	AAATCGTGTACCACAA-1	258.499	258.314	Undefine	AACCCAGAGACGGAGA-1	436.863
AAATGGCCCGTGCCCT-1	248.456	131.09	Undefine	AACTCTCAGTGTGCTC-1	214.634	211.141	Undefine	AACCCTGGTGGAACCA-1	475.891	314.248	Bronchus /Bronchiole	AAATTTACCGAAATCC-1	486.321	383.098	Undefine	AAAGTTGACTCCCGTA-1	272.086	397.488	Undefine	AAAGCTTGCCTACATA-1	236.099	83.775	Hyperplasia	AAATCGCGGAAGGAGT-1	207.513	85.4361	Normal	AAATACCTATAAGCAT-1	251.86	317.186	Adenocarcinoma	AAAGTTGACTCCCGTA-1	278.833	390.006	Undefine	AAATTTGCGGGTGTGG-1	248.878	188.083	Undefine	AACCATGGGATCGCTA-1	439.609	178.15	Undefine	AAATCTGCCCGCGTCC-1	107.42	71.6547	Bronchus /Bronchiole	AACCCTACTGTCAATA-1	283.922
AAATGGTCAATGTGCC-1	337.204	250.426	Undefine	AACTTGCCCGTATGCA-1	354.893	171.153	Undefine	AACCGAGCTTGGTCAT-1	383.713	309.971	Undefine	AAATTTGCGGGTGTGG-1	258.3	182.877	Vessels	AAATAACCATACGGGA-1	434.566	378.256	Undefine	AAAGGCCCTATAATAC-1	464.248	440.094	Bronchus /Bronchiole	AAATCGTGTACCACAA-1	273.242	254.066	Undefine	AAATAGCTTAGACTTT-1	311.53	446.41	Undefine	AAATAACCATACGGGA-1	440.616	370.997	Bronchus /Bronchiole	AACAACTGGTAGTTGC-1	361.265	224.21	Undefine	AACCCAGAGACGGAGA-1	432.271	208.366	Undefine	AAATGCTCGTTACGTT-1	428.325	157.307	Undefine	AACCGAGCTTGGTCAT-1	380.211
AAATGTATCTTATCCC-1	386.44	79.9467	Undefine	AAGACTGCAAGCTACT-1	308.401	304.908	Undefine	AACCGCTAAGGGATGC-1	253.58	377.026	Undefine	AACAACTGGTAGTTGC-1	366.66	217.869	Undefine	AAATACCTATAAGCAT-1	247.307	306.752	Undefine	AAAGGCTACGGACCAT-1	444.374	328.068	Normal	AAATCTAGCCCTGCTA-1	215.832	397.502	Adenocarcinoma	AAATAGGGTGCTATTG-1	214.69	349.694	Adenocarcinoma	AAATAAGGTAGTGCCC-1	339.037	455.487	Undefine	AACAATACATTGTCGA-1	164.416	197.976	Normal	AACCCATCCCATGATC-1	194.553	112.415	Undefine	AAATGGCATGTCTTGT-1	439.178	310.483	Undefine	AACCGCTAAGGGATGC-1	249.894
AAATTAACGGGTAGCT-1	330.249	273.813	Undefine	AAGAGCTCTTTATCGG-1	312.797	334.959	Bronchus /Bronchiole	AACCGTTGTGTTTGCT-1	453.78	293.343	Undefine	AACAATACATTGTCGA-1	176.833	192.425	Undefine	AAATAGCTTAGACTTT-1	305.125	432.154	Undefine	AAAGGCTCTCGCGCCG-1	402.242	322.992	Undefine	AAATCTGCCCGCGTCC-1	128.921	75.3466	Normal	AAATCCGATACACGCC-1	142.215	373.811	Undefine	AAATACCTATAAGCAT-1	254.247	299.7	Undefine	AACAATTACTCTACGC-1	357.946	165.481	Undefine	AACCGAGCTTGGTCAT-1	374.306	310.915	Undefine	AAATGGCCCGTGCCCT-1	234.943	124.872	Bronchus /Bronchiole	AACCTTTAAATACGGT-1	207.481
AAATTAATAAGCGCGA-1	350.497	91.8248	Undefine	AAGAGGATGTACGCGA-1	297.019	175.128	Undefine	AACCTCGCTTTAGCCC-1	162.908	339.612	Normal	AACAATTACTCTACGC-1	363.457	161.18	Undefine	AAATAGGGTGCTATTG-1	211.254	338.284	Hyperplasia	AAAGGGATGTAGCAAG-1	216.042	291.5	Undefine	AAATGACTGATCAAAC-1	92.2805	258.727	Undefine	AAATCGCGGAAGGAGT-1	202.258	96.0323	Undefine	AAATAGCTTAGACTTT-1	311.753	424.485	Undefine	AACACACGCTCGCCGC-1	215.507	393.447	Undefine	AACCGTTGTGTTTGCT-1	446.023	293.895	Undefine	AAATGGTCAATGTGCC-1	324.049	244.255	Undefine	AACCTTTACGACGTCT-1	422.926
AAATTACCTATCGATG-1	371.607	397.702	Undefine	AAGAGGCATGGATCGC-1	306.594	344.595	Bronchus /Bronchiole	AACCTTTAAATACGGT-1	211.166	295.391	Undefine	AACACGACTGTACTGA-1	472.844	299.275	Normal	AAATCACTCCTAAACG-1	510.169	494.494	Undefine	AAAGGGCAGCTTGAAT-1	211.211	416.429	Undefine	AAATGCTCGTTACGTT-1	435.854	157.597	Undefine	AAATCGTGTACCACAA-1	271.688	273.614	Adenocarcinoma	AAATAGGGTGCTATTG-1	218.329	331.061	Undefine	AACACGACTGTACTGA-1	471.397	308.546	Undefine	AACCTTTAAATACGGT-1	197.76	295.868	Undefine	AAATGTATCTTATCCC-1	373.073	73.3813	Undefine	AACGATAATGCCGTAG-1	212.489
AAATTCCAGGTCCAAA-1	315.355	466.202	Normal	AAGCGTCCCTCATCGA-1	192.532	190.244	Normal	AACCTTTACGACGTCT-1	426.428	384.978	Normal	AACACGAGACGCGGCC-1	271.656	143.594	Undefine	AAATCCGATACACGCC-1	140.896	361.676	Hyperplasia	AAAGGTAAGCTGTACC-1	137.403	135.569	Undefine	AAATGGCATGTCTTGT-1	446.062	304.16	Undefine	AAATCTAGCCCTGCTA-1	211.333	424.842	Undefine	AAATCCGATACACGCC-1	148.291	354.267	Bronchus /Bronchiole	AACACGAGACGCGGCC-1	262.778	147.323	Undefine	AACGATAATGCCGTAG-1	202.878	313.135	Undefine	AAATGTGGGTGCTCCT-1	506.331	262.569	Undefine	AACGATAGAAGGGCCG-1	434.691
AAATTGATAGTCCTTT-1	210.975	176.757	Undefine	AAGCTCGTGCCAAGTC-1	313.4	321.71	Undefine	AACGATAATGCCGTAG-1	216.166	312.2	Undefine	AACAGCTGTGTGGCAA-1	189.283	173.086	Undefine	AAATCGCGGAAGGAGT-1	199.256	92.2428	Undefine	AAAGGTCAACGACATG-1	77.7823	112.393	Undefine	AAATGGCCCGTGCCCT-1	250.821	126.384	Undefine	AAATCTGCCCGCGTCC-1	119.403	85.4657	Undefine	AAATCGCGGAAGGAGT-1	206.576	86.1683	Undefine	AACAGCTGTGTGGCAA-1	177.377	177.877	Normal	AACGATAGAAGGGCCG-1	430.051	255.786	Bronchus /Bronchiole	AAATTAACGGGTAGCT-1	317.143	267.688	Normal	AACGATATGTCAACTG-1	379.246
AAATTTGCGGGTGTGG-1	257.75	185.742	Undefine	AAGGAGCGGTTGGTGC-1	357.422	240.891	Undefine	AACGATAGAAGGGCCG-1	438.177	256.11	Undefine	AACAGGAAATCGAATA-1	437.853	304.351	Undefine	AAATCGTGTACCACAA-1	266.539	264.49	Undefine	AAAGTAGCATTGCTCA-1	374.358	419.242	Bronchus /Bronchiole	AAATGGTCAATGTGCC-1	335.962	240.673	Undefine	AAATGACTGATCAAAC-1	80.9904	278.711	Bronchus /Bronchiole	AAATCGTGTACCACAA-1	273.436	257.605	Undefine	AACAGGAAATCGAATA-1	435.146	313.806	Undefine	AACGATATGTCAACTG-1	373.381	331.264	Undefine	AAATTAATAAGCGCGA-1	337.061	85.3443	Undefine	AACGCATGATCTGGGT-1	398.009
AACAACTGGTAGTTGC-1	368.038	221.377	Undefine	AAGGCGCGTAAAGCTT-1	381.993	208.853	Undefine	AACGATATGTCAACTG-1	382.81	329.852	Normal	AACAGGATGGGCCGCG-1	362.55	181.064	Bronchus /Bronchiole	AAATCTAGCCCTGCTA-1	207.938	411.174	Undefine	AAAGTCACTGATGTAA-1	130.126	322.931	Undefine	AAATTAACGGGTAGCT-1	329.295	263.094	Undefine	AAATGCTCGTTACGTT-1	442.867	171.864	Undefine	AAATCTAGCCCTGCTA-1	215.031	403.558	Undefine	AACAGGATGGGCCGCG-1	357.007	186.08	Undefine	AACGCGGTCTCCAGCC-1	381.028	294.265	Undefine	AAATTACACGACTCTG-1	430.73	367.831	Undefine	AACGCGGTCTCCAGCC-1	386.727
AACAATACATTGTCGA-1	174.726	195.405	Undefine	AAGGCTGTGCTCATCG-1	346.221	233.725	Undefine	AACGCGGTCTCCAGCC-1	390.22	293.704	Undefine	AACATCGATACGTCTA-1	419.238	456.467	Undefine	AAATGACTGATCAAAC-1	81.5715	269.373	Undefine	AAAGTCGACCCTCAGT-1	288.259	457.583	Undefine	AAATTAATAAGCGCGA-1	348.589	88.6813	Undefine	AAATGGCCCGTGCCCT-1	247.944	139.107	Hyperplasia	AAATGACTGATCAAAC-1	89.3464	262.403	Undefine	AACAGGTAGTATGGAT-1	224.335	462.82	Undefine	AACGGCCATCTCCGGT-1	243.638	199.609	Undefine	AAATTACCTATCGATG-1	358.828	391.757	L-Adenoma	AACGCTGTTGCTGAAA-1	203.499
AACAATTACTCTACGC-1	364.837	163.586	Undefine	AAGGGACAGATTCTGT-1	362.301	386.932	Undefine	AACGGACGTACGTATA-1	230.565	375.941	Undefine	AACATTGAAGTTGATC-1	144.319	144.38	Undefine	AAATGGCATGTCTTGT-1	443.187	315.615	Vessels	AAAGTGCCATCAATTA-1	459.906	81.9405	Undefine	AAATTACACGACTCTG-1	437.919	358.973	Undefine	AAATGGTCAATGTGCC-1	337.76	259.443	Undefine	AAATGATTCGATCAGC-1	397.022	444.933	Undefine	AACATATCAACTGGTG-1	358.259	420.682	Undefine	AACGTACTGTGGGTAC-1	237.287	209.476	Undefine	AAATTGATAGTCCTTT-1	197.451	170.689	Undefine	AACGGACGTACGTATA-1	226.848
AACACACGCTCGCCGC-1	224.7	387.486	Undefine	AAGGGACTATGCATTC-1	176.634	159.711	Normal	AACGGCCATCTCCGGT-1	255.929	201.225	Undefine	AACCAAGACTTCTCTG-1	323.207	155.983	Undefine	AAATGGCCCGTGCCCT-1	243.569	134.084	Undefine	AAAGTGTGATTTATCT-1	341.093	185.1	Undefine	AAATTACCTATCGATG-1	369.063	381.807	Undefine	AAATGTATCTTATCCC-1	387.175	87.2682	Undefine	AAATGCTCGTTACGTT-1	438.817	159.564	Undefine	AACATCGATACGTCTA-1	415.987	471.585	Undefine	AACGTCAGACTAGTGG-1	379.054	209.291	Undefine	AAATTGCGGCGGTTCT-1	493.936	143.248	Undefine	AACGGCCATCTCCGGT-1	252.368
AACACGAGACGCGGCC-1	271.351	145.676	Undefine	AAGGTGATAAACCAGC-1	258.717	382.174	Immune cell	AACGTACTGTGGGTAC-1	249.724	210.925	Vessels	AACCAGTATCACTCTT-1	486.019	389.686	Undefine	AAATGGTCAATGTGCC-1	330.687	250.804	Undefine	AAAGTTGACTCCCGTA-1	329.23	177.701	Undefine	AAATTGATAGTCCTTT-1	214.947	170.223	Undefine	AAATTAACGGGTAGCT-1	330.737	283.124	Adenocarcinoma	AAATGGCATGTCTTGT-1	449.19	308.635	Undefine	AACATTGTGACTCGAG-1	144.13	248.816	Normal	AACGTGCGAAAGTCTC-1	302.96	321.151	Undefine	AAATTTGCGGGTGTGG-1	244.317	179.568	Undefine	AACGTACTGTGGGTAC-1	246.154
AACAGCTGTGTGGCAA-1	187.465	175.649	Undefine	AAGTAGTGACGCGAGG-1	331.226	183.378	Undefine	AACGTCAGACTAGTGG-1	388.292	210.624	Bronchus /Bronchiole	AACCATAGGGTTGAAC-1	157.736	105.097	Undefine	AAATGTGGGTGCTCCT-1	508.842	268.83	Vessels	AAATAACCATACGGGA-1	159.111	198.92	Undefine	AAATTGCGGCGGTTCT-1	498.574	144.262	Undefine	AAATTAATAAGCGCGA-1	350.938	99.2645	Undefine	AAATGGCCCGTGCCCT-1	250.65	127.783	Undefine	AACCAAGACTTCTCTG-1	316.185	160.096	Undefine	AACGTTATCAGCACCT-1	395.581	108.222	Undefine	AACAACTGGTAGTTGC-1	354.882	215.087	Undefine	AACGTCAGACTAGTGG-1	384.857
AACAGGATGGGCCGCG-1	363.914	183.896	Undefine	AAGTCAATTGTCGTCA-1	251.611	411.683	Undefine	AACGTGATGAAGGACA-1	468.18	357.024	Vessels	AACCCATCCCATGATC-1	209.226	117.425	Undefine	AAATTAACGGGTAGCT-1	323.875	273.714	Undefine	AAATAAGGTAGTGCCC-1	265.389	109.213	Undefine	AAATTTGCGGGTGTGG-1	259.731	178.779	Undefine	AAATTCCAGGTCCAAA-1	316.068	477.427	Undefine	AAATGGTCAATGTGCC-1	337.238	244.054	Undefine	AACCATGGGATCGCTA-1	446.979	186.768	Undefine	AACTAGGCTTGGGTGT-1	193.011	271.881	Undefine	AACAATACATTGTCGA-1	161.192	189.435	Bronchus /Bronchiole	AACGTGATGAAGGACA-1	464.676
AACATATCAACTGGTG-1	364.96	414.319	Undefine	AAGTGACGACCGAATT-1	286.119	161.397	Undefine	AACGTGCGAAAGTCTC-1	313.947	320.032	Undefine	AACCCGACAACCCGTG-1	141.237	210.737	Vessels	AAATTACACGACTCTG-1	434.867	371.684	Undefine	AAATACCTATAAGCAT-1	355.83	272.544	Adenocarcinoma	AACAACTGGTAGTTGC-1	365.523	212.823	Undefine	AAATTGATAGTCCTTT-1	210.152	185.352	Undefine	AAATGTATCTTATCCC-1	385.089	77.8333	Undefine	AACCCAGAGACGGAGA-1	439.528	217.448	Undefine	AACTCAAGTTAATTGC-1	295.93	218.972	Bronchus /Bronchiole	AACAATTACTCTACGC-1	351.552	157.246	Undefine	AACGTGCGAAAGTCTC-1	310.347
AACATTGAAGTTGATC-1	141.676	146.415	Undefine	AAGTGCCTTGACTGTA-1	256.911	421.861	Undefine	AACTAGGCTTGGGTGT-1	206.467	271.955	Undefine	AACCCGATAGGGCTTC-1	486.684	499.496	Undefine	AAATTACCTATCGATG-1	364.57	395.016	Undefine	AAATAGCTTAGACTTT-1	294.374	141.623	Undefine	AACAATACATTGTCGA-1	180.254	188.101	Undefine	AAATTTGCGGGTGTGG-1	257.391	194.302	Undefine	AAATTAACGGGTAGCT-1	330.462	266.84	Undefine	AACCCGACAACCCGTG-1	127.601	217.009	Undefine	AACTCGATGGCGCAGT-1	457.739	168.839	Undefine	AACACACGCTCGCCGC-1	211.634	381.768	Undefine	AACTAGGCTTGGGTGT-1	202.836
AACATTGTGACTCGAG-1	154.724	245.317	Undefine	AAGTGCGTTAGAATCT-1	239.807	165.914	Undefine	AACTCAAGTTAATTGC-1	307.019	220.203	Undefine	AACCCTACTGTCAATA-1	289.001	393.916	Undefine	AAATTGATAGTCCTTT-1	206.913	178.818	Vessels	AAATAGGGTGCTATTG-1	393.375	239.217	Undefine	AACAATTACTCTACGC-1	362.396	157.479	Undefine	AACAACTGGTAGTTGC-1	368.839	230.105	Undefine	AAATTAATAAGCGCGA-1	350.07	89.4064	Normal	AACCCTACTGTCAATA-1	280.935	406.783	Undefine	AACTCTCAATAGAGCG-1	305.858	385.838	Undefine	AACACGACTGTACTGA-1	463.412	297.965	Undefine	AACTCAAGTTAATTGC-1	303.469
AACCAAGACTTCTCTG-1	323.849	158.293	Bronchus /Bronchiole	AATAACAACGCTCGGC-1	314.122	179.223	Undefine	AACTCTCAGTGTGCTC-1	221.046	206.226	Undefine	AACCCTGGTGGAACCA-1	477.861	316.136	Normal	AAATTTACCGAAATCC-1	480.386	386.998	Undefine	AAATCACTCCTAAACG-1	79.1276	77.7212	Undefine	AACACACGCTCGCCGC-1	228.282	372.131	Adenocarcinoma	AACAATACATTGTCGA-1	173.604	204.185	Undefine	AAATTACACGACTCTG-1	440.915	364.401	Bronchus /Bronchiole	AACCCTGGTGGAACCA-1	476.594	326.077	Undefine	AACTCTCAGTGTGCTC-1	207.934	204.728	Undefine	AACACGAGACGCGGCC-1	257.883	139.486	Bronchus /Bronchiole	AACTCCTAATCCCATG-1	445.973
AACCATAGGGTTGAAC-1	155.339	106.411	Undefine	AATAACACTAGAACAA-1	220.837	201.506	Undefine	AACTGGGTCCCGACGT-1	407.39	297.801	Undefine	AACCGTTGTGTTTGCT-1	455.681	295.165	Normal	AAATTTGCGGGTGTGG-1	252.673	187.56	Undefine	AAATCCGATACACGCC-1	466.938	214.268	Undefine	AACACGACTGTACTGA-1	469.191	292.241	Undefine	AACAATTACTCTACGC-1	365.544	171.802	Undefine	AAATTACCTATCGATG-1	370.877	387.607	Undefine	AACCGAGCTTGGTCAT-1	380.799	321.695	Undefine	AACTGATATTAGGCCT-1	422.097	299.568	Undefine	AACACGCGGCCGCGAA-1	485.735	193.813	Undefine	AACTCTCAATAGAGCG-1	313.183
AACCCATCCCATGATC-1	207.775	119.028	Undefine	AATAGAACAGAGTGGC-1	219.633	227.943	Undefine	AACTTGCCCGTATGCA-1	361.482	166.282	Vessels	AACCTTTACGACGTCT-1	428.243	387.027	Undefine	AACAACTGGTAGTTGC-1	360.832	222.287	Normal	AAATCGCGGAAGGAGT-1	407.684	496.963	Bronchus /Bronchiole	AACACGAGACGCGGCC-1	272.829	140.368	Undefine	AACACACGCTCGCCGC-1	224.448	398.052	Adenocarcinoma	AAATTCCAGGTCCAAA-1	316.13	454.407	Undefine	AACCGCTAAGGGATGC-1	245.622	391.381	Undefine	AACTGGGTCCCGACGT-1	398.541	298.458	Undefine	AACAGGAAATCGAATA-1	427.708	303.207	Bronchus /Bronchiole	AACTCTCAGTGTGCTC-1	217.436
AACCCGACAACCCGTG-1	138.476	214.053	Undefine	AATAGAATCTGTTTCA-1	236.615	361.277	Undefine	AACTTTACGGGAGCTT-1	352.987	99.5281	Undefine	AACGAAAGTCGTCCCA-1	198.59	96.9984	Vessels	AACAATACATTGTCGA-1	171.463	197.146	Undefine	AAATCGTGTACCACAA-1	335.956	316.938	Adenocarcinoma	AACACGCGGCCGCGAA-1	490.727	192.585	Undefine	AACACGAGACGCGGCC-1	271.128	153.838	Undefine	AAATTGATAGTCCTTT-1	214.132	172.337	Undefine	AACCGTTGTGTTTGCT-1	453.616	304.289	Undefine	AACTGGTGTGGGCCTT-1	477.842	244.44	Undefine	AACAGGATGGGCCGCG-1	350.689	177.595	Vessels	AACTGATATTAGGCCT-1	426.908
AACCCTACTGTCAATA-1	288.953	400.595	Undefine	AATATCGAGGGTTCTC-1	355.194	416.441	Undefine	AAGACCCAACTGAACA-1	178.753	247.434	Undefine	AACGGCCATCTCCGGT-1	257.393	202.82	Undefine	AACAATTACTCTACGC-1	357.576	165.736	Normal	AAATGACTGATCAAAC-1	529.739	310.518	Undefine	AACAGCTGTGTGGCAA-1	192.408	169.161	Undefine	AACACGCGGCCGCGAA-1	500.736	208.661	Normal	AAATTTACCGAAATCC-1	486.188	379.692	Undefine	AACCTGTCACGGAATT-1	301.409	483.606	Undefine	AACTTCTGCGTCTATC-1	417.903	136.403	Undefine	AACATATCAACTGGTG-1	352.169	408.407	L-Adenoma	AACTGGGTCCCGACGT-1	403.861
AACCGAGCTTGGTCAT-1	387.178	317.14	Undefine	AATCGCCTCAGCGCCA-1	289.491	340.5	Bronchus /Bronchiole	AAGACTGCAAGCTACT-1	314.851	300.211	Undefine	AACGTACTGTGGGTAC-1	251.108	212.49	Adenocarcinoma	AACACGACTGTACTGA-1	466.821	303.436	Vessels	AAATGATTCGATCAGC-1	204.484	120.77	Undefine	AACAGGAAATCGAATA-1	435.087	297.197	Undefine	AACAGCTGTGTGGCAA-1	186.408	184.233	Undefine	AAATTTGCGGGTGTGG-1	259.704	181.031	Undefine	AACCTTTAAATACGGT-1	201.482	306.605	Undefine	AACTTGCCCGTATGCA-1	351.614	163.905	Normal	AACATTGAAGTTGATC-1	127.955	140.473	Undefine	AACTTGCCCGTATGCA-1	358.009
AACCGCTAAGGGATGC-1	254.303	385.455	Undefine	AATCTGCGTTGGGACG-1	327.793	385.306	Undefine	AAGAGATGAATCGGTA-1	372.989	166.824	Undefine	AACGTGATGAAGGACA-1	470.064	359.045	Undefine	AACACGAGACGCGGCC-1	265.997	148.312	Undefine	AAATGCTCGTTACGTT-1	162.658	421.504	Vessels	AACAGGTAGTATGGAT-1	236.601	437.388	Adenocarcinoma	AACAGGATGGGCCGCG-1	364.612	192.251	Undefine	AACAACTGGTAGTTGC-1	367.28	215.691	Undefine	AACCTTTACGACGTCT-1	425.253	399.583	Undefine	AACTTGCGTTCTCGCG-1	441.151	144.296	Undefine	AACATTGGTCAGCCGT-1	506.023	137.02	Undefine	AAGACCCAACTGAACA-1	175.083
AACCTAAAGCCGTCCG-1	526.762	357.514	Undefine	AATCTGGGTAGACCCT-1	488.588	399.277	Undefine	AAGAGCTCTTTATCGG-1	319.249	330.274	Undefine	AACTCAAGTTAATTGC-1	308.582	221.797	Undefine	AACACGCGGCCGCGAA-1	488.766	201.547	L-Adenoma	AAATGGCATGTCTTGT-1	150.55	264.656	Undefine	AACATAGCGTGTATCG-1	94.4636	333.484	Adenocarcinoma	AACAGGTAGTATGGAT-1	233.212	466.86	Undefine	AACAATACATTGTCGA-1	178.813	190.566	Normal	AACGATAATGCCGTAG-1	206.678	324.074	Undefine	AACTTTACGGGAGCTT-1	343.042	95.5807	Undefine	AACATTGTGACTCGAG-1	141.213	239.445	Bronchus /Bronchiole	AAGACTGCAAGCTACT-1	311.312
AACCTCGCTTTAGCCC-1	161.74	347.236	Undefine	AATGACAGCAATGTCT-1	245.107	176.092	Bronchus /Bronchiole	AAGAGGATGTACGCGA-1	303.524	170.258	Undefine	AACTCTCAATAGAGCG-1	318.372	385.274	Undefine	AACAGCTGTGTGGCAA-1	183.883	177.793	Undefine	AAATGGCCCGTGCCCT-1	360.966	453.486	Undefine	AACATATCAACTGGTG-1	362.691	397.738	Undefine	AACATAGCGTGTATCG-1	83.4145	357.526	Undefine	AACAATTACTCTACGC-1	364.102	159.444	Undefine	AACGATAGAAGGGCCG-1	437.337	265.658	Undefine	AAGAAGGATCAGTTAG-1	446.269	161.501	Undefine	AACCAAGACTTCTCTG-1	310.483	152.004	Vessels	AAGAGATGAATCGGTA-1	369.532
AACCTGTCACGGAATT-1	309.016	476.11	Normal	AATGACGTAGGATGTC-1	260.825	335.863	Undefine	AAGAGGCATGGATCGC-1	313.043	339.914	Undefine	AACTCTCAGTGTGCTC-1	222.401	207.836	Adenocarcinoma	AACAGGAAATCGAATA-1	431.973	308.501	Undefine	AAATGGTCAATGTGCC-1	268.875	331.737	Undefine	AACATTGAAGTTGATC-1	148.51	141.194	Undefine	AACATTGTGACTCGAG-1	153.465	254.594	Undefine	AACACGACTGTACTGA-1	472.756	296.522	Bronchus /Bronchiole	AACGATATGTCAACTG-1	379.86	342.356	Undefine	AAGACCCAACTGAACA-1	164.645	246.845	Undefine	AACCATAGGGTTGAAC-1	141.521	100.329	Bronchus /Bronchiole	AAGAGCTCTTTATCGG-1	315.656
AACCTTTAAATACGGT-1	211.037	302.123	Undefine	AATGACTGTCAGCCGG-1	386.39	238.904	Undefine	AAGATTGGCGGAACGT-1	369.133	375.7	Undefine	AACTGAGGTCAGCGTC-1	465.774	451.994	Bronchus /Bronchiole	AACAGGATGGGCCGCG-1	356.732	185.631	Normal	AAATGTATCTTATCCC-1	219.833	507.114	Undefine	AACATTGTGACTCGAG-1	161.078	235.893	Undefine	AACCAAGACTTCTCTG-1	324.086	166.518	Undefine	AACACGAGACGCGGCC-1	272.956	142.055	Undefine	AACGCATGATCTGGGT-1	399.395	439.779	Undefine	AAGACTGCAAGCTACT-1	303.885	300.863	Undefine	AACCATGGGATCGCTA-1	439.239	178.15	Bronchus /Bronchiole	AAGAGGATGTACGCGA-1	300.03
AACGAAAGTCGTCCCA-1	196.943	98.1639	Bronchus /Bronchiole	AATGATGATACGCTAT-1	379.404	391.027	Normal	AAGCACCCTGCGTATC-1	181.584	310.634	Undefine	AACTGGGTTCGAGCCG-1	503.787	380.56	Undefine	AACATAGCGTGTATCG-1	83.8625	345.82	Undefine	AAATGTGGGTGCTCCT-1	82.1239	314.126	Hyperplasia	AACCAAGACTTCTCTG-1	323.1	152.463	Undefine	AACCATAGGGTTGAAC-1	153.838	114.369	Undefine	AACAGCTGTGTGGCAA-1	191.165	171.317	Normal	AACGCGGTCTCCAGCC-1	387.561	304.727	Undefine	AAGAGATGAATCGGTA-1	363.453	164.46	Undefine	AACCCAGAGACGGAGA-1	431.963	208.366	Bronchus /Bronchiole	AAGAGGCATGGATCGC-1	309.442
AACGATAATGCCGTAG-1	216.145	319.294	Undefine	AATGATGCGACTCCTG-1	366.697	416.923	Undefine	AAGCATACTCTCCTGA-1	216.769	299.006	Undefine	AACTTGCCCGTATGCA-1	363.155	167.828	Undefine	AACATATCAACTGGTG-1	358.059	411.294	Undefine	AAATTAACGGGTAGCT-1	275.846	307.705	Adenocarcinoma	AACCATAGGGTTGAAC-1	161.55	102.842	Normal	AACCATGGGATCGCTA-1	453.869	192.873	Normal	AACAGGAAATCGAATA-1	438.037	301.499	Bronchus /Bronchiole	AACGCTGTTGCTGAAA-1	197.412	396.076	Undefine	AAGAGCTCTTTATCGG-1	308.386	331.634	Vessels	AACCCATCCCATGATC-1	194.121	112.847	Undefine	AAGATGGCACCGGACC-1	183.167
AACGATATGTCAACTG-1	386.255	337.388	Undefine	AATGCAACCGGGTACC-1	373.08	278.049	Undefine	AAGCGCAGGGCTTTGA-1	135.496	308.525	Normal	AACTTGCGTTCTCGCG-1	450.846	148.61	Normal	AACATTGAAGTTGATC-1	138.967	149.216	Normal	AAATTAATAAGCGCGA-1	256.584	494.639	Normal	AACCATGGGATCGCTA-1	446.239	177.54	Undefine	AACCCAGAGACGGAGA-1	446.535	223.33	Normal	AACAGGATGGGCCGCG-1	363.202	179.172	Undefine	AACGGACGTACGTATA-1	221.642	390.254	Undefine	AAGAGGATGTACGCGA-1	292.354	167.914	Undefine	AACCCGACAACCCGTG-1	124.933	208.181	Undefine	AAGATTGGCGGAACGT-1	365.551
AACGCGACCTTGGGCG-1	136.937	247.841	Undefine	AATGCACCAAGCAATG-1	401.807	405.3	Normal	AAGCGGAGTGCGCGCA-1	444.322	498.665	Undefine	AACTTTCTCGATCATG-1	388.658	491.64	Undefine	AACATTGTGACTCGAG-1	151.929	246.041	Undefine	AAATTACACGACTCTG-1	158.867	205.891	Undefine	AACCCAGAGACGGAGA-1	439.217	206.451	Undefine	AACCCATCCCATGATC-1	206.858	127.049	Undefine	AACAGGTAGTATGGAT-1	236.138	444.153	Undefine	AACGGCCATCTCCGGT-1	247.939	208.745	Undefine	AAGAGGCATGGATCGC-1	301.973	341.501	Undefine	AACCCTGGTGGAACCA-1	468.53	315.17	Normal	AAGCACCCTGCGTATC-1	177.919
AACGCGGTCTCCAGCC-1	393.825	300.462	Undefine	AATGTGCCCGAGGTGT-1	205.239	164.348	Normal	AAGCTAGATCGAGTAA-1	234.18	296.476	Vessels	AAGACCAAATAACTCA-1	175.806	89.2627	Vessels	AACCAAGACTTCTCTG-1	317.424	160.611	Undefine	AAATTACCTATCGATG-1	232.369	180.942	Undefine	AACCCATCCCATGATC-1	211.82	114.879	Normal	AACCCGACAACCCGTG-1	137.056	223.081	Undefine	AACATAGCGTGTATCG-1	91.5651	338.437	Bronchus /Bronchiole	AACGTACTGTGGGTAC-1	241.49	218.762	Undefine	AAGATGGCACCGGACC-1	172.909	196.28	Undefine	AACCGAGCTTGGTCAT-1	374.245	310.976	Bronchus /Bronchiole	AAGCATACTCTCCTGA-1	213.092
AACGCTGTTGCTGAAA-1	206.914	390.009	Undefine	AATTAAAGGTCGGCGT-1	288.106	244.324	Undefine	AAGCTCGTGCCAAGTC-1	319.851	317.02	Undefine	AAGAGATGAATCGGTA-1	374.698	168.372	Undefine	AACCAGTATCACTCTT-1	480.084	393.629	Undefine	AAATTCCAGGTCCAAA-1	289.543	110.13	Undefine	AACCCGACAACCCGTG-1	145.501	205.979	Undefine	AACCCGAGCAGAATCG-1	185.725	464.685	Undefine	AACATATCAACTGGTG-1	364.401	403.798	Undefine	AACGTCAGACTAGTGG-1	385.495	218.449	Vessels	AAGATTGGCGGAACGT-1	359.383	378.129	Bronchus /Bronchiole	AACCGCTAAGGGATGC-1	241.233	379.671	Undefine	AAGCGTCCCTCATCGA-1	195.294
AACGGACGTACGTATA-1	230.793	384.347	Undefine	AATTCATAAGGGATCT-1	379.705	384.402	Normal	AAGCTCTTTCATGGTG-1	191.887	337.684	Undefine	AAGAGGATGTACGCGA-1	305.077	171.757	Undefine	AACCATGGGATCGCTA-1	443.308	186.234	Undefine	AAATTGATAGTCCTTT-1	399.062	406.278	Bronchus /Bronchiole	AACCCGAGCAGAATCG-1	191.464	435.323	Adenocarcinoma	AACCCGCTGTATTCCA-1	87.0817	275.541	Bronchus /Bronchiole	AACATCGATACGTCTA-1	419.628	452.548	Undefine	AACGTGATGAAGGACA-1	468.58	370.531	Undefine	AAGCATACTCTCCTGA-1	203.556	299.568	Undefine	AACCGTTGTGTTTGCT-1	445.838	293.834	Undefine	AAGCTAGATCGAGTAA-1	230.588
AACGGCCATCTCCGGT-1	256.765	205.99	Bronchus /Bronchiole	AATTCTAGAGTTAGGC-1	234.327	284.974	Undefine	AAGGAGCGGTTGGTGC-1	364.012	236.108	Undefine	AAGATGGCACCGGACC-1	188.074	199.617	Undefine	AACCCAGAGACGGAGA-1	436.194	215.776	Undefine	AAATTGCGGCGGTTCT-1	95.5768	436.302	Undefine	AACCCGCTGTATTCCA-1	98.0627	255.718	Undefine	AACCCTACTGTCAATA-1	289.278	411.23	Adenocarcinoma	AACATTGAAGTTGATC-1	146.492	142.834	Undefine	AACGTGCGAAAGTCTC-1	308.296	332.151	Undefine	AAGCGTCCCTCATCGA-1	185.303	183.268	Undefine	AACCTCGCTTTAGCCC-1	148.489	341.624	Undefine	AAGCTCGTGCCAAGTC-1	316.259
AACGTACTGTGGGTAC-1	250.426	215.899	Undefine	AATTGAACGCTCTGGT-1	254.321	352.183	Undefine	AAGGATGAGGGACCTC-1	363.832	365.519	Undefine	AAGATTGGCGGAACGT-1	370.83	377.72	Undefine	AACCCATCCCATGATC-1	203.718	122.267	Undefine	AAATTGGTGAGAAGCA-1	169.323	91.6021	Undefine	AACCCTACTGTCAATA-1	289.822	384.64	Undefine	AACCGCTAAGGGATGC-1	254.284	395.939	Adenocarcinoma	AACATTGTGACTCGAG-1	159.324	239.196	Undefine	AACTACCCGTTTGTCA-1	236.356	463.383	Undefine	AAGCTAGATCGAGTAA-1	221.377	296.978	Undefine	AACCTTTAAATACGGT-1	197.76	296.3	Undefine	AAGCTCTTTCATGGTG-1	188.175
AACGTCAGACTAGTGG-1	391.917	215.714	Undefine	ACAAATCGCACCGAAT-1	225.715	347.546	Undefine	AAGGCGCGTAAAGCTT-1	388.593	204.057	Undefine	AAGCCGCCGTGAAATC-1	155.862	144.923	Undefine	AACCCGACAACCCGTG-1	135.953	215.474	Undefine	AAATTTACCGAAATCC-1	111.109	190.114	Undefine	AACCCTGGTGGAACCA-1	474.088	308.703	Undefine	AACCTCGCTTTAGCCC-1	160.8	357.526	Undefine	AACCAAGACTTCTCTG-1	324.106	154.287	Undefine	AACTAGGCTTGGGTGT-1	196.598	282.25	Undefine	AAGCTCGTGCCAAGTC-1	309.003	318.068	Undefine	AACCTTTACGACGTCT-1	418.027	387.626	Undefine	AAGGAGCGGTTGGTGC-1	360.543
AACGTGCGAAAGTCTC-1	315.971	327.357	Undefine	ACAAATGGTAGTGTTT-1	259.922	355.736	Undefine	AAGGCTGTGCTCATCG-1	352.806	228.939	Undefine	AAGCCGCTTTACCTTG-1	405.882	495.749	Undefine	AACCCGAGCAGAATCG-1	183.099	449.879	E-Adenoma	AAATTTGCGGGTGTGG-1	350.999	397.472	L-Adenoma	AACCGAGCTTGGTCAT-1	383.873	304.573	Undefine	AACCTGTCACGGAATT-1	309.665	487.372	Undefine	AACCAGTATCACTCTT-1	485.888	386.288	Undefine	AACTCAAGTTAATTGC-1	301.033	228.404	Undefine	AAGGAGCGGTTGGTGC-1	354.203	235.313	Undefine	AACGAAAGTCGTCCCA-1	183.268	92.0041	Undefine	AAGGATGAGGGACCTC-1	360.241
AACTACCCGTTTGTCA-1	245.133	456.17	Undefine	ACAACAGCATGAGCTA-1	330.804	319.181	Undefine	AAGGGACAGATTCTGT-1	368.832	382.328	Undefine	AAGCGGAGTGCGCGCA-1	446.132	500.947	Vessels	AACCCGCTGTATTCCA-1	87.4799	266.359	Undefine	AACAACTGGTAGTTGC-1	237.505	361.822	Undefine	AACCGCTAAGGGATGC-1	256.603	370.184	Adenocarcinoma	AACCTTTAAATACGGT-1	210.463	311.903	Adenocarcinoma	AACCATGGGATCGCTA-1	449.37	179.832	Undefine	AACTCCAGAGCGTGTT-1	161.786	387.561	Undefine	AAGGATGAGGGACCTC-1	353.957	367.708	Undefine	AACGATAATGCCGTAG-1	202.878	313.505	Undefine	AAGGCGCGTAAAGCTT-1	385.158
AACTAGGCTTGGGTGT-1	206.237	278.182	Undefine	ACAAGCAGTGCCTAGC-1	349.292	167.6	Undefine	AAGGTATCCTAATATA-1	376.303	346.179	Normal	AAGCGGCGTCATGGGT-1	467.889	405.52	Vessels	AACCCTACTGTCAATA-1	283.601	397.97	Undefine	AACAATACATTGTCGA-1	436.058	386.832	Normal	AACCGTTGTGTTTGCT-1	452.434	288.229	Immune cell	AACGAAAGTCGTCCCA-1	195.856	106.04	Undefine	AACCCAGAGACGGAGA-1	442.295	209.214	Undefine	AACTCCTAATCCCATG-1	449.17	400.647	Undefine	AAGGCGCGTAAAGCTT-1	379.363	202.508	Undefine	AACGATAGAAGGGCCG-1	429.866	255.786	Undefine	AAGGCTGTGCTCATCG-1	349.321
AACTCAAGTTAATTGC-1	308.955	225.377	Undefine	ACAAGGAAATCCGCCC-1	232.52	324.661	Undefine	AAGGTGATAAACCAGC-1	265.087	377.568	Bronchus /Bronchiole	AAGCGTCCCTCATCGA-1	200.222	186.865	Undefine	AACCCTGGTGGAACCA-1	471.825	320.257	Undefine	AACAATTACTCTACGC-1	241.296	421.076	Normal	AACCTCGCTTTAGCCC-1	167.922	333.602	Adenocarcinoma	AACGACCTCCTAGCCG-1	101.626	481.467	Undefine	AACCCATCCCATGATC-1	210.953	116.09	Undefine	AACTCGATGGCGCAGT-1	465.387	177.251	Undefine	AAGGCTGTGCTCATCG-1	342.734	227.975	Normal	AACGATATGTCAACTG-1	373.32	331.326	Vessels	AAGGGACAGATTCTGT-1	365.249
AACTCTCAATAGAGCG-1	318.863	391.856	Undefine	ACAAGGACAAGAGGTT-1	353.327	204.216	Undefine	AAGTAGAAGACCGGGT-1	416.066	235.144	Undefine	AAGGAGAACTTATAAG-1	508.743	274.315	Undefine	AACCGAGCTTGGTCAT-1	379.642	316.097	Undefine	AACACACGCTCGCCGC-1	383.225	190.175	Undefine	AACCTTTAAATACGGT-1	215.065	290.353	Adenocarcinoma	AACGATAATGCCGTAG-1	215.622	329.245	Adenocarcinoma	AACCCGACAACCCGTG-1	143.494	208.735	Bronchus /Bronchiole	AACTCTCAATAGAGCG-1	311.301	397.829	Undefine	AAGGGACAGATTCTGT-1	359.013	384.913	Bronchus /Bronchiole	AACGCATGATCTGGGT-1	392.621	427.153	Undefine	AAGGTATCCTAATATA-1	372.73
AACTCTCAGTGTGCTC-1	221.192	211.099	Undefine	ACAAGGGCAGGCTCTG-1	261.126	329.298	Undefine	AAGTAGTGACGCGAGG-1	337.805	178.452	Undefine	AAGGATCGATCGCTTG-1	292.808	437.309	Undefine	AACCGCTAAGGGATGC-1	249.598	383.199	Undefine	AACACGACTGTACTGA-1	125.846	277.619	Undefine	AACCTTTACGACGTCT-1	425.706	377.913	Undefine	AACGCATGATCTGGGT-1	406.879	443.862	Undefine	AACCCGAGCAGAATCG-1	190.266	442.055	Undefine	AACTCTCAGTGTGCTC-1	211.687	213.941	Undefine	AAGGTATCCTAATATA-1	366.66	347.914	Undefine	AACGCGAACGGCAACA-1	475.807	152.621	Undefine	AAGGTGATAAACCAGC-1	261.418
AACTTGCCCGTATGCA-1	364.53	170.356	Undefine	ACAATAGTCGTACGTT-1	281.12	144.595	Undefine	AAGTGACGACCGAATT-1	292.62	156.461	Undefine	AAGGATGAGGGACCTC-1	365.512	367.506	Undefine	AACCGTTGTGTTTGCT-1	449.699	299.337	Vessels	AACACGAGACGCGGCC-1	337.362	438.626	Undefine	AACGAAAGTCGTCCCA-1	201.436	94.9356	Undefine	AACGCGAACGGCAACA-1	490.728	167.14	Undefine	AACCCGCTGTATTCCA-1	95.2229	259.344	Undefine	AACTGATATTAGGCCT-1	429.323	310.112	Undefine	AAGTAGAAGACCGGGT-1	407.42	234.388	Undefine	AACGCGACCTTGGGCG-1	123.392	242.035	Undefine	AAGTAGAAGACCGGGT-1	412.609
AACTTTACGGGAGCTT-1	355.913	102.226	Undefine	ACAATCCATTTAAACC-1	313.821	185.848	Undefine	AAGTGCAAAGGTAGAC-1	369.856	110.252	Undefine	AAGGCGCGTAAAGCTT-1	390.351	205.661	Undefine	AACCTAAAGCCGTCCG-1	516.439	355.466	Undefine	AACACGCGGCCGCGAA-1	103.587	384.448	Undefine	AACGATAATGCCGTAG-1	219.963	306.815	Adenocarcinoma	AACGCGACCTTGGGCG-1	135.502	257.205	Undefine	AACCCTACTGTCAATA-1	290.286	390.486	Undefine	AACTGGGTCCCGACGT-1	405.405	308.985	Undefine	AAGTAGTGACGCGAGG-1	327.441	176.3	Normal	AACGCGGTCTCCAGCC-1	380.904	294.327	Undefine	AAGTAGTGACGCGAGG-1	334.299
AAGAAAGTTTGATGGG-1	97.1177	90.1631	Normal	ACAATGAATACGGAGA-1	193.135	177.055	Normal	AAGTGTTTGGAGACGG-1	220.866	335.696	Undefine	AAGGGAACGACTGGCT-1	167.707	138.819	Undefine	AACCTCGCTTTAGCCC-1	158.923	345.88	Undefine	AACAGCTGTGTGGCAA-1	423.216	407.195	Undefine	AACGATAGAAGGGCCG-1	437.152	251.824	Undefine	AACGCTGTTGCTGAAA-1	206.423	400.663	Undefine	AACCCTGGTGGAACCA-1	477.733	313.252	Undefine	AACTGGTGTGGGCCTT-1	485.86	254.075	Undefine	AAGTCTTCTGTGGCCT-1	296.485	79.7945	Undefine	AACGCTGTTGCTGAAA-1	193.813	384.358	Undefine	AAGTCAATTGTCGTCA-1	254.299
AAGACCAAATAACTCA-1	173.741	90.3477	Undefine	ACAATTGTGTCTCTTT-1	217.706	396.868	Undefine	AAGTTCACTCCAAGCT-1	191.284	350.879	Undefine	AAGGGACTATGCATTC-1	184.267	156.164	Bronchus /Bronchiole	AACCTTTAAATACGGT-1	207.094	301.628	Undefine	AACAGGAAATCGAATA-1	162.352	272.055	Vessels	AACGCATGATCTGGGT-1	401.396	415.734	Undefine	AACGGACGTACGTATA-1	230.54	394.882	Adenocarcinoma	AACCGAGCTTGGTCAT-1	385.988	309.055	Vessels	AACTTCTGCGTCTATC-1	424.877	144.381	Undefine	AAGTGACGACCGAATT-1	281.192	153.792	Undefine	AACGGACGTACGTATA-1	217.677	378.623	Undefine	AAGTGACGACCGAATT-1	289.11
AAGACCCAACTGAACA-1	177.926	253.134	Undefine	ACAATTTGAGCAGTGG-1	352.304	353.327	Undefine	AAGTTCGGCCAACAGG-1	262.436	184.958	Undefine	AAGGGTTTGATTTCAG-1	193.876	73.4891	Hyperplasia	AACCTTTACGACGTCT-1	422.448	390.977	Bronchus /Bronchiole	AACAGGATGGGCCGCG-1	242.091	400.224	Undefine	AACGCGAACGGCAACA-1	481.227	153.171	Undefine	AACGGCCATCTCCGGT-1	256.459	214.752	Undefine	AACCGCTAAGGGATGC-1	256.526	375.735	Bronchus /Bronchiole	AACTTGCCCGTATGCA-1	357.633	172.368	Bronchus /Bronchiole	AAGTGCAAAGGTAGAC-1	360.247	106.557	Undefine	AACGGCCATCTCCGGT-1	243.392	199.918	Undefine	AAGTGCCTTGACTGTA-1	259.608
AAGACTGCAAGCTACT-1	316.894	307.047	Undefine	ACACAAAGACGGGTGG-1	379.283	268.413	Undefine	AAGTTTATGGGCCCAA-1	130.194	298.283	Normal	AAGGTATCCTAATATA-1	377.961	348.106	Undefine	AACGAAAGTCGTCCCA-1	193.047	101.889	Undefine	AACAGGTAGTATGGAT-1	373.808	120.342	Undefine	AACGCGACCTTGGGCG-1	144.026	238.372	Undefine	AACGTACTGTGGGTAC-1	250.057	224.759	Undefine	AACCGTTGTGTTTGCT-1	455.727	292.385	Bronchus /Bronchiole	AACTTGCGTTCTCGCG-1	448.544	152.332	Undefine	AAGTGCGTTAGAATCT-1	233.772	158.356	Normal	AACGTACTGTGGGTAC-1	237.04	209.784	Undefine	AAGTGCGTTAGAATCT-1	242.655
AAGAGATGAATCGGTA-1	376.285	170.91	Undefine	ACACACCAGGACCAGT-1	259.018	375.55	Undefine	AATAACAACGCTCGGC-1	320.695	174.355	Hyperplasia	AAGTAGTGACGCGAGG-1	339.464	180.036	Undefine	AACGATAATGCCGTAG-1	212.158	318.449	Undefine	AACATAGCGTGTATCG-1	526.743	230.473	Undefine	AACGCGGTCTCCAGCC-1	390.304	288.642	Undefine	AACGTCAGACTAGTGG-1	392.893	224.324	Undefine	AACCTCGCTTTAGCCC-1	166.28	338.557	Undefine	AAGAAGGATCAGTTAG-1	453.741	169.801	Undefine	AAGTTCGGCCAACAGG-1	250.298	182.898	Undefine	AACGTAGTCTACCCAT-1	514.162	218.787	Undefine	AAGTGTTTGGAGACGG-1	217.195
AAGAGCTCTTTATCGG-1	321.387	337.758	Undefine	ACACCCAGCATGCAGC-1	380.187	248.54	Undefine	AATAACACTAGAACAA-1	227.252	196.586	Undefine	AAGTCAATTGTCGTCA-1	259.388	409.146	Undefine	AACGATAGAAGGGCCG-1	434.084	262.138	Undefine	AACATATCAACTGGTG-1	239.095	163.82	Undefine	AACGCTGTTGCTGAAA-1	211.23	374.55	Adenocarcinoma	AACGTCATCCGGCTTG-1	75.5206	268.207	Undefine	AACCTGTCACGGAATT-1	309.894	464.062	Undefine	AAGACCCAACTGAACA-1	167.735	256.767	Undefine	AATAACAACGCTCGGC-1	309.928	172.107	Undefine	AACGTCAGACTAGTGG-1	378.746	209.353	Undefine	AAGTTCAGTCTGCGTA-1	409.532
AAGAGGATGTACGCGA-1	305.385	174.418	Undefine	ACACCTTAAGTAGGGC-1	375.489	225.113	Undefine	AATAAGTCCTCGAGAC-1	493.062	318.345	Undefine	AAGTGACGACCGAATT-1	294.198	157.977	Undefine	AACGATATGTCAACTG-1	378.798	335.932	Undefine	AACATCGATACGTCTA-1	180.575	112.882	Hyperplasia	AACGGACGTACGTATA-1	234.064	369.122	Adenocarcinoma	AACGTCGCTGCACTTC-1	91.3084	446.783	Undefine	AACCTTTAAATACGGT-1	214.251	294.543	Bronchus /Bronchiole	AAGACTGCAAGCTACT-1	309.235	311.489	Undefine	AATAACACTAGAACAA-1	214.347	194.8	Undefine	AACGTGATGAAGGACA-1	460.637	358.952	Normal	AAGTTCGGCCAACAGG-1	258.884
AAGAGGCATGGATCGC-1	314.986	347.605	Undefine	ACACGAGACTCCTTCT-1	336.706	316.17	Undefine	AATACAATGTTTCAGG-1	397.269	141.4	Undefine	AAGTGAGTCGGGTTTA-1	169.339	228.687	Undefine	AACGCATGATCTGGGT-1	397.609	429.682	Undefine	AACATTGAAGTTGATC-1	470.424	436.853	Bronchus /Bronchiole	AACGGCCATCTCCGGT-1	258.846	198.191	Undefine	AACGTGCGAAAGTCTC-1	316.44	337.201	Adenocarcinoma	AACCTTTACGACGTCT-1	428.563	383.65	Undefine	AAGAGATGAATCGGTA-1	369.592	172.869	Bronchus /Bronchiole	AATACAATGTTTCAGG-1	388.243	138.438	Undefine	AACGTGCGAAAGTCTC-1	302.898	321.336	Undefine	AATAACAACGCTCGGC-1	317.164
AAGATGGCACCGGACC-1	186.173	202.728	Undefine	ACACGGGAACTTAGGG-1	359.711	317.194	Undefine	AATAGAACAGAGTGGC-1	226.047	223.095	Undefine	AAGTGCGTTAGAATCT-1	247.663	162.45	Vessels	AACGCGACCTTGGGCG-1	134.445	248.573	Hyperplasia	AACATTGGTCAGCCGT-1	83.2246	442.784	Undefine	AACGTACTGTGGGTAC-1	252.768	207.631	Undefine	AACGTTATCAGCACCT-1	409.427	122.449	Undefine	AACGAAAGTCGTCCCA-1	200.4	95.7625	Undefine	AAGAGCTCTTTATCGG-1	313.806	342.732	Bronchus /Bronchiole	AATAGAACAGAGTGGC-1	213.052	221.932	Undefine	AACGTTATCAGCACCT-1	395.087	108.284	Undefine	AATAACACTAGAACAA-1	223.65
AAGATTGGCGGAACGT-1	372.284	384.162	Undefine	ACACTGATCAAGGTGT-1	219.332	234.568	Undefine	AATAGAATCTGTTTCA-1	242.976	356.602	Undefine	AAGTGCTTCTCTATTG-1	130.6	190.31	Undefine	AACGCGGTCTCCAGCC-1	386.154	299.759	E-Adenoma	AACATTGTGACTCGAG-1	456.176	335.528	Normal	AACGTCAGACTAGTGG-1	388.357	207.395	Undefine	AACGTTCTACCATTGT-1	76.6394	507.697	Undefine	AACGACCTCCTAGCCG-1	109.075	458.125	Undefine	AAGAGGATGTACGCGA-1	297.402	176.5	Vessels	AATAGTCCGTCCCGAC-1	181.85	257.821	Undefine	AACTAGCGTATCGCAC-1	495.416	241.727	Undefine	AATACAATGTTTCAGG-1	393.846
AAGCACCCTGCGTATC-1	180.819	317.633	Undefine	ACAGAACTGAGAACAA-1	223.005	155.194	Undefine	AATAGTCCGTCCCGAC-1	195.562	258.158	Undefine	AAGTTCGGCCAACAGG-1	263.92	186.503	Vessels	AACGCTGTTGCTGAAA-1	203.236	387.721	Undefine	AACCAAGACTTCTCTG-1	283.428	426.152	Undefine	AACGTCATCCGGCTTG-1	87.0882	248.756	Undefine	AACTACCCGTTTGTCA-1	245.147	467.357	Undefine	AACGATAATGCCGTAG-1	219.228	311.273	Bronchus /Bronchiole	AAGAGGCATGGATCGC-1	307.357	352.812	Undefine	AATAGTCGCGAGTCGG-1	378.376	97.2456	Undefine	AACTAGGCTTGGGTGT-1	192.888	272.312	Undefine	AATAGAACAGAGTGGC-1	222.443
AAGCATACTCTCCTGA-1	216.761	305.754	Undefine	ACAGGTGGAGGTGAGG-1	226.438	205.059	Undefine	AATATTGGAGTATTGA-1	321.9	147.846	Vessels	AAGTTTACTAATGGCA-1	496.535	287.067	Normal	AACGGCCATCTCCGGT-1	251.768	207.396	Undefine	AACCAGTATCACTCTT-1	111.353	183.204	Undefine	AACGTCGCTGCACTTC-1	101.898	418.271	Adenocarcinoma	AACTAGCGTATCGCAC-1	510.494	256.956	Undefine	AACGATAGAAGGGCCG-1	440.136	255.387	Undefine	AAGATGGCACCGGACC-1	176.124	205.426	Normal	AATATCAAGGTCGGAT-1	473.032	220.452	Undefine	AACTCAAGTTAATTGC-1	295.683	219.219	Bronchus /Bronchiole	AATAGAATCTGTTTCA-1	239.336
AAGCCACTTGCAGGTA-1	99.3948	168.202	Undefine	ACATCCTGGTAACTGT-1	268.714	415.778	Undefine	AATCCAAGGGCCTGAG-1	450.587	236.771	Undefine	AATAACAACGCTCGGC-1	322.301	175.866	Undefine	AACGTACTGTGGGTAC-1	245.559	217.102	Undefine	AACCATAGGGTTGAAC-1	456.788	478.007	Undefine	AACGTGATGAAGGACA-1	466.536	350.536	Undefine	AACTAGGCTTGGGTGT-1	205.553	287.724	Undefine	AACGATATGTCAACTG-1	385.089	328.783	Vessels	AAGATTGGCGGAACGT-1	365.71	389.94	Undefine	AATATCCTAGCAAACT-1	255.355	74.4913	Undefine	AACTCCTAATCCCATG-1	441.583	388.674	Undefine	AATAGTCCGTCCCGAC-1	191.916
AAGCCGAAGCGGTTTA-1	234.301	435.306	Undefine	ACATCGATCGTTTACC-1	274.797	283.469	Undefine	AATCGAGGTCTCAAGG-1	82.5384	329.31	Normal	AATAACACTAGAACAA-1	228.626	198.167	Adenocarcinoma	AACGTAGTCTACCCAT-1	516.559	226.025	Undefine	AACCATGGGATCGCTA-1	151.345	400.224	Undefine	AACGTGCGAAAGTCTC-1	315.665	314.426	Undefine	AACTCAAGTTAATTGC-1	309.168	234.269	Undefine	AACGCATGATCTGGGT-1	403.798	422.147	Undefine	AAGCACCCTGCGTATC-1	170.74	322.446	Undefine	AATATTGGAGTATTGA-1	311.161	145.036	Undefine	AACTCGATAAACACGT-1	500.904	119.815	Undefine	AATATCGAGGGTTCTC-1	358.069
AAGCCGCCGTGAAATC-1	153.431	146.969	Undefine	ACATCGGTCAGCCGCG-1	284.312	201.084	Undefine	AATCGCCTCAGCGCCA-1	295.933	335.817	Undefine	AATAAGTCCTCGAGAC-1	495.024	320.246	Normal	AACGTCAGACTAGTGG-1	384.164	216.74	Normal	AACCCAGAGACGGAGA-1	158.622	369.221	Undefine	AACTACCCGTTTGTCA-1	247.871	437.919	Adenocarcinoma	AACTCCAGAGCGTGTT-1	171.118	392.21	Undefine	AACGCGACCTTGGGCG-1	141.995	241.715	Undefine	AAGCATACTCTCCTGA-1	207.305	310.299	Undefine	AATCCAAGGGCCTGAG-1	442.816	236.053	Undefine	AACTCGATGGCGCAGT-1	457.369	168.777	Undefine	AATATTGGAGTATTGA-1	318.431
AAGCGTCCCTCATCGA-1	198.605	189.743	Vessels	ACATCGTATGCAATGG-1	254.622	345.559	Bronchus /Bronchiole	AATCGGGACACTACGA-1	477.458	281.113	Undefine	AATACCGGAGGGCTGT-1	142.143	190.854	Undefine	AACGTCATCCGGCTTG-1	76.2661	259.184	Undefine	AACCCATCCCATGATC-1	402.792	465.471	Undefine	AACTAGGCTTGGGTGT-1	210.463	267.401	Undefine	AACTCGATAAACACGT-1	516.026	134.072	Undefine	AACGCGGTCTCCAGCC-1	392.465	292.804	Vessels	AAGCCGAAGCGGTTTA-1	225.274	442.158	Undefine	AATCGCCTCAGCGCCA-1	284.46	337.307	Undefine	AACTCTCAATAGAGCG-1	305.92	385.961	Undefine	AATCCAAGGGCCTGAG-1	447.179
AAGCTAGATCGAGTAA-1	234.547	303.231	Undefine	ACATGGCGCCAAAGTA-1	279.916	422.945	Undefine	AATCGTGAGCCGAGCA-1	133.989	341.601	Normal	AATAGAACAGAGTGGC-1	227.417	224.698	Adenocarcinoma	AACGTCGCTGCACTTC-1	91.5193	432.456	Undefine	AACCCGACAACCCGTG-1	473.115	367.448	Normal	AACTCAAGTTAATTGC-1	308.821	216.717	Undefine	AACTCGATGGCGCAGT-1	472.143	183.425	Normal	AACGCTGTTGCTGAAA-1	210.354	380.232	Bronchus /Bronchiole	AAGCGGCGTCATGGGT-1	466.388	418.679	Undefine	AATCGGGACACTACGA-1	470.195	281.439	Undefine	AACTCTCAGTGTGCTC-1	207.688	205.098	Undefine	AATCGCCTCAGCGCCA-1	292.308
AAGCTATGGATTGACC-1	85.978	76.0693	Undefine	ACCACAAGTTTCTATC-1	345.017	260.223	Undefine	AATCTCTACTGTGGTT-1	312.2	107.601	Undefine	AATAGCAAGCCTCCTG-1	477.317	452.478	Undefine	AACGTGATGAAGGACA-1	464.168	363.002	Undefine	AACCCGAGCAGAATCG-1	422.116	122.177	Undefine	AACTCCAGAGCGTGTT-1	177.717	366.526	Adenocarcinoma	AACTCTCAATAGAGCG-1	319.486	402.279	Adenocarcinoma	AACGGCCATCTCCGGT-1	258.805	200.82	Bronchus /Bronchiole	AAGCGTCCCTCATCGA-1	188.709	192.215	Vessels	AATCTAGGTTTACTTG-1	217.801	120.308	Normal	AACTGATATTAGGCCT-1	421.973	299.507	Bronchus /Bronchiole	AATCTGCGTTGGGACG-1	330.618
AAGCTCGTGCCAAGTC-1	322.002	324.218	Undefine	ACCACGTGCAGCTATA-1	238.121	328.214	Undefine	AATCTGCGTTGGGACG-1	334.25	380.701	Undefine	AATAGCTACCGCGTGC-1	407.998	449.275	Undefine	AACGTGCGAAAGTCTC-1	309.948	326.166	Bronchus /Bronchiole	AACCCGATAGGGCTTC-1	109.702	68.4264	Undefine	AACTCCTAATCCCATG-1	448.304	378.916	Undefine	AACTCTCAGTGTGCTC-1	220.532	219.973	Hyperplasia	AACGTACTGTGGGTAC-1	252.568	210.474	Bronchus /Bronchiole	AAGCTAGATCGAGTAA-1	225.462	307.67	Undefine	AATCTCTACTGTGGTT-1	301.295	103.782	Undefine	AACTGGGTCCCGACGT-1	398.417	298.458	Bronchus /Bronchiole	AATGACAGCAATGTCT-1	247.964
AAGCTCTTTCATGGTG-1	191.343	345.266	Undefine	ACCAGTGCGGGAGACG-1	235.411	387.715	Undefine	AATGACAGCAATGTCT-1	251.531	171.162	Undefine	AATATTGGAGTATTGA-1	323.509	149.335	Undefine	AACTAGCGTATCGCAC-1	498.171	248.453	Undefine	AACCCGCTGTATTCCA-1	523.563	313.759	Bronchus /Bronchiole	AACTCGATGGCGCAGT-1	463.585	168.63	Undefine	AACTGAGTTATACTGA-1	219.227	514.099	Undefine	AACGTCAGACTAGTGG-1	390.546	210.174	Undefine	AAGCTCGTGCCAAGTC-1	314.494	329.02	Undefine	AATCTGCGTTGGGACG-1	323.679	383.248	Undefine	AACTGGTGTGGGCCTT-1	477.595	244.317	Undefine	AATGACGTAGGATGTC-1	263.59
AAGGAGCGGTTGGTGC-1	367.115	241.625	Undefine	ACCATATCCGCAATAA-1	298.705	264.679	Undefine	AATGACGTAGGATGTC-1	267.256	331.178	Undefine	AATCAGGTTTCATTTA-1	131.205	177.014	Undefine	AACTAGGCTTGGGTGT-1	202.391	278.175	Undefine	AACCCTGGTGGAACCA-1	120.465	260.008	Undefine	AACTCTCAATAGAGCG-1	318.497	376.261	Undefine	AACTGGTGTGGGCCTT-1	492.531	259.567	Undefine	AACGTCATCCGGCTTG-1	84.0096	252.269	Undefine	AAGCTCTTTCATGGTG-1	181.509	350.496	Undefine	AATCTGGCTTTCTAGT-1	223.844	117.163	Normal	AACTTCTGCGTCTATC-1	417.472	136.465	Normal	AATGACTGTCAGCCGG-1	389.502
AAGGATCGATCGCTTG-1	292.768	444.846	Normal	ACCATCGTATATGGTA-1	277.808	217.344	Undefine	AATGACTGTCAGCCGG-1	392.991	234.12	Undefine	AATCGGGACACTACGA-1	479.371	282.957	Normal	AACTCAAGTTAATTGC-1	302.894	226.326	Undefine	AACCGAGCTTGGTCAT-1	217.081	263.738	Undefine	AACTCTCAGTGTGCTC-1	224.742	203.147	Undefine	AACTTCTGCGTCTATC-1	431.928	150.792	Undefine	AACGTCGCTGCACTTC-1	99.1205	424.665	Undefine	AAGGAGCGGTTGGTGC-1	360.326	244.871	Bronchus /Bronchiole	AATGACAGCAATGTCT-1	239.137	168.839	Undefine	AACTTGCCCGTATGCA-1	351.305	164.029	Vessels	AATGATGATACGCTAT-1	382.383
AAGGATGAGGGACCTC-1	366.868	373.761	Undefine	ACCCATCTTGAGGGTA-1	307.317	202.168	Bronchus /Bronchiole	AATGATGATACGCTAT-1	385.942	386.424	Normal	AATCTAGGTTTACTTG-1	232.01	125.161	Vessels	AACTCCAGAGCGTGTT-1	168.931	379.522	Undefine	AACCGCTAAGGGATGC-1	352.894	192.499	Undefine	AACTGATATTAGGCCT-1	429.6	293.657	Undefine	AACTTGCCCGTATGCA-1	365.234	178.639	Undefine	AACGTGATGAAGGACA-1	470.058	355.826	Bronchus /Bronchiole	AAGGATCGATCGCTTG-1	284.879	451.8	Undefine	AATGACGTAGGATGTC-1	255.17	332.497	Undefine	AACTTGCGTTCTCGCG-1	440.719	144.296	Undefine	AATGATGCGACTCCTG-1	369.593
AAGGCAGGCTGTCTCC-1	273.751	474.449	Undefine	ACCCGAGCGAAATTAC-1	170.431	169.347	Normal	AATGCAACCGGGTACC-1	379.616	273.28	Undefine	AATCTATGCCGGAGCC-1	367.748	444.077	Bronchus /Bronchiole	AACTCCTAATCCCATG-1	445.539	392.062	Undefine	AACCGTTGTGTTTGCT-1	143.824	281.777	Undefine	AACTGGGTCCCGACGT-1	407.061	292.654	Undefine	AACTTGCGTTCTCGCG-1	455.361	158.686	Undefine	AACGTGCGAAAGTCTC-1	316.55	319.069	Undefine	AAGGATGAGGGACCTC-1	360.138	379.359	Undefine	AATGACTGTCAGCCGG-1	383.864	233.279	Undefine	AACTTTACGGGAGCTT-1	342.549	95.7657	Undefine	AATGCAACCGGGTACC-1	376.109
AAGGCGCGTAAAGCTT-1	392.225	208.945	Undefine	ACCCGGATGACGCATC-1	292.081	410.238	Undefine	AATGGCCGCCAATGCG-1	496.616	491.073	Undefine	AATCTGCGTTGGGACG-1	335.838	382.736	Undefine	AACTCGATGGCGCAGT-1	461.033	177.07	L-Adenoma	AACCTAAAGCCGTCCG-1	73.5018	223.441	Undefine	AACTGGTGTGGGCCTT-1	482.879	240.909	Undefine	AACTTTACGGGAGCTT-1	356.407	109.831	Undefine	AACGTTATCAGCACCT-1	406.496	111.833	Undefine	AAGGCAGGCTGTCTCC-1	265.47	481.916	Undefine	AATGAGTTCGCATATG-1	435.108	147.379	Undefine	AACTTTAGCTGCTGAG-1	489.373	244.872	Undefine	AATGCACCAAGCAATG-1	404.827
AAGGCTGTGCTCATCG-1	355.667	234.362	Undefine	ACCCGGTTACACTTCC-1	276.905	237.218	Bronchus /Bronchiole	AATGGTCCACCGTTCA-1	357.385	129.591	Undefine	AATCTGGCTTTCTAGT-1	237.933	122.079	Vessels	AACTCTCAGTGTGCTC-1	216.921	212.46	Vessels	AACCTCGCTTTAGCCC-1	448.166	230.901	Undefine	AACTTCTGCGTCTATC-1	425.47	137.654	Undefine	AACTTTAGCTGCTGAG-1	504.403	260.126	Undefine	AACTACCCGTTTGTCA-1	247.591	444.693	Undefine	AAGGCGCGTAAAGCTT-1	385.808	211.562	Undefine	AATGATGATACGCTAT-1	376.588	389.106	Undefine	AAGAAAGTTTGATGGG-1	83.2477	84.1727	Undefine	AATGGTCCACCGTTCA-1	353.967
AAGGGAACGACTGGCT-1	165.494	140.753	Bronchus /Bronchiole	ACCCTCCCTTGCTATT-1	236.917	354.652	Undefine	AATGGTTCTCACAAGC-1	417.873	195.441	Undefine	AATCTGGGTAGACCCT-1	497.26	396.877	Undefine	AACTGATATTAGGCCT-1	426.367	304.883	Hyperplasia	AACCTGTCACGGAATT-1	295.964	99.9796	Undefine	AACTTGCGTTCTCGCG-1	447.714	145.147	Undefine	AAGAAGGATCAGTTAG-1	460.582	176.028	Normal	AACTAGGCTTGGGTGT-1	209.574	271.217	Undefine	AAGGCTGTGCTCATCG-1	348.617	237.42	Undefine	AATGCAACCGGGTACC-1	370.175	273.361	Undefine	AAGAAGGATCAGTTAG-1	445.899	161.439	Undefine	AATGGTTCTCACAAGC-1	414.419
AAGGGACAGATTCTGT-1	371.915	390.932	Undefine	ACCGACTGAGTCCCAC-1	354.712	300.391	Vessels	AATGTTAAGACCCTGA-1	88.1414	332.865	Normal	AATGACAGCAATGTCT-1	252.981	172.663	Undefine	AACTGGGTCCCGACGT-1	403.336	303.859	Undefine	AACCTTTAAATACGGT-1	397.962	277.68	Undefine	AACTTTACGGGAGCTT-1	353.781	98.6528	Undefine	AAGACATACGTGGTTT-1	120.211	465.182	Undefine	AACTCAAGTTAATTGC-1	309.654	219.648	Undefine	AAGGGACAGATTCTGT-1	365.397	396.828	Undefine	AATGGTCCACCGTTCA-1	347.482	126.351	Bronchus /Bronchiole	AAGACCCAACTGAACA-1	164.522	247.276	E-Adenoma	AATGTGCCCGAGGTGT-1	208.084
AAGGGACTATGCATTC-1	182.357	158.478	Undefine	ACCGATGGTAGCATCG-1	304.788	384.282	Undefine	AATTAAAGGTCGGCGT-1	294.608	239.542	Undefine	AATGAGTTCGCATATG-1	444.923	151.632	Normal	AACTGGGTTCGAGCCG-1	497.809	384.465	Undefine	AACCTTTACGACGTCT-1	171.708	185.528	Adenocarcinoma	AAGAAAGTTTGATGGG-1	105.792	87.2652	Undefine	AAGACCAAATAACTCA-1	172.423	98.1457	Undefine	AACTCCAGAGCGTGTT-1	176.234	372.077	Bronchus /Bronchiole	AAGGGACTATGCATTC-1	172.18	160.409	Undefine	AATGGTTCTCACAAGC-1	409.332	193.751	Undefine	AAGACTAACCCGTTGT-1	492.703	170.319	Vessels	AATTAAAGGTCGGCGT-1	291.041
AAGGGTTTGATTTCAG-1	192.204	74.223	Undefine	ACCGCAATAACTGCCT-1	220.416	337.368	Undefine	AATTAACGGATTTCCA-1	188.392	287.74	Undefine	AATGATGATACGCTAT-1	387.691	388.477	Undefine	AACTGGTGTGGGCCTT-1	480.748	250.985	Undefine	AACGAAAGTCGTCCCA-1	414.105	486.812	Undefine	AAGAAGGATCAGTTAG-1	452.611	161.609	Undefine	AAGACCCAACTGAACA-1	176.961	262.488	Undefine	AACTCCTAATCCCATG-1	451.469	384.669	Undefine	AAGGTATCCTAATATA-1	373.098	359.261	Undefine	AATGTGCCCGAGGTGT-1	198.376	156.752	Undefine	AAGACTGCAAGCTACT-1	303.823	301.048	Normal	AATTAACGGATTTCCA-1	184.736
AAGGTATCCTAATATA-1	379.547	354.006	Undefine	ACCGCGGTGGAAGTCG-1	256.609	428.485	Undefine	AATTAGCGCTGCAGCG-1	229.24	279.667	Vessels	AATGGCCGCCAATGCG-1	498.59	493.392	Undefine	AACTTGCCCGTATGCA-1	357.275	172.367	Normal	AACGATAATGCCGTAG-1	392.581	260.069	Undefine	AAGACATACGTGGTTT-1	129.334	435.736	Adenocarcinoma	AAGACTAACCCGTTGT-1	507.759	185.041	Undefine	AACTCGATGGCGCAGT-1	467	170.718	Undefine	AAGGTGATAAACCAGC-1	257.581	391.944	Undefine	AATTAAAGGTCGGCGT-1	283.165	238.767	Undefine	AAGAGATGAATCGGTA-1	363.083	164.522	Undefine	AATTAGCGCTGCAGCG-1	225.581
AAGGTGATAAACCAGC-1	266.058	386.009	Undefine	ACCGGGCCTTTGTTGA-1	246.311	401.506	Undefine	AATTCATAAGGGATCT-1	386.244	379.797	Normal	AATGTATGGCACTGTA-1	158.038	98.4488	Undefine	AACTTTAGCTGCTGAG-1	492.263	251.467	Undefine	AACGATAGAAGGGCCG-1	160.457	320.607	Undefine	AAGACCAAATAACTCA-1	179.192	87.3832	Undefine	AAGACTGCAAGCTACT-1	317.373	316.689	Adenocarcinoma	AACTCTCAATAGAGCG-1	319.428	381.911	Undefine	AAGTAGAAGACCGGGT-1	414.359	243.869	Undefine	AATTAACGGATTTCCA-1	174.512	288.037	Undefine	AAGAGCTCTTTATCGG-1	308.325	331.757	Undefine	AATTCATAAGGGATCT-1	382.685
AAGTAGTGACGCGAGG-1	340.404	182.788	Undefine	ACCTAATCGACTTCCT-1	337.127	180.307	Undefine	AATTCGATTCGAGGAT-1	140.797	318.707	Normal	AATGTGCCCGAGGTGT-1	213.034	160.878	Undefine	AAGACATACGTGGTTT-1	119.554	450.301	Undefine	AACGATATGTCAACTG-1	217.876	242.886	Undefine	AAGACCCAACTGAACA-1	183.322	243.446	Undefine	AAGAGATGAATCGGTA-1	377.106	179.136	Undefine	AACTCTCAGTGTGCTC-1	224.086	205.856	Normal	AAGTAGTGACGCGAGG-1	333.027	185.015	Undefine	AATTAGCGCTGCAGCG-1	216.259	279.774	Bronchus /Bronchiole	AAGAGGATGTACGCGA-1	292.045	168.16	Vessels	AATTCTAGAGTTAGGC-1	237.104
AAGTCAATTGTCGTCA-1	258.734	416.166	Undefine	ACGAGTACGGATGCCC-1	348.991	426.076	Undefine	AATTCTAGAGTTAGGC-1	240.747	280.149	Vessels	AATGTGCTAATCTGAG-1	148.731	174.476	Undefine	AAGACCCAACTGAACA-1	174.658	253.698	Undefine	AACGCATGATCTGGGT-1	197.513	144.802	Undefine	AAGACTAACCCGTTGT-1	497.394	170.164	Undefine	AAGAGCTCTTTATCGG-1	321.91	347.705	Adenocarcinoma	AACTGAGTTATACTGA-1	222.526	489.786	Undefine	AAGTCAATTGTCGTCA-1	250.193	422.623	Normal	AATTCATAAGGGATCT-1	376.896	382.323	Vessels	AAGAGGCATGGATCGC-1	301.973	341.686	Bronchus /Bronchiole	AATTGAACGCTCTGGT-1	257.074
AAGTCTTCTGTGGCCT-1	309.509	86.4704	Undefine	ACGATCATACATAGAG-1	372.418	291.298	Undefine	AATTGAACGCTCTGGT-1	260.749	347.445	Undefine	AATTAAAGGTCGGCGT-1	296.132	241.197	Undefine	AAGACTCACGCCCACT-1	508.42	404.843	Undefine	AACGCGAACGGCAACA-1	114.044	426.58	Hyperplasia	AAGACTGCAAGCTACT-1	316.55	295.014	Undefine	AAGAGGATGTACGCGA-1	305.501	182.741	Vessels	AACTGATATTAGGCCT-1	432.461	297.961	Undefine	AAGTGACGACCGAATT-1	286.069	162.162	Undefine	AATTCTAGAGTTAGGC-1	228.037	280.329	Vessels	AAGATGGCACCGGACC-1	172.662	196.773	Undefine	AATTTGGGACATAGTA-1	440.362
AAGTGACGACCGAATT-1	294.246	160.324	Undefine	ACGATCATCTTGTAAA-1	303.282	417.344	Undefine	AATTTGGGACATAGTA-1	443.9	382.448	Normal	AATTACGAGACCCATC-1	193.272	86.7848	Vessels	AAGAGATGAATCGGTA-1	368.85	172.91	Normal	AACGCGACCTTGGGCG-1	474.46	332.715	Normal	AAGAGCTCTTTATCGG-1	320.857	324.398	Undefine	AAGAGGCATGGATCGC-1	315.508	357.65	Adenocarcinoma	AACTGGGTCCCGACGT-1	409.554	296.882	Undefine	AAGTGAGTCGGGTTTA-1	156.715	235.605	Normal	AATTGAACGCTCTGGT-1	248.448	349.209	Undefine	AAGATTGGCGGAACGT-1	359.383	378.191	Undefine	ACAAATCGCACCGAAT-1	228.416
AAGTGAGTCGGGTTTA-1	167.094	232.332	Undefine	ACGATGCATATGTTAT-1	306.414	221.981	Undefine	AATTTGGTTCCAAAGA-1	459.082	303.524	Undefine	AATTCATAAGGGATCT-1	387.994	381.829	Undefine	AAGAGCTCTTTATCGG-1	315.253	336.355	Undefine	AACGCGGTCTCCAGCC-1	210.416	280.86	Undefine	AAGAGGATGTACGCGA-1	305.458	167.863	Undefine	AAGAGGCCCTTTGGAA-1	174.474	450.513	Undefine	AACTTCTGCGTCTATC-1	428.263	139.236	Undefine	AAGTGCCTTGACTGTA-1	255.703	433.205	Normal	AATTTGGTTCCAAAGA-1	451.387	304.317	Undefine	AAGCACCCTGCGTATC-1	167.482	311.901	Undefine	ACAAATGGTAGTGTTT-1	262.685
AAGTGCAAAGGTAGAC-1	373.084	113.181	Undefine	ACGCATTCGTGAGTAC-1	326.709	282.565	Undefine	ACAAATCGCACCGAAT-1	232.071	342.805	Undefine	AATTCATTGTCATGCA-1	169.581	98.9927	Undefine	AAGAGGATGTACGCGA-1	299.397	176.407	Bronchus /Bronchiole	AACGCTGTTGCTGAAA-1	401.447	187.424	Undefine	AAGAGGCATGGATCGC-1	314.78	333.838	Undefine	AAGATGGCACCGGACC-1	185.165	211.582	Undefine	AACTTGCCCGTATGCA-1	363.802	165.98	Undefine	AAGTGCGTTAGAATCT-1	237.859	166.858	Undefine	ACAAAGAAGGTAGGCC-1	255.046	81.2744	Undefine	AAGCATACTCTCCTGA-1	203.494	299.938	Undefine	ACAACAGCATGAGCTA-1	333.756
AAGTGCCTTGACTGTA-1	264.15	426.567	Undefine	ACGCCGCTAGACGACC-1	267.69	312.978	Undefine	ACAAATGGTAGTGTTT-1	266.352	351.059	Undefine	AATTCTAGAGTTAGGC-1	242.103	281.93	Undefine	AAGAGGCATGGATCGC-1	309.043	346.061	Undefine	AACGGACGTACGTATA-1	377.049	193.416	Undefine	AAGAGGCCCTTTGGAA-1	180.785	421.87	Adenocarcinoma	AAGCACCCTGCGTATC-1	179.944	327.629	Undefine	AACTTGCGTTCTCGCG-1	450.869	146.912	Undefine	AAGTGTTTGGAGACGG-1	211.562	348.429	Undefine	ACAAATGGTAGTGTTT-1	254.183	352.847	Undefine	AAGCCGCCGTGAAATC-1	139.733	140.966	Undefine	ACAACGGTCCCTGCGA-1	397.888
AAGTGCGTTAGAATCT-1	246.918	164.878	Undefine	ACGCGAAGTCAGACGA-1	234.929	271.725	Undefine	ACAACGGTCCCTGCGA-1	401.366	178.09	Undefine	AATTGCGTGGATTACA-1	146.495	97.9049	Undefine	AAGAGGCCCTTTGGAA-1	172.186	436.073	Undefine	AACGGCCATCTCCGGT-1	351.794	376.682	L-Adenoma	AAGATGGCACCGGACC-1	191.228	195.063	Undefine	AAGCATACTCTCCTGA-1	216.244	315.57	Adenocarcinoma	AACTTTACGGGAGCTT-1	355.347	99.6002	Normal	AAGTTCACTCCAAGCT-1	180.82	364.27	Undefine	ACAACAGCATGAGCTA-1	326.824	315.478	Undefine	AAGCGTCCCTCATCGA-1	185.057	183.762	Undefine	ACAAGCAGTGCCTAGC-1	352.398
AAGTGCTTCTCTATTG-1	127.705	193.189	Undefine	ACGCGCTACACAGGGT-1	285.215	181.271	Undefine	ACAAGCAGTGCCTAGC-1	355.879	162.667	Vessels	AATTTGGTTCCAAAGA-1	460.999	305.379	Normal	AAGATGGCACCGGACC-1	182.677	204.321	Undefine	AACGTACTGTGGGTAC-1	358.276	366.47	Undefine	AAGATTGGCGGAACGT-1	369.653	368.827	Vessels	AAGCCACTTGCAGGTA-1	97.4619	176.836	Undefine	AAGAAGGATCAGTTAG-1	455.846	163.642	Undefine	AAGTTCAGTCTGCGTA-1	411.416	440.342	Undefine	ACAACGGTCCCTGCGA-1	392.436	175.992	Undefine	AAGCTAGATCGAGTAA-1	221.316	297.348	Undefine	ACAAGGAAATCCGCCC-1	235.234
AAGTGTTTGGAGACGG-1	220.884	343.235	Undefine	ACGCGGGCCAAGGACA-1	320.807	285.577	Undefine	ACAAGGAAATCCGCCC-1	238.879	319.912	Undefine	ACAAACCATGCGTCCT-1	162.691	121.958	Undefine	AAGATTGGCGGAACGT-1	365.173	381.752	Undefine	AACGTAGTCTACCCAT-1	74.3579	359.009	Undefine	AAGCACCCTGCGTATC-1	186.154	305.222	Adenocarcinoma	AAGCCGAAGCGGTTTA-1	234.145	446.348	Undefine	AAGACATACGTGGTTT-1	127.064	442.475	Bronchus /Bronchiole	AAGTTCGGCCAACAGG-1	254.701	191.777	Bronchus /Bronchiole	ACAAGCAGTGCCTAGC-1	345.879	160.206	Undefine	AAGCTCGTGCCAAGTC-1	308.941	318.253	Normal	ACAAGGACAAGAGGTT-1	356.44
AAGTTCACTCCAAGCT-1	190.727	358.744	Undefine	ACGCTAGTGATACACT-1	349.593	412.827	Undefine	ACAAGGACAAGAGGTT-1	359.976	199.418	Undefine	ACAAACTCCATCAGAG-1	89.7462	198.409	Undefine	AAGCACCCTGCGTATC-1	177.552	316.881	Undefine	AACGTCAGACTAGTGG-1	213.106	367.815	Undefine	AAGCATACTCTCCTGA-1	220.553	293.834	Adenocarcinoma	AAGCCGGAGAGCAGGA-1	160.116	504.589	Hyperplasia	AAGACCCAACTGAACA-1	181.991	246.812	Bronchus /Bronchiole	AATAACAACGCTCGGC-1	315.246	180.758	Undefine	ACAAGCTATATGGAAG-1	308.571	73.628	Undefine	AAGCTCTTTCATGGTG-1	178.088	339.527	Undefine	ACAAGGGCAGGCTCTG-1	263.952
AAGTTCGGCCAACAGG-1	263.473	189.373	Undefine	ACGGCGACGATGGGAA-1	232.219	331.286	Undefine	ACAAGGGCAGGCTCTG-1	267.557	324.551	Undefine	ACAAAGAAGGTAGGCC-1	268.513	86.9057	E-Adenoma	AAGCATACTCTCCTGA-1	212.761	305.185	Undefine	AACGTCATCCGGCTTG-1	535.365	321.158	Bronchus /Bronchiole	AAGCCACTTGCAGGTA-1	107.975	162.081	Undefine	AAGCGCAGGGCTTTGA-1	132.456	325.515	Hyperplasia	AAGACTGCAAGCTACT-1	317.45	299.28	Undefine	AATAACACTAGAACAA-1	218.199	203.924	Undefine	ACAAGGAAATCCGCCC-1	226.125	320.966	Undefine	AAGGAGAACTTATAAG-1	499.979	272.497	Undefine	ACAATAGTCGTACGTT-1	284.103
AATAACAACGCTCGGC-1	322.925	178.603	Undefine	ACGGGAGTGTCGGCCC-1	251.611	159.831	Undefine	ACAATAGTCGTACGTT-1	287.619	139.653	Undefine	ACAAATTCAGATCTGA-1	478.525	425.947	Undefine	AAGCCGAAGCGGTTTA-1	230.064	432.094	Hyperplasia	AACGTCGCTGCACTTC-1	518.182	139.788	Undefine	AAGCCGAAGCGGTTTA-1	237.486	417.976	Adenocarcinoma	AAGCGTCCCTCATCGA-1	197.659	198.467	Undefine	AAGAGATGAATCGGTA-1	375.255	166.52	Undefine	AATACAATGTTTCAGG-1	394.824	146.447	Undefine	ACAAGGACAAGAGGTT-1	350.072	197.76	Normal	AAGGAGCGGTTGGTGC-1	353.957	235.437	Bronchus /Bronchiole	ACAATCCATTTAAACC-1	316.863
AATAACACTAGAACAA-1	227.531	201.251	Undefine	ACGTAGATTGCTGATG-1	325.805	302.379	Undefine	ACAATCCATTTAAACC-1	320.394	180.982	Hyperplasia	ACAACGGTCCCTGCGA-1	403.163	179.613	Normal	AAGCCGCCGTGAAATC-1	150.482	149.759	Normal	AACGTGATGAAGGACA-1	128.292	215.124	Undefine	AAGCCGCCGTGAAATC-1	159.78	141.725	Undefine	AAGCTAGATCGAGTAA-1	234.207	312.96	Adenocarcinoma	AAGAGCTCTTTATCGG-1	321.827	329.202	Undefine	AATACCGGAGGGCTGT-1	128.54	196.348	Undefine	ACAAGGGCAGGCTCTG-1	255.478	325.776	Undefine	AAGGATGAGGGACCTC-1	353.957	367.77	Bronchus /Bronchiole	ACAATGAATACGGAGA-1	195.958
AATACCGGAGGGCTGT-1	139.46	193.743	Undefine	ACGTATTACTCCGATC-1	275.218	399.518	Undefine	ACAATTTAGGAGGCTC-1	352.686	106.155	Undefine	ACAAGCAGTGCCTAGC-1	357.534	164.202	Undefine	AAGCGCAGGGCTTTGA-1	131.491	314.771	Undefine	AACGTGCGAAAGTCTC-1	290.094	252.67	Adenocarcinoma	AAGCGCAGGGCTTTGA-1	141.076	303.157	Adenocarcinoma	AAGCTATGGATTGACC-1	83.7874	83.8496	Undefine	AAGAGGATGTACGCGA-1	306.176	169.998	Undefine	AATAGAACAGAGTGGC-1	216.884	231.41	Undefine	ACAATAGTCGTACGTT-1	276.136	136.588	Undefine	AAGGCGCGTAAAGCTT-1	379.054	202.569	Undefine	ACAATTGTGTCTCTTT-1	220.332
AATAGAACAGAGTGGC-1	226.239	228.27	E-Adenoma	ACGTTAATGTCGAAGA-1	279.494	306.896	Bronchus /Bronchiole	ACAATTTGAGCAGTGG-1	358.831	348.649	Undefine	ACAAGGACAAGAGGTT-1	361.644	201.007	Undefine	AAGCGGCGTCATGGGT-1	462.058	409.365	Undefine	AACGTTATCAGCACCT-1	197.024	471.464	Undefine	AAGCGTCCCTCATCGA-1	203.088	182.673	Undefine	AAGCTCGTGCCAAGTC-1	322.532	334.031	Adenocarcinoma	AAGAGGCCCTTTGGAA-1	179.412	428.323	Undefine	AATAGAATCTGTTTCA-1	234.603	370.155	Undefine	ACAATCCATTTAAACC-1	309.558	178.89	Undefine	AAGGCTGTGCTCATCG-1	342.487	228.099	Bronchus /Bronchiole	ACAATTTGAGCAGTGG-1	355.234
AATAGAATCTGTTTCA-1	243.471	364.591	Undefine	ACGTTAGATTTGCCCG-1	295.513	208.251	Undefine	ACACAAAGACGGGTGG-1	385.882	263.641	Undefine	ACAAGGCCTACCAGCC-1	495.387	436.704	Undefine	AAGCGTCCCTCATCGA-1	194.795	191.6	Vessels	AACGTTCTACCATTGT-1	532.674	77.7823	Undefine	AAGCTAGATCGAGTAA-1	237.604	291.356	Adenocarcinoma	AAGCTCTTTCATGGTG-1	190.635	355.475	Undefine	AAGATGGCACCGGACC-1	189.966	197.641	Normal	AATAGCTACCGCGTGC-1	404.278	464.134	E-Adenoma	ACAATGAATACGGAGA-1	185.982	169.702	Undefine	AAGGGAACGACTGGCT-1	151.819	134.738	Undefine	ACACAAAGACGGGTGG-1	382.383
AATAGTCCGTCCCGAC-1	195.097	264.089	Undefine	ACTACCAGCTCTCTGG-1	375.79	218.549	Undefine	ACACACCAGGACCAGT-1	265.448	370.941	Bronchus /Bronchiole	ACAATAGTCGTACGTT-1	289.182	141.116	Undefine	AAGCTAGATCGAGTAA-1	230.185	302.653	Undefine	AACTACCCGTTTGTCA-1	361.7	119.853	Undefine	AAGCTCGTGCCAAGTC-1	321.448	311.417	Undefine	AAGGAGCGGTTGGTGC-1	367.906	250.554	Undefine	AAGATTGGCGGAACGT-1	371.477	374.415	Undefine	AATAGTCCGTCCCGAC-1	185.266	267.912	Undefine	ACAATTTAGGAGGCTC-1	342.672	102.364	Undefine	AAGGGACAGATTCTGT-1	359.137	384.974	Undefine	ACACACCAGGACCAGT-1	261.78
AATAGTCGCGAGTCGG-1	391.24	103.888	Undefine	ACTCAATAAAGGCACG-1	371.515	311.111	Undefine	ACACACTTTCTACACG-1	442.273	292.8	Undefine	ACAATCCATTTAAACC-1	321.998	182.514	Undefine	AAGCTCTTTCATGGTG-1	187.862	343.891	Undefine	AACTAGCGTATCGCAC-1	93.3755	335.406	Hyperplasia	AAGCTCTTTCATGGTG-1	196.243	331.655	Adenocarcinoma	AAGGATCGATCGCTTG-1	293.256	455.858	Undefine	AAGCACCCTGCGTATC-1	184.809	309.714	Undefine	AATATCAAGGTCGGAT-1	480.977	229.719	Undefine	ACAATTTGAGCAGTGG-1	348.839	350.504	Undefine	AAGGGTTTGATTTCAG-1	178.397	68.0781	Bronchus /Bronchiole	ACACACTTTCTACACG-1	438.793
AATATCCTAGCAAACT-1	268.52	81.1776	Undefine	ACTCCCGAATTCGTTT-1	325.986	424.992	Undefine	ACACCCAGCATGCAGC-1	386.786	243.759	Undefine	ACAATCGATCTTTATA-1	513.699	291.176	Undefine	AAGGAGAACTTATAAG-1	502.633	278.477	Vessels	AACTAGGCTTGGGTGT-1	403.098	302.201	Undefine	AAGGAGCGGTTGGTGC-1	364.638	232.235	Undefine	AAGGATGAGGGACCTC-1	367.906	383.943	Undefine	AAGCATACTCTCCTGA-1	219.828	298.081	Bronchus /Bronchiole	AATATCGAATCAATGC-1	224.961	449.045	Undefine	ACACAAAGACGGGTGG-1	376.526	263.494	Undefine	AAGGTATCCTAATATA-1	366.66	347.975	Undefine	ACACCCAGCATGCAGC-1	383.288
AATATCGAATCAATGC-1	233.993	442.076	Undefine	ACTCCCTAGAATAGTA-1	239.024	308.401	Undefine	ACACCCGAGAAATCCG-1	417.271	208.696	Undefine	ACAATGAATACGGAGA-1	200.826	173.57	Undefine	AAGGAGCGGTTGGTGC-1	359.928	242.182	Undefine	AACTCAAGTTAATTGC-1	298.166	357.236	Hyperplasia	AAGGATCGATCGCTTG-1	293.539	427.063	Undefine	AAGGCAGGCTGTCTCC-1	274.05	485.756	Hyperplasia	AAGCCACTTGCAGGTA-1	105.297	164.062	Undefine	AATATCGAGGGTTCTC-1	357.946	427.507	Undefine	ACACACTTTCTACACG-1	434.183	293.34	Undefine	AAGGTGATAAACCAGC-1	253.011	380.226	Undefine	ACACCCGAGAAATCCG-1	413.816
AATATCGAGGGTTCTC-1	364.653	421.089	Undefine	ACTCGTAACCCGTCCT-1	240.41	152.665	Undefine	ACACCTTAAGTAGGGC-1	382.087	220.323	Bronchus /Bronchiole	ACAATGATTCTTCTAC-1	471.394	455.56	Undefine	AAGGATCGATCGCTTG-1	287.4	441.318	Undefine	AACTCCAGAGCGTGTT-1	437.403	195.74	Undefine	AAGGATGAGGGACCTC-1	364.461	358.855	Undefine	AAGGCGCGTAAAGCTT-1	393.204	217.487	Undefine	AAGCCGAAGCGGTTTA-1	237.038	424.365	Undefine	AATATTGGAGTATTGA-1	316.498	153.209	Undefine	ACACCCAGCATGCAGC-1	377.451	243.145	Undefine	AAGTAAGCTTCCAAAC-1	520.206	215.704	Undefine	ACACCTTAAGTAGGGC-1	378.582
AATATTGGAGTATTGA-1	324.156	151.585	Undefine	ACTCGTCAGTAATCCC-1	306.896	337.97	Immune cell	ACACGGCACTATGCAT-1	481.494	317.803	Undefine	ACAATTTGAGCAGTGG-1	360.496	350.645	Undefine	AAGGCGCGTAAAGCTT-1	384.465	210.109	Normal	AACTCCTAATCCCATG-1	147.554	184.611	Adenocarcinoma	AAGGCGCGTAAAGCTT-1	388.652	200.905	Undefine	AAGGCTGTGCTCATCG-1	356.345	243.22	Undefine	AAGCCGCCGTGAAATC-1	158.005	143.374	Undefine	AATCATGTAAAGACTC-1	196.786	409.851	Undefine	ACACCCGAGAAATCCG-1	408.715	207.256	Undefine	AAGTAGAAGACCGGGT-1	407.174	234.388	Undefine	ACACGAGACTCCTTCT-1	339.668
AATCAGGTTTCATTTA-1	128.321	179.711	Undefine	ACTCTCTGACTTAGGT-1	272.388	336.405	Undefine	ACACGGGAACTTAGGG-1	366.302	312.501	Undefine	ACACAAATATTCCTAG-1	434.891	493.755	Vessels	AAGGCTGTGCTCATCG-1	348.714	235.008	Undefine	AACTCGATAAACACGT-1	88.6058	460.334	Bronchus /Bronchiole	AAGGCTGTGCTCATCG-1	353.663	225.273	Undefine	AAGGGACTATGCATTC-1	181.249	166.953	Hyperplasia	AAGCCGGAGAGCAGGA-1	165.501	480.552	Undefine	AATCCAAGGGCCTGAG-1	450.297	245.56	Undefine	ACACCTTAAGTAGGGC-1	372.703	219.157	Undefine	AAGTAGTGACGCGAGG-1	327.071	176.485	Vessels	ACACGGGAACTTAGGG-1	362.715
AATCATGTAAAGACTC-1	206.298	403.549	Undefine	ACTCTTGTATAGTAAC-1	308.1	311.533	Undefine	ACACTGATCAAGGTGT-1	225.746	229.722	Undefine	ACACACTTTCTACACG-1	444.138	294.621	Undefine	AAGGGAACGACTGGCT-1	162.299	143.67	Normal	AACTCGATGGCGCAGT-1	132.878	409.947	Undefine	AAGGGAACGACTGGCT-1	171.344	135.766	Undefine	AAGGGTTAGCCATGCG-1	77.5717	487.185	Undefine	AAGCGCAGGGCTTTGA-1	138.937	307.615	Vessels	AATCGCCTCAGCGCCA-1	289.575	348.555	Bronchus /Bronchiole	ACACGAGACTCCTTCT-1	332.867	312.395	Undefine	AAGTCTTCTGTGGCCT-1	295.992	80.1028	Undefine	ACACTGATCAAGGTGT-1	222.142
AATCGCCTCAGCGCCA-1	297.507	343.42	Undefine	ACTGAATGGCGAAAGT-1	242.818	351.641	Bronchus /Bronchiole	ACAGATTAGGTTAGTG-1	483.663	271.473	Undefine	ACACATGATCAAATCT-1	185.838	122.985	Bronchus /Bronchiole	AAGGGACAGATTCTGT-1	364.871	388.384	Undefine	AACTCTCAATAGAGCG-1	286.608	186.506	Vessels	AAGGGACAGATTCTGT-1	369.358	375.317	Undefine	AAGGGTTTGATTTCAG-1	191.008	81.8606	Undefine	AAGCGTCCCTCATCGA-1	202.019	184.989	Normal	AATCGCGCAGAGGACT-1	266.096	468.141	Undefine	ACACGGGAACTTAGGG-1	356.485	313.505	Bronchus /Bronchiole	AAGTGACGACCGAATT-1	280.884	154.101	Undefine	ACAGAACTGAGAACAA-1	225.822
AATCGCGCAGAGGACT-1	274.367	460.909	Undefine	ACTGTACGATACACAT-1	341.403	339.536	Undefine	ACAGCATAGAGCCAGT-1	466.252	274.003	Undefine	ACACCGGTCTGACCGC-1	156.769	124.98	Undefine	AAGGGACTATGCATTC-1	178.818	160.973	Normal	AACTCTCAGTGTGCTC-1	388.3	371.117	Undefine	AAGGGACTATGCATTC-1	187.511	152.699	Undefine	AAGGTATCCTAATATA-1	380.711	363.99	Undefine	AAGCTAGATCGAGTAA-1	237.218	295.623	Bronchus /Bronchiole	AATCGGGACACTACGA-1	478.159	291.641	Undefine	ACACTCCAATGTCACT-1	423.947	133.32	Undefine	AAGTGAGTCGGGTTTA-1	153.607	226.434	Undefine	ACAGGCTTGCCCGACT-1	210.317
AATCTAGGTTTACTTG-1	230.978	126.905	Undefine	ACTGTAGCACTTTGGA-1	364.589	211.382	Undefine	ACAGCGCACCCGCAGC-1	462.878	346.842	Vessels	ACACCTTACTACTTGC-1	280.963	443.413	Bronchus /Bronchiole	AAGGTGATAAACCAGC-1	261.113	383.682	Undefine	AACTGAGGTCAGCGTC-1	132.022	117.958	Undefine	AAGGGTTTGATTTCAG-1	196.834	71.9835	Undefine	AAGGTGATAAACCAGC-1	266.156	396.498	Adenocarcinoma	AAGCTCGTGCCAAGTC-1	322.486	316.01	Undefine	AATCTATGCCGGAGCC-1	362.517	458.75	Undefine	ACACTGATCAAGGTGT-1	212.744	228.715	Undefine	AAGTGCAAAGGTAGAC-1	359.753	106.68	Vessels	ACAGGTGGAGGTGAGG-1	229.261
AATCTATGCCGGAGCC-1	369.084	451.8	Normal	ACTGTCCAGGATTATA-1	327.612	262.692	Undefine	ACAGGCTTGCCCGACT-1	213.997	358.59	Undefine	ACACGGCACTATGCAT-1	483.481	319.762	Normal	AAGTAGAAGACCGGGT-1	411.897	241.218	Hyperplasia	AACTGAGTTATACTGA-1	387.75	72.2177	Undefine	AAGGTATCCTAATATA-1	376.615	339.974	Undefine	AAGTAGAAGACCGGGT-1	421.548	249.56	Undefine	AAGCTCTTTCATGGTG-1	195.123	336.578	Undefine	AATCTGCGTTGGGACG-1	329.458	395.2	Undefine	ACAGAACTGAGAACAA-1	216.567	147.379	Normal	AAGTGCGTTAGAATCT-1	233.402	158.726	Undefine	ACATAATAAGGCGGTG-1	398.552
AATCTCTACTGTGGTT-1	314.309	110.411	Undefine	ACTGTCTTCTTTAGAA-1	343.511	293.285	Undefine	ACAGGTGGAGGTGAGG-1	232.855	200.141	Undefine	ACACTGATCAAGGTGT-1	227.115	231.346	Undefine	AAGTAGTGACGCGAGG-1	333.641	184.606	Normal	AACTGATATTAGGCCT-1	168.284	275.724	Vessels	AAGGTGATAAACCAGC-1	267.873	370.656	Adenocarcinoma	AAGTAGTGACGCGAGG-1	340.868	191.194	Undefine	AAGGAGCGGTTGGTGC-1	366.38	235.479	Undefine	AATGACAGCAATGTCT-1	243.368	177.439	Undefine	ACAGATTAGGTTAGTG-1	476.547	271.572	Undefine	AAGTGCTTCTCTATTG-1	114.018	187.338	Undefine	ACATCAGCTGGGACGC-1	343.047
AATCTGCGTTGGGACG-1	336.65	389.271	Undefine	ACTTATACTTACCCGG-1	305.089	377.657	Undefine	ACATAATAAGGCGGTG-1	402.089	287.619	Undefine	ACAGAACTGAGAACAA-1	230.802	151.692	Undefine	AAGTCAATTGTCGTCA-1	254.059	413.223	Vessels	AACTGGGTCCCGACGT-1	192.438	276.702	Undefine	AAGTAGAAGACCGGGT-1	415.498	231.35	Undefine	AAGTCAATTGTCGTCA-1	258.821	426.955	Adenocarcinoma	AAGGATCGATCGCTTG-1	294.064	433.6	Undefine	AATGACGTAGGATGTC-1	259.772	343.734	Undefine	ACAGCATAGAGCCAGT-1	458.726	274.101	Undefine	AAGTGTTTGGAGACGG-1	207.688	337.492	Undefine	ACATCCCGGCCATACG-1	203.439
AATCTGGCTTTCTAGT-1	237.009	123.767	Undefine	ACTTATTAGGATCGGT-1	299.307	251.491	Undefine	ACATCAGCTGGGACGC-1	346.481	115.795	Undefine	ACAGATTAGGTTAGTG-1	485.596	273.288	Normal	AAGTCTTCTGTGGCCT-1	303.256	90.3135	Undefine	AACTGGGTTCGAGCCG-1	92.8251	192.927	Undefine	AAGTCAATTGTCGTCA-1	260.911	399.567	Adenocarcinoma	AAGTCTTCTGTGGCCT-1	309.479	94.0433	Undefine	AAGGATGAGGGACCTC-1	366.2	364.281	Bronchus /Bronchiole	AATGACTGTCAGCCGG-1	390.379	242.805	Undefine	ACAGGTGGAGGTGAGG-1	220.082	198.499	Undefine	AAGTTCACTCCAAGCT-1	177.472	353.094	Undefine	ACATCCTGGTAACTGT-1	271.433
AATGACAGCAATGTCT-1	252.334	175.28	Undefine	ACTTATTTATGTGCCA-1	247.516	375.068	Undefine	ACATCCCGGCCATACG-1	207.069	258.701	Undefine	ACAGCGCACCCGCAGC-1	464.746	348.832	Undefine	AAGTGACGACCGAATT-1	288.485	162.6	Undefine	AACTGGTGTGGGCCTT-1	111.659	332.654	Undefine	AAGTCTTCTGTGGCCT-1	309.293	83.607	Undefine	AAGTGACGACCGAATT-1	294.25	168.569	Vessels	AAGGCAGGCTGTCTCC-1	275.535	462.502	Undefine	AATGAGTTCGCATATG-1	442.408	155.525	Undefine	ACAGGTGTGTTGTTGC-1	302.837	69.9281	Undefine	AAGTTCAGTCTGCGTA-1	404.46	427.708	Undefine	ACATCGATCGTTTACC-1	277.647
AATGACGTAGGATGTC-1	268.274	338.681	Undefine	ACTTCAGGCTGATCCC-1	220.114	343.993	Undefine	ACATCGATCGTTTACC-1	281.233	278.703	Undefine	ACAGGTGGAGGTGAGG-1	234.247	201.732	Adenocarcinoma	AAGTGAGTCGGGTTTA-1	164.047	233.32	Undefine	AACTTCTGCGTCTATC-1	173.909	442.784	Undefine	AAGTGACGACCGAATT-1	294.778	154.41	Undefine	AAGTGAGTCGGGTTTA-1	165.959	241.479	Undefine	AAGGCGCGTAAAGCTT-1	390.845	203.578	Undefine	AATGATGATACGCTAT-1	383.179	401.085	Undefine	ACAGTAATACAACTTG-1	253.505	115.19	Undefine	AAGTTCGGCCAACAGG-1	250.051	183.268	Undefine	ACATCGGTCAGCCGCG-1	287.24
AATGACTGTCAGCCGG-1	396.656	239.655	Undefine	ACTTCGCCATACGCAC-1	359.109	330.443	Undefine	ACATCGGTCAGCCGCG-1	290.812	196.225	Undefine	ACAGTAATACAACTTG-1	267.002	120.085	Undefine	AAGTGCCTTGACTGTA-1	259.365	423.412	Undefine	AACTTGCCCGTATGCA-1	241.541	414.105	Normal	AAGTGAGTCGGGTTTA-1	172.937	223.444	Undefine	AAGTGCAAAGGTAGAC-1	373.749	120.833	Undefine	AAGGCTGTGCTCATCG-1	355.227	228.343	Vessels	AATGATGCGACTCCTG-1	369.968	428.071	Undefine	ACATAATAAGGCGGTG-1	393.114	288.037	Undefine	AAGTTTACTAATGGCA-1	487.585	285.509	Undefine	ACATCGTATGCAATGG-1	257.376
AATGATGATACGCTAT-1	389.455	395.117	Undefine	ACTTGACTCCCTCTTT-1	273.291	316.591	Undefine	ACATCGTATGCAATGG-1	261.05	340.817	Undefine	ACAGTATACCGTGGGA-1	406.789	475.866	Vessels	AAGTGCGTTAGAATCT-1	242.062	167.182	Bronchus /Bronchiole	AACTTGCGTTCTCGCG-1	150	434.896	Vessels	AAGTGCAAAGGTAGAC-1	370.243	109.155	Undefine	AAGTGCCTTGACTGTA-1	264.291	437.46	Undefine	AAGGGAACGACTGGCT-1	169.758	137.318	Undefine	AATGCAACCGGGTACC-1	376.542	283.565	Bronchus /Bronchiole	ACATCAGCTGGGACGC-1	336.321	112.23	Undefine	AATAACAACGCTCGGC-1	309.558	172.354	Vessels	ACATGGCGCCAAAGTA-1	282.655
AATGATGCGACTCCTG-1	376.408	421.643	Undefine	ACTTGGGACCCGGTGG-1	351.521	243.902	Undefine	ACATCGTTAACCTAGT-1	469.384	330.575	Undefine	ACATAAGTCGTGGTGA-1	192.667	100.02	Undefine	AAGTGCTTCTCTATTG-1	125.342	195.036	Normal	AACTTTACGGGAGCTT-1	250.958	483.999	Normal	AAGTGCCTTGACTGTA-1	266.103	409.539	Adenocarcinoma	AAGTGCGTTAGAATCT-1	246.452	173.293	Undefine	AAGGGACAGATTCTGT-1	371.177	381.011	Undefine	AATGCACCAAGCAATG-1	406.47	415.987	Undefine	ACATCCCGGCCATACG-1	193.628	258.376	Undefine	AATAACACTAGAACAA-1	214.039	195.231	Undefine	ACATTAGTTTATATCC-1	225.882
AATGCAACCGGGTACC-1	383.055	279.659	Undefine	ACTTTACCCTCATGAA-1	325.685	431.617	Undefine	ACATCTCAACGCGTAA-1	498.363	328.587	Undefine	ACATCGGTCAGCCGCG-1	292.325	197.804	Bronchus /Bronchiole	AAGTGTTTGGAGACGG-1	216.861	341.901	Hyperplasia	AACTTTAGCTGCTGAG-1	99.5516	332.165	Hyperplasia	AAGTGCGTTAGAATCT-1	249.346	158.777	Undefine	AAGTGCTTCTCTATTG-1	126.116	202.072	Undefine	AAGGGACTATGCATTC-1	186.188	154.587	Bronchus /Bronchiole	AATGGTTCTCACAAGC-1	416.237	202.609	Undefine	ACATCGATCGTTTACC-1	269.476	278.849	Bronchus /Bronchiole	AATAAGTCCTCGAGAC-1	486.043	319.363	Normal	ACCAACGCTTATTTAT-1	216.229
AATGGTCCACCGTTCA-1	360.406	132.937	Undefine	ACTTTCCTATAGCTTC-1	355.315	287.203	Undefine	ACATTAGTTTATATCC-1	229.541	273.039	Undefine	ACATCGTTAACCTAGT-1	471.273	332.454	Undefine	AAGTTCACTCCAAGCT-1	187.259	357.154	Undefine	AACTTTCTCGATCATG-1	212.25	75.8867	Undefine	AAGTGCTTCTCTATTG-1	135.117	186.036	Immune cell	AAGTGTTTGGAGACGG-1	220.47	353.424	Adenocarcinoma	AAGGGTTAGCCATGCG-1	85.8085	463.702	Undefine	AATGTGCCCGAGGTGT-1	201.92	165.23	Undefine	ACATCGGTCAGCCGCG-1	279.342	194.43	Undefine	AATACAATGTTTCAGG-1	387.873	138.499	Undefine	ACCAAGAACGCGTGTC-1	423.831
AATGTATGGCACTGTA-1	155.647	99.641	Normal	AGAACGTGGTACATTC-1	359.41	323.818	Undefine	ACCAACGCTTATTTAT-1	219.841	232.734	Undefine	ACATCTCAACGCGTAA-1	500.342	330.52	Undefine	AAGTTCAGTCTGCGTA-1	409.124	430.225	E-Adenoma	AAGAAATCACCAGATT-1	200.448	68.4876	Undefine	AAGTGTTTGGAGACGG-1	224.565	329.708	Adenocarcinoma	AAGTTCACTCCAAGCT-1	190.013	369.149	Undefine	AAGGTATCCTAATATA-1	378.613	345.033	Undefine	AATGTGCTAATCTGAG-1	135.302	179.443	Undefine	ACATCGTATGCAATGG-1	248.756	342.425	Undefine	AATACCGGAGGGCTGT-1	125.797	187.893	Undefine	ACCAATATGCAAGTTA-1	194.389
AATGTGCCCGAGGTGT-1	211.591	163.217	Undefine	AGAAGAGCGCCGTTCC-1	293.887	370.551	Undefine	ACCAAGAACGCGTGTC-1	427.272	242.313	Undefine	ACATGGCTCAATTTAG-1	486.442	130.298	Normal	AAGTTCGGCCAACAGG-1	258.28	191.117	Undefine	AAGAAGGATCAGTTAG-1	144.68	417.346	Undefine	AAGTTCACTCCAAGCT-1	195.653	344.636	Adenocarcinoma	AAGTTCAGTCTGCGTA-1	418.751	444.359	Undefine	AAGGTGATAAACCAGC-1	267.979	376.274	Bronchus /Bronchiole	AATTAAAGGTCGGCGT-1	288.135	248.503	Undefine	ACATTAGTTTATATCC-1	216.567	272.991	Bronchus /Bronchiole	AATAGAACAGAGTGGC-1	212.867	222.302	Undefine	ACCACAAGTTTCTATC-1	348.054
AATGTGCTAATCTGAG-1	146.107	177.126	Undefine	AGAAGGTTGCCGAATT-1	277.507	223.969	Undefine	ACCAATATGCAAGTTA-1	198.092	327.985	Undefine	ACCAAACACCCAGCGA-1	418.936	463.114	Vessels	AAGTTGTGATGTTATA-1	132.275	424.317	Undefine	AAGACCAAATAACTCA-1	437.954	494.639	Undefine	AAGTTCAGTCTGCGTA-1	412.666	416.265	Undefine	AAGTTCGGCCAACAGG-1	263.172	197.97	Undefine	AAGTAGAAGACCGGGT-1	418.129	234.519	Bronchus /Bronchiole	AATTAACGGATTTCCA-1	177.877	298.591	Undefine	ACCAACGCTTATTTAT-1	206.701	231.799	Undefine	AATAGAATCTGTTTCA-1	230.38	358.828	Undefine	ACCACGTGCAGCTATA-1	240.845
AATTAAAGGTCGGCGT-1	296.215	245.133	Undefine	AGAAGTGATTCGTGAT-1	245.408	169.467	Undefine	ACCACAACTCAGAACA-1	479.988	350.939	Undefine	ACCAAACTAGAAATCC-1	507.172	307.554	Normal	AAGTTTACTAATGGCA-1	490.514	291.198	Vessels	AAGACCCAACTGAACA-1	432.328	327.64	Normal	AAGTTCGGCCAACAGG-1	265.218	182.26	Undefine	AAGTTGTGATGTTATA-1	133.326	438.392	Hyperplasia	AAGTAGTGACGCGAGG-1	340.296	178.153	Undefine	AATTAGCGCTGCAGCG-1	220.202	290.201	Undefine	ACCAAGAACGCGTGTC-1	418.89	241.727	Undefine	AATAGTCCGTCCCGAC-1	181.727	258.253	Undefine	ACCAGTGCGGGAGACG-1	238.069
AATTAACGGATTTCCA-1	187.835	294.246	Undefine	AGAATTATGGATTCGA-1	326.889	405.179	Undefine	ACCACAAGTTTCTATC-1	351.602	255.447	Undefine	ACCAACACCACACACT-1	402.377	445.709	E-Adenoma	AAGTTTATGGGCCCAA-1	126.186	304.582	Undefine	AAGACTAACCCGTTGT-1	96.6164	408.541	Undefine	AAGTTGTGATGTTATA-1	141.784	410.365	Adenocarcinoma	AAGTTTATGGGCCCAA-1	126.986	315.011	Hyperplasia	AAGTCAATTGTCGTCA-1	260.903	405.657	Undefine	AATTCATAAGGGATCT-1	383.492	394.198	Undefine	ACCACAAGTTTCTATC-1	341.501	255.046	Undefine	AATAGTCGCGAGTCGG-1	377.883	97.3073	Undefine	ACCATATCCGCAATAA-1	301.599
AATTACGAGACCCATC-1	191.527	87.7628	Undefine	AGACCCACCGCTGATC-1	234.026	291.599	Undefine	ACCACACGGTTGATGG-1	88.5029	326.238	Normal	ACCAACGCTTATTTAT-1	221.193	234.428	Undefine	AATAACAACGCTCGGC-1	316.519	180.506	Undefine	AAGACTCACGCCCACT-1	81.5736	171.647	Undefine	AAGTTTATGGGCCCAA-1	135.884	293.185	Adenocarcinoma	AATAACAACGCTCGGC-1	323.153	186.968	Undefine	AAGTCTTCTGTGGCCT-1	310.074	84.3094	Bronchus /Bronchiole	AATTCTAGAGTTAGGC-1	232.224	290.765	Undefine	ACCACGTGCAGCTATA-1	231.922	324.666	Undefine	AATATCAAGGTCGGAT-1	472.785	220.329	Undefine	ACCATCGTATATGGTA-1	280.724
AATTAGCGCTGCAGCG-1	229.439	286.06	Undefine	AGACCCGCCCTCCTCG-1	367.721	267.871	Undefine	ACCACGTGCAGCTATA-1	244.482	323.466	Undefine	ACCACAACTCAGAACA-1	481.91	352.941	Undefine	AATAACACTAGAACAA-1	223.131	202.814	Undefine	AAGACTGCAAGCTACT-1	289.299	273.461	Adenocarcinoma	AATAACAACGCTCGGC-1	322.215	171.875	Undefine	AATAACACTAGAACAA-1	226.935	210.028	Hyperplasia	AAGTGACGACCGAATT-1	295.323	156.266	Undefine	AATTGAACGCTCTGGT-1	253.011	360.701	Undefine	ACCAGACCATAACAAC-1	302.22	83.4943	Undefine	AATATCCTAGCAAACT-1	254.861	74.8613	Undefine	ACCCAACGCCCGTGGC-1	343.107
AATTCATAAGGGATCT-1	389.763	388.348	Undefine	AGACGAAGTGCCGGTC-1	229.208	397.41	Undefine	ACCACTGTTCAAGAAG-1	474.144	101.757	Undefine	ACCACCAATGTAACAA-1	281.567	430.117	Undefine	AATAAGTCCTCGAGAC-1	489.007	324.357	Hyperplasia	AAGAGATGAATCGGTA-1	229.433	413.616	Undefine	AATAACACTAGAACAA-1	230.819	193.647	Undefine	AATAACGTCGCGCCCA-1	78.5041	466.736	Hyperplasia	AAGTGAGTCGGGTTTA-1	171.437	226.544	Undefine	AATTTGGGACATAGTA-1	443.348	396.953	Undefine	ACCATATCCGCAATAA-1	294.019	259.671	Undefine	AATATCGAGGGTTCTC-1	351.86	415.19	L-Adenoma	ACCCACCTACATGCTC-1	381.418
AATTCATTGTCATGCA-1	167.402	100.195	Undefine	AGACGACGATGCCGCT-1	215.839	184.703	Undefine	ACCAGCCCGGTCTTTG-1	498.665	321.96	Undefine	ACCACCCTCTCTTCTA-1	383.34	481.426	Undefine	AATACCGGAGGGCTGT-1	136.857	195.579	Normal	AAGAGCTCTTTATCGG-1	284.468	241.969	Undefine	AATAACGTCGCGCCCA-1	89.7433	437.152	Adenocarcinoma	AATAATCTTCGTATCG-1	214.068	496.757	Undefine	AAGTGCAAAGGTAGAC-1	372.137	110.274	Normal	AATTTGGTTCCAAAGA-1	459.126	314.933	Undefine	ACCATCCGCCAACTAG-1	265.591	108.962	Bronchus /Bronchiole	AATATTGGAGTATTGA-1	310.791	145.221	Vessels	ACCCATCTTGAGGGTA-1	310.347
AATTCCAAGCATGTAC-1	142.045	265.012	Undefine	AGACTAGCCTTCCAGA-1	357.724	234.267	Undefine	ACCAGTGCGGGAGACG-1	241.771	383.111	Undefine	ACCAGCCCGGTCTTTG-1	500.645	323.872	Undefine	AATACCTGATGTGAAC-1	87.1182	402.371	Undefine	AAGAGGATGTACGCGA-1	302.201	409.519	Undefine	AATACAATGTTTCAGG-1	397.089	139.601	Undefine	AATACAATGTTTCAGG-1	402.093	152.906	Undefine	AAGTGCCTTGACTGTA-1	266.18	415.791	Undefine	ACAAATCGCACCGAAT-1	223.208	355.88	Undefine	ACCATCGTATATGGTA-1	272.621	211.141	Undefine	AATCAGACTGCAGGAC-1	493.32	156.814	Undefine	ACCCGGAAACTCCCAG-1	190.649
AATTCTAGAGTTAGGC-1	241.256	286.614	Undefine	AGAGAAGGAGTACAAT-1	186.932	186.691	Normal	ACCATATCCGCAATAA-1	305.211	259.906	Undefine	ACCAGGAGTGTGATCT-1	509.045	267.728	Undefine	AATAGAACAGAGTGGC-1	221.925	229.281	Undefine	AAGAGGCATGGATCGC-1	290.889	231.818	Undefine	AATACCGGAGGGCTGT-1	146.386	186.567	Undefine	AATACCGGAGGGCTGT-1	137.988	202.631	Undefine	AAGTGCGTTAGAATCT-1	249.151	160.764	Undefine	ACAAATGGTAGTGTTT-1	258.833	364.395	Undefine	ACCCAACGCCCGTGGC-1	336.444	363.453	Undefine	AATCAGGTTTCATTTA-1	114.635	173.772	Undefine	ACCCGGATGACGCATC-1	294.781
AATTGAACGCTCTGGT-1	261.627	355.298	Undefine	AGAGTAAACTTCACTA-1	233.604	427.401	Undefine	ACCATCGTATATGGTA-1	284.306	212.491	Bronchus /Bronchiole	ACCAGTGCCCGGTCAA-1	466.982	425.403	Undefine	AATAGAATCTGTTTCA-1	238.987	362.822	Undefine	AAGATGGCACCGGACC-1	424.256	379.433	Normal	AATACCTGATGTGAAC-1	97.5907	388.829	Adenocarcinoma	AATACCTGATGTGAAC-1	86.7088	415.767	Undefine	AAGTGCTTCTCTATTG-1	132.94	188.467	Undefine	ACAACAGCATGAGCTA-1	332.589	326.39	Undefine	ACCCACCTACATGCTC-1	375.54	158.232	Undefine	AATCCAAGGGCCTGAG-1	442.508	235.992	Bronchus /Bronchiole	ACCCGGTTACACTTCC-1	279.819
AATTGCGTGGATTACA-1	143.83	99.0871	Normal	AGATAACTTCAGGGCC-1	335.02	226.618	Undefine	ACCCAACGCCCGTGGC-1	346.722	361.362	Undefine	ACCATCCGCCAACTAG-1	278.848	113.981	Undefine	AATAGCAAGCCTCCTG-1	471.463	456.27	Undefine	AAGATTGGCGGAACGT-1	231.818	194.823	Undefine	AATAGAACAGAGTGGC-1	229.639	219.55	Undefine	AATAGAACAGAGTGGC-1	225.691	237.315	Undefine	AAGTGTTTGGAGACGG-1	223.906	334.599	Undefine	ACAACGGTCCCTGCGA-1	399.082	184.577	Undefine	ACCCATCTTGAGGGTA-1	302.898	195.54	Bronchus /Bronchiole	AATCCATGCAAGGGTG-1	475.19	166.187	Undefine	ACCCGTGTCATCAGTA-1	186.606
ACAAACCATGCGTCCT-1	160.386	123.582	Undefine	AGATACCGGTGTTCAC-1	289.913	204.637	Undefine	ACCCACCTACATGCTC-1	384.858	160.739	Undefine	ACCATCGTATATGGTA-1	285.798	214.122	Undefine	AATAGTCCGTCCCGAC-1	191.479	264.429	Undefine	AAGCACCCTGCGTATC-1	428.842	261.476	Hyperplasia	AATAGAATCTGTTTCA-1	246.219	350.182	Adenocarcinoma	AATAGAATCTGTTTCA-1	243.344	374.93	Adenocarcinoma	AAGTTCACTCCAAGCT-1	194.463	349.77	Bronchus /Bronchiole	ACAAGCAGTGCCTAGC-1	351.81	168.611	Undefine	ACCCGGAAACTCCCAG-1	180.555	284.892	Undefine	AATCGCCTCAGCGCCA-1	284.46	337.492	Bronchus /Bronchiole	ACCCTATGCCATATCG-1	200.302
ACAAAGAAGGTAGGCC-1	268.151	87.9475	Undefine	AGATACTCAAGATCGA-1	248.72	348.57	Bronchus /Bronchiole	ACCCATCTTGAGGGTA-1	313.827	197.249	Undefine	ACCCAACGCCCGTGGC-1	348.348	363.396	Undefine	AATATCAAGGTCGGAT-1	476.045	227.532	Undefine	AAGCATACTCTCCTGA-1	392.091	273.95	Undefine	AATAGGCACGACCCTT-1	90.6284	170.99	Undefine	AATAGTCCGTCCCGAC-1	194.302	273.552	Undefine	AAGTTCAGTCTGCGTA-1	415.251	422.626	Undefine	ACAAGGAAATCCGCCC-1	230.345	332.025	Undefine	ACCCGGTTACACTTCC-1	271.696	231.429	Undefine	AATCGGGACACTACGA-1	470.01	281.316	Undefine	ACCCTCCCTTGCTATT-1	239.638
ACAAATCGCACCGAAT-1	232.332	350.559	Undefine	AGATCGTGCATAAGAT-1	390.304	404.758	Normal	ACCCGGAAACTCCCAG-1	194.357	284.667	Undefine	ACCCACCTACATGCTC-1	386.604	162.268	Normal	AATATCCTAGCAAACT-1	263.103	85.1889	Undefine	AAGCCACTTGCAGGTA-1	513.657	414.166	Undefine	AATAGTCCGTCCCGAC-1	199.784	253.948	Undefine	AATAGTCGCGAGTCGG-1	392.023	111.385	Undefine	AAGTTCGGCCAACAGG-1	265.281	184.629	Undefine	ACAAGGACAAGAGGTT-1	356.068	206.741	Undefine	ACCCGTGTCATCAGTA-1	176.423	247.338	Undefine	AATCTAGGTTTACTTG-1	217.369	120.678	Undefine	ACCCTTCATCTGCGAA-1	444.404
ACAAATGGTAGTGTTT-1	267.35	358.929	Undefine	AGATCTCAGGTGTGAT-1	347.606	329.901	Undefine	ACCCGGTTACACTTCC-1	283.342	232.373	Bronchus /Bronchiole	ACCCATCTTGAGGGTA-1	315.411	198.832	Bronchus /Bronchiole	AATATCGAATCAATGC-1	229.763	438.666	Hyperplasia	AAGCCGCCGTGAAATC-1	458.377	436.364	Bronchus /Bronchiole	AATATCAAGGTCGGAT-1	478.277	218.016	Undefine	AATATCAAGGTCGGAT-1	487.62	235.388	Undefine	AAGTTGTGATGTTATA-1	139.716	416.63	Bronchus /Bronchiole	ACAAGGATGCTTTAGG-1	156.59	370.093	Undefine	ACCCTATAGGACTGAG-1	452.929	144.851	Undefine	AATCTCTACTGTGGTT-1	300.802	104.09	Bronchus /Bronchiole	ACCGACTGAGTCCCAC-1	357.768
ACAACAGCATGAGCTA-1	339.789	321.695	Undefine	AGATGATGGAGTCTGG-1	314.182	431.135	Undefine	ACCCGTGTCATCAGTA-1	190.26	247.977	Undefine	ACCCGAGCGAAATTAC-1	178.042	165.894	Undefine	AATATCGAGGGTTCTC-1	357.757	417.926	Undefine	AAGCCGCTTTACCTTG-1	194.272	71.7285	Undefine	AATATCCTAGCAAACT-1	269.997	78.5918	Undefine	AATATCCTAGCAAACT-1	268.082	88.76	Adenocarcinoma	AAGTTTATGGGCCCAA-1	133.66	297.482	Vessels	ACAAGGGCAGGCTCTG-1	260.086	336.846	Undefine	ACCCTATGCCATATCG-1	190.421	200.473	Undefine	AATCTGCGTTGGGACG-1	323.741	383.371	Undefine	ACCGATGGTAGCATCG-1	307.572
ACAAGCAGTGCCTAGC-1	358.806	166.725	Undefine	AGATGCAAGACGTGCA-1	188.437	153.628	Normal	ACCCTCCCTTGCTATT-1	243.277	349.975	Undefine	ACCCGATTGGTTCCGA-1	130.902	183.662	Undefine	AATATTGGAGTATTGA-1	317.725	153.979	Undefine	AAGCCGGAGAGCAGGA-1	447.86	81.5124	Undefine	AATATCGAATCAATGC-1	237.191	424.467	Adenocarcinoma	AATATCGAATCAATGC-1	233.834	453.186	Undefine	AATAACAACGCTCGGC-1	323.206	174.076	Undefine	ACAATAGTCGTACGTT-1	280.872	144.694	Undefine	ACCCTTCATCTGCGAA-1	439.918	297.04	Undefine	AATCTGGCTTTCTAGT-1	223.474	117.595	Bronchus /Bronchiole	ACCGCAATAACTGCCT-1	223.107
ACAAGCTATATGGAAG-1	321.571	80.3159	Undefine	AGATTATAGGACGTTT-1	310.509	258.597	Undefine	ACCCTTCATCTGCGAA-1	447.876	296.355	Undefine	ACCCGGTTACACTTCC-1	284.831	234.005	Bronchus /Bronchiole	AATCAGGTTTCATTTA-1	125.945	181.833	Normal	AAGCGCAGGGCTTTGA-1	477.15	263.31	Undefine	AATATCGAGGGTTCTC-1	362.396	404.229	Undefine	AATATCGAGGGTTCTC-1	365.731	431.741	Undefine	AATAACACTAGAACAA-1	230.262	196.202	Undefine	ACAATCCATTTAAACC-1	314.933	187.645	Undefine	ACCGAAAGGGCCCTGC-1	465.447	257.451	Undefine	AATGACAGCAATGTCT-1	238.828	169.147	Undefine	ACCGGGCCTTTGTTGA-1	248.989
ACAAGGAAATCCGCCC-1	239.348	327.172	Undefine	AGCAACATATCTTATT-1	275.821	386.269	Undefine	ACCCTTGCCTGGGTCG-1	421.247	497.58	Undefine	ACCCTATAGGACTGAG-1	462.45	149.093	Normal	AATCATGTAAAGACTC-1	202.633	400.985	Undefine	AAGCGGAGTGCGCGCA-1	152.14	66.5919	Undefine	AATATTGGAGTATTGA-1	323.395	145.973	Undefine	AATATTGGAGTATTGA-1	324.397	159.681	Undefine	AATAACGTCGCGCCCA-1	86.7679	443.914	Undefine	ACAATGAATACGGAGA-1	189.335	178.441	Undefine	ACCGACTGAGTCCCAC-1	351.367	296.3	Vessels	AATGACGTAGGATGTC-1	255.17	332.806	Vessels	ACCTAAGTACCTTTCA-1	236.44
ACAAGGACAAGAGGTT-1	362.991	204.206	Undefine	AGCACCAGTACTCACG-1	360.614	297.38	Undefine	ACCCTTTAGTTCTCCA-1	485.892	347.926	Undefine	ACCCTATGCCATATCG-1	205.238	203.727	Bronchus /Bronchiole	AATCCAAGGGCCTGAG-1	446.503	242.785	Undefine	AAGCGGCGTCATGGGT-1	130.126	166.572	Undefine	AATCAGACTGCAGGAC-1	497.984	157.243	Undefine	AATCAGACTGCAGGAC-1	508.381	171.366	Undefine	AATAAGTCCTCGAGAC-1	494.763	317.33	Undefine	ACAATTGTGTCTCTTT-1	214.881	407.221	Undefine	ACCGATGGTAGCATCG-1	300.123	382.138	Undefine	AATGACTGTCAGCCGG-1	383.618	233.34	Undefine	ACCTAATCGACTTCCT-1	340.271
ACAAGGATGCTTTAGG-1	166.848	364.407	Undefine	AGCACTTAAGGACGCC-1	342.126	197.109	Undefine	ACCGAAAGGGCCCTGC-1	472.758	257.676	Undefine	ACCCTGGTAACGCCCT-1	395.85	462.027	Vessels	AATCCATGCAAGGGTG-1	478.457	174.538	Undefine	AAGCGTCCCTCATCGA-1	411.659	392.886	Bronchus /Bronchiole	AATCAGGTTTCATTTA-1	135.707	173.055	Undefine	AATCAGGTTTCATTTA-1	126.738	188.397	Undefine	AATAATCTTCGTATCG-1	217.549	473.056	Undefine	ACAATTTGAGCAGTGG-1	354.941	361.891	Undefine	ACCGTGACCACGTGGG-1	161.131	195.725	Undefine	AATGAGTTCGCATATG-1	434.676	147.379	Undefine	ACGAAATGGGCGGCAC-1	341.176
ACAAGGGCAGGCTCTG-1	268.581	331.911	Undefine	AGCATATCAATATGCT-1	218.007	390.244	Undefine	ACCGACACATCTCCCA-1	170.981	290.21	Undefine	ACCCTTCATCTGCGAA-1	449.758	298.247	Normal	AATCCCGCTCAGAGCC-1	82.1744	256.17	Undefine	AAGCTAGATCGAGTAA-1	373.808	276.702	Adenocarcinoma	AATCATGTAAAGACTC-1	210.64	387.531	Adenocarcinoma	AATCATGTAAAGACTC-1	205.863	414.275	Undefine	AATACAATGTTTCAGG-1	399.42	141.215	Undefine	ACACAAAGACGGGTGG-1	382.991	273.484	Bronchus /Bronchiole	ACCTAAGTACCTTTCA-1	227.359	168.284	Bronchus /Bronchiole	AATGATGATACGCTAT-1	376.65	389.106	L-Adenoma	ACGAGTACGGATGCCC-1	351.855
ACAAGTAATTGTAAGG-1	83.147	136.937	Undefine	AGCCCATACATGTAAG-1	280.217	164.469	Undefine	ACCGACTGAGTCCCAC-1	361.301	295.692	Undefine	ACCCTTGCCTGGGTCG-1	423.046	499.859	Undefine	AATCGAGGTCTCAAGG-1	78.5571	335.631	Undefine	AAGCTCGTGCCAAGTC-1	283.918	255.85	Adenocarcinoma	AATCCAAGGGCCTGAG-1	449.307	232.884	Undefine	AATCCATGCAAGGGTG-1	490.107	180.814	Normal	AATACCGGAGGGCTGT-1	144.393	188.947	Undefine	ACACACCAGGACCAGT-1	257.894	385.057	Undefine	ACCTAATCGACTTCCT-1	333.484	173.217	Normal	AATGATGCGACTCCTG-1	363.638	415.683	L-Adenoma	ACGATACATAGAACTA-1	390.166
ACAATAGTCGTACGTT-1	289.199	143.153	Undefine	AGCCGTGGCTAAATGT-1	234.809	149.112	Undefine	ACCGAGTCTCCTTATT-1	111.517	327.322	Normal	ACCCTTTAGTTCTCCA-1	487.832	349.859	Undefine	AATCGCCTCAGCGCCA-1	291.921	341.961	Undefine	AAGCTCTTTCATGGTG-1	417.835	233.225	Undefine	AATCCATGCAAGGGTG-1	480.637	166.152	Undefine	AATCCCGCTCAGAGCC-1	81.6119	265.037	Bronchus /Bronchiole	AATACCTGATGTGAAC-1	94.7432	394.743	Undefine	ACACACTTTCTACACG-1	441.594	303.788	Undefine	ACCTGCGTGTCATGTT-1	252.826	128.695	Normal	AATGCAACCGGGTACC-1	369.99	273.484	Undefine	ACGATCATACATAGAG-1	375.505
ACAATCCATTTAAACC-1	322.556	185.373	Undefine	AGCGACAGGAACGGTC-1	226.739	198.434	Undefine	ACCGATGGTAGCATCG-1	311.236	379.677	Undefine	ACCGAAGAGTCTGGTT-1	203.908	107.212	Undefine	AATCGGGACACTACGA-1	473.332	287.098	Undefine	AAGGAGAACTTATAAG-1	88.5446	303.975	Undefine	AATCCCGCTCAGAGCC-1	92.8705	245.747	Undefine	AATCGAGGTCTCAAGG-1	77.9447	346.959	Undefine	AATAGAACAGAGTGGC-1	229.063	222.586	Undefine	ACACCACATAATTAGC-1	331.525	481.478	Undefine	ACGAAATGGGCGGCAC-1	334.409	152.867	Undefine	AATGCACCAAGCAATG-1	399.589	403.72	Undefine	ACGATCATCTTGTAAA-1	306.003
ACAATGAATACGGAGA-1	199.22	176.203	Vessels	AGCGACCAACGATATT-1	373.683	264.8	Undefine	ACCGCAATAACTGCCT-1	226.77	332.624	Undefine	ACCGATGGTAGCATCG-1	312.752	381.708	Undefine	AATCGGTATAGCCCTC-1	103.035	432.938	Undefine	AAGGAGCGGTTGGTGC-1	238.3	341.031	Undefine	AATCGAGGTCTCAAGG-1	89.2713	323.513	Adenocarcinoma	AATCGCCTCAGCGCCA-1	297.856	353.424	Adenocarcinoma	AATAGCTACCGCGTGC-1	408.475	445.473	Undefine	ACACCCAGCATGCAGC-1	383.93	252.823	Undefine	ACGAGAACCCATCACG-1	474.327	193.381	Undefine	AATGGTCCACCGTTCA-1	347.05	126.475	Undefine	ACGATGCATATGTTAT-1	309.382
ACAATTGTGTCTCTTT-1	224.085	400.964	Undefine	AGCGCGGGTGCCAATG-1	373.803	387.413	Undefine	ACCGGGCCTTTGTTGA-1	252.676	396.847	Undefine	ACCGCGGTGGAAGTCG-1	264.404	426.007	Bronchus /Bronchiole	AATCGTGAGCCGAGCA-1	129.984	347.93	Undefine	AAGGATGAGGGACCTC-1	237.505	205.463	Undefine	AATCGCCTCAGCGCCA-1	298.023	329.826	Undefine	AATCGCGCAGAGGACT-1	274.671	472.143	Undefine	AATAGGCACGACCCTT-1	87.6674	173.176	Undefine	ACACCCGAGAAATCCG-1	415.611	216.383	Undefine	ACGAGGATACCACTCT-1	229.27	127.585	Normal	AATGGTTCTCACAAGC-1	409.024	193.751	Bronchus /Bronchiole	ACGCATTCGTGAGTAC-1	329.653
ACAATTTAGGAGGCTC-1	355.606	108.996	Undefine	AGCGTGGTATTCTACT-1	256.128	312.496	Undefine	ACCTAATCGACTTCCT-1	343.709	175.439	Vessels	ACCGGTCAGGTACACC-1	191.761	119.964	Undefine	AATCTAGGTTTACTTG-1	226.447	129.984	Undefine	AAGGCAGGCTGTCTCC-1	332.226	101.325	Immune cell	AATCGGTATAGCCCTC-1	113.167	418.743	Adenocarcinoma	AATCGGTATAGCCCTC-1	103.18	447.343	Undefine	AATAGTCCGTCCCGAC-1	198.721	257.486	Undefine	ACACCTTAAGTAGGGC-1	379.046	228.467	Undefine	ACGATACATAGAACTA-1	384.543	345.385	Undefine	AATGTATGGCACTGTA-1	141.829	93.5457	Bronchus /Bronchiole	ACGCCAGATGATTTCT-1	420.09
ACAATTTGAGCAGTGG-1	361.76	356.59	Undefine	AGCTAACAAGCAATGT-1	169.828	182.596	Normal	ACGAAATGGGCGGCAC-1	344.673	155.558	Bronchus /Bronchiole	ACCGGTCTGAGTACGG-1	496.354	416.821	Undefine	AATCTATGCCGGAGCC-1	362.158	448.01	E-Adenoma	AAGGCGCGTAAAGCTT-1	212.801	374.786	Undefine	AATCGTGAGCCGAGCA-1	139.601	335.549	Adenocarcinoma	AATCGTGAGCCGAGCA-1	130.902	359.639	Undefine	AATAGTCGCGAGTCGG-1	389.766	101.159	Normal	ACACCTTACTACTTGC-1	272.545	458.124	Undefine	ACGATACCTATCCTGA-1	332.189	74.6763	Undefine	AATGTGCCCGAGGTGT-1	198.068	157.184	Undefine	ACGCCGCTAGACGACC-1	270.468
ACACAAAGACGGGTGG-1	389.394	269.812	Undefine	AGCTAGAAGCAGAAGT-1	390.003	411.382	Normal	ACGAGATATTTGCTTA-1	468.481	350.397	Vessels	ACCGTCCACTGGGCCC-1	170.185	85.697	Undefine	AATCTCTACTGTGGTT-1	308.018	113.766	Undefine	AAGGCTGTGCTCATCG-1	250.102	348.43	Undefine	AATCTAGGTTTACTTG-1	234.064	122.372	Normal	AATCTAGGTTTACTTG-1	230.291	134.942	Undefine	AATATCCTAGCAAACT-1	270.138	79.1525	Undefine	ACACGAGACTCCTTCT-1	338.725	323.197	Undefine	ACGATCATACATAGAG-1	369.496	286.927	Undefine	AATGTGCTAATCTGAG-1	132.456	171.182	Undefine	ACGCGAAGTCAGACGA-1	237.707
ACACACCAGGACCAGT-1	266.366	379.239	Undefine	AGCTCTAGACGTTCCA-1	295.694	330.864	Bronchus /Bronchiole	ACGATACATAGAACTA-1	393.714	343.649	Normal	ACCGTGACCACGTGGG-1	176.531	199.073	Undefine	AATCTGGCTTTCTAGT-1	232.355	126.909	Undefine	AAGGGACAGATTCTGT-1	232.124	187.852	Undefine	AATCTCTACTGTGGTT-1	313.895	106.559	Undefine	AATCTATGCCGGAGCC-1	370.33	462.758	E-Adenoma	AATATCGAATCAATGC-1	236.738	430.961	Undefine	ACACGGCACTATGCAT-1	482.417	329.771	Undefine	ACGATGCATATGTTAT-1	301.973	215.889	Bronchus /Bronchiole	AATTAAAGGTCGGCGT-1	282.98	239.013	Bronchus /Bronchiole	ACGCGCTACACAGGGT-1	288.205
ACACATGATCAAATCT-1	183.957	124.69	Bronchus /Bronchiole	AGCTCTTTACTCAGTT-1	283.107	227.522	Undefine	ACGATCATACATAGAG-1	379.014	286.535	Vessels	ACCGTTCCCGCTCTGA-1	495.931	300.363	Normal	AATCTGGGTAGACCCT-1	491.298	400.744	Undefine	AAGGGACTATGCATTC-1	428.598	424.806	Undefine	AATCTGCGTTGGGACG-1	335.549	373.783	Vessels	AATCTCTACTGTGGTT-1	314.389	118.16	L-Adenoma	AATATCGAGGGTTCTC-1	364.102	410.394	Undefine	ACACGGGAACTTAGGG-1	362.705	324.324	Undefine	ACGATGGATCCGATGC-1	456.814	314.8	Undefine	AATTAACGGATTTCCA-1	174.45	288.469	Undefine	ACGCGGGCCAAGGACA-1	323.741
ACACCACATAATTAGC-1	338.619	474.079	Normal	AGCTGTAACCTCAATC-1	210.84	167.901	Undefine	ACGATGCATATGTTAT-1	312.923	217.13	Undefine	ACCTAAGTACCTTTCA-1	241.438	172.119	Undefine	AATGACAGCAATGTCT-1	247.367	177.371	Undefine	AAGGGTTTGATTTCAG-1	419.181	511.333	Undefine	AATCTGGCTTTCTAGT-1	239.847	119.422	Normal	AATCTGCGTTGGGACG-1	337.449	399.668	Adenocarcinoma	AATATTGGAGTATTGA-1	324.405	147.691	Undefine	ACACTCCAATGTCACT-1	431.013	141.188	Undefine	ACGCATTCGTGAGTAC-1	322.693	277.986	Undefine	AATTACGAGACCCATC-1	177.842	81.5827	Bronchus /Bronchiole	ACGCTAGTGATACACT-1	352.459
ACACCCAGCATGCAGC-1	390.317	249.503	Undefine	AGCTTGATCTTAACTT-1	286.42	154.773	Undefine	ACGCCAGATGATTTCT-1	423.597	321.779	Undefine	ACCTAATCGACTTCCT-1	345.387	176.954	Undefine	AATGACGTAGGATGTC-1	263.223	337.319	Vessels	AAGGTATCCTAATATA-1	224.603	225.764	Undefine	AATGACAGCAATGTCT-1	254.538	168.748	Undefine	AATCTGGCTTTCTAGT-1	236.382	131.773	Undefine	AATCAGGTTTCATTTA-1	133.54	175.275	Undefine	ACACTGATCAAGGTGT-1	216.571	238.297	Undefine	ACGCCAGATGATTTCT-1	415.128	323.001	Undefine	AATTACTCGTACGCTC-1	466.125	104.707	Undefine	ACGCTGTGAGGCGTAG-1	302.504
ACACCGGTCTGACCGC-1	154.354	126.721	Undefine	AGGACAGTCGAATCCC-1	265.522	359.289	Undefine	ACGCCGCTAGACGACC-1	274.064	308.284	Undefine	ACCTCGAACTTATGCT-1	157.071	118.332	Undefine	AATGACTGTCAGCCGG-1	388.867	240.193	Undefine	AAGGTGATAAACCAGC-1	340.787	192.071	Undefine	AATGACGTAGGATGTC-1	269.997	325.342	Undefine	AATGACAGCAATGTCT-1	251.922	183.798	Undefine	AATCATGTAAAGACTC-1	209.754	393.424	Undefine	ACAGAACTGAGAACAA-1	220.39	155.713	Undefine	ACGCCGCTAGACGACC-1	262.138	309.065	Undefine	AATTAGCGCTGCAGCG-1	216.197	280.144	Undefine	ACGGAGCGCAAATTAC-1	408.869
ACACCTTAAGTAGGGC-1	385.578	225.562	Undefine	AGGACGACCCATTAGA-1	271.605	227.04	Bronchus /Bronchiole	ACGCGAAGTCAGACGA-1	241.35	266.955	Undefine	ACCTGCGTGTCATGTT-1	266.398	133.38	Undefine	AATGATGATACGCTAT-1	381.994	392.484	Undefine	AAGTAAGCTTCCAAAC-1	68.1818	362.25	Undefine	AATGACTGTCAGCCGG-1	392.959	230.288	Undefine	AATGACGTAGGATGTC-1	268.331	348.7	Adenocarcinoma	AATCCAAGGGCCTGAG-1	452.548	236.138	Undefine	ACAGATTAGGTTAGTG-1	484.608	281.561	Undefine	ACGCGAAGTCAGACGA-1	228.715	266.763	Bronchus /Bronchiole	AATTCATAAGGGATCT-1	376.958	382.384	Undefine	ACGGATGGTGCGGATA-1	188.477
ACACCTTACTACTTGC-1	280.706	451.062	Undefine	AGGACGCTCGATGTTG-1	407.468	408.853	Normal	ACGCGCTACACAGGGT-1	291.716	176.343	Undefine	ACGAAATGGGCGGCAC-1	346.293	157.071	Undefine	AATGATGCGACTCCTG-1	369.273	418.469	Undefine	AAGTAGAAGACCGGGT-1	183.816	342.377	Vessels	AATGAGTTCGCATATG-1	441.931	148.156	Undefine	AATGACTGTCAGCCGG-1	397.804	248.503	Undefine	AATCCCGCTCAGAGCC-1	89.946	249.21	Undefine	ACAGCATAGAGCCAGT-1	466.514	284.191	Undefine	ACGCGCTACACAGGGT-1	280.267	174.142	Undefine	AATTCATTGTCATGCA-1	153.607	94.1007	Bronchus /Bronchiole	ACGGCACTTGCTTGGG-1	220.271
ACACGAGACTCCTTCT-1	345.82	318.556	Undefine	AGGATATAGGGATTTA-1	246.612	394.881	Immune cell	ACGCTGTGAGGCGTAG-1	305.995	117.241	Undefine	ACGACTGGTCATACTC-1	159.972	181.668	Undefine	AATGCAACCGGGTACC-1	375.543	279.381	Undefine	AAGTAGTGACGCGAGG-1	266.245	401.141	Undefine	AATGATGATACGCTAT-1	386.115	379.329	Undefine	AATGAGTTCGCATATG-1	449.27	161.856	Undefine	AATCGAGGTCTCAAGG-1	86.2882	328.303	Bronchus /Bronchiole	ACAGCGCACCCGCAGC-1	463.07	359.887	Undefine	ACGCGGGCCAAGGACA-1	316.65	281.069	Undefine	AATTCCAACTTGGTGA-1	506.639	123.453	Undefine	ACGGCCAACATGGACT-1	215.264
ACACGGGAACTTAGGG-1	369.392	319.664	Undefine	AGGCATTGTCGTAGGG-1	228.907	404.035	Undefine	ACGGACTCTCAAAGCG-1	169.776	316.719	Normal	ACGAGATATTTGCTTA-1	470.367	352.397	Undefine	AATGCACCAAGCAATG-1	404.421	406.773	E-Adenoma	AAGTCTAGTAGCTGCC-1	206.319	72.1565	Undefine	AATGATGCGACTCCTG-1	373.665	404.76	Undefine	AATGATGCGACTCCTG-1	377.603	432.301	Undefine	AATCGCGCAGAGGACT-1	276.134	449.31	Undefine	ACAGGCTTGCCCGACT-1	204.487	372.222	Undefine	ACGCGTTTCTTAAGAG-1	355.128	89.3525	Undefine	AATTCCAAGCATGTAC-1	128.51	259.239	Undefine	ACGGCGACGATGGGAA-1	234.932
ACACTGATCAAGGTGT-1	225.931	235.039	Undefine	AGGCCACCCGTTATGA-1	358.988	207.829	Undefine	ACGGATGGTGCGGATA-1	192.188	331.057	Undefine	ACGAGGATACCACTCT-1	243.251	132.292	Vessels	AATGGCCGCCAATGCG-1	492.745	497.026	Undefine	AAGTCTTCTGTGGCCT-1	298.716	499.715	Undefine	AATGCAACCGGGTACC-1	379.919	268.699	Undefine	AATGCAACCGGGTACC-1	384.067	288.905	Undefine	AATCGGGACACTACGA-1	479.232	280.272	Undefine	ACAGGTGGAGGTGAGG-1	224.022	207.618	Undefine	ACGCTGTGAGGCGTAG-1	294.882	113.71	Undefine	AATTCTAGAGTTAGGC-1	227.975	280.699	Undefine	ACGGGAGTGTCGGCCC-1	254.54
ACAGAACTGAGAACAA-1	229.747	153.923	Undefine	AGGCCCTAGAACGCCA-1	263.114	160.373	Undefine	ACGGCACTTGCTTGGG-1	223.878	269.425	Undefine	ACGAGGTTTACAACGT-1	203.606	113.86	Undefine	AATGGTCCACCGTTCA-1	353.175	135.711	Undefine	AAGTGACGACCGAATT-1	313.698	423.828	Undefine	AATGCACCAAGCAATG-1	408.064	393.313	Undefine	AATGCACCAAGCAATG-1	413.902	420.242	Undefine	AATCGGTATAGCCCTC-1	110.574	425.205	Undefine	ACAGTATACCGTGGGA-1	403.026	491.683	E-Adenoma	ACGGAATTTAGCAAAT-1	434.183	167.729	Undefine	AATTGAACGCTCTGGT-1	248.51	349.455	Undefine	ACGTAGATTGCTGATG-1	328.748
ACAGGCTTGCCCGACT-1	213.93	366.622	Undefine	AGGCTTCCCGAAGAAG-1	231.737	215.236	Undefine	ACGGCCAACATGGACT-1	218.938	252.616	Undefine	ACGATACATAGAACTA-1	395.427	345.568	Undefine	AATGGTTCTCACAAGC-1	413.706	201.487	Undefine	AAGTGAGTCGGGTTTA-1	443.579	348.92	Normal	AATGGTCCACCGTTCA-1	358.088	128.095	Undefine	AATGGTCCACCGTTCA-1	360.945	140.785	Undefine	AATCGTGAGCCGAGCA-1	137.438	340.536	Bronchus /Bronchiole	ACATAATAAGGCGGTG-1	399.833	298.403	Undefine	ACGGCACTTGCTTGGG-1	210.832	269.353	Undefine	AATTGCGTGGATTACA-1	130.051	93.0524	Bronchus /Bronchiole	ACGTATTACTCCGATC-1	277.949
ACAGGTGGAGGTGAGG-1	233.255	204.883	Undefine	AGGGACCGGCTGCGTT-1	302.078	443.782	Undefine	ACGGCGACGATGGGAA-1	238.578	326.539	Undefine	ACGATCATCTTGTAAA-1	311.18	414.887	Undefine	AATGTGCCCGAGGTGT-1	207.516	165.615	Vessels	AAGTGCAAAGGTAGAC-1	233.225	472.87	Normal	AATGGTTCTCACAAGC-1	417.268	192.467	Undefine	AATGGTTCTCACAAGC-1	423.412	208.598	Normal	AATCTAGGTTTACTTG-1	233.56	123.706	Undefine	ACATCCCGGCCATACG-1	197.224	268.475	Undefine	ACGGCCAACATGGACT-1	205.714	252.148	Undefine	AATTTGGGACATAGTA-1	435.848	384.974	Undefine	ACGTGCGCCTCGTGCA-1	421.659
ACAGGTGTGTTGTTGC-1	315.848	76.6232	Undefine	AGGGCGAGCAGCTGAT-1	269.618	144.053	Undefine	ACGTACAGATTTCTCT-1	464.986	300.452	Undefine	ACGATGCATATGTTAT-1	314.504	218.775	Vessels	AATGTGCTAATCTGAG-1	143.368	179.301	Normal	AAGTGCGTTAGAATCT-1	362.311	418.753	Undefine	AATGTATGGCACTGTA-1	161.845	96.3517	Normal	AATGTATGGCACTGTA-1	154.149	107.531	Vessels	AATCTATGCCGGAGCC-1	368.479	440.316	Undefine	ACATCCTGGTAACTGT-1	267.975	426.881	Normal	ACGGCGACGATGGGAA-1	225.817	327.749	Undefine	AATTTGGTTCCAAAGA-1	451.264	304.255	Undefine	ACGTTAATGTCGAAGA-1	282.293
ACAGTAATACAACTTG-1	266.612	121.797	Bronchus /Bronchiole	AGGGCTGCAGTTACAG-1	314.604	295.273	Undefine	ACGTAGATTGCTGATG-1	332.323	297.68	Bronchus /Bronchiole	ACGATGGATCCGATGC-1	466.317	315.592	Normal	AATGTTAAGACCCTGA-1	84.164	339.188	Undefine	AAGTGCTTCTCTATTG-1	484.366	388.728	Normal	AATGTGCCCGAGGTGT-1	215.537	157.243	Undefine	AATGTGCCCGAGGTGT-1	210.774	171.677	Hyperplasia	AATCTCTACTGTGGTT-1	314.751	107.635	Normal	ACATCGATCGTTTACC-1	274.298	289.2	Undefine	ACGGGAGTGTCGGCCC-1	245.858	152.127	Normal	ACAAACCATGCGTCCT-1	146.701	117.533	Undefine	ACGTTAGATTTGCCCG-1	298.462
ACATAAGTCGTGGTGA-1	190.912	101.303	Bronchus /Bronchiole	AGGGTCGATGCGAACT-1	298.284	400.542	Bronchus /Bronchiole	ACGTAGGAGAGTCGCT-1	118.385	304.368	Normal	ACGCAAACTAATAGAT-1	163.719	225.121	Undefine	AATGTTGTCGTGAGAC-1	120.458	430.406	Bronchus /Bronchiole	AAGTGTTTGGAGACGG-1	387.505	235.548	Undefine	AATGTGCTAATCTGAG-1	152.758	170.577	Undefine	AATGTGCTAATCTGAG-1	144.701	185.787	Undefine	AATCTGCGTTGGGACG-1	336.818	379.452	Undefine	ACATCGGTCAGCCGCG-1	284.191	203.485	Bronchus /Bronchiole	ACGTACAGATTTCTCT-1	457.492	301.233	Undefine	ACAAAGAAGGTAGGCC-1	254.553	81.6444	Bronchus /Bronchiole	ACGTTTAGTTGTGATC-1	438.19
ACATAATAAGGCGGTG-1	405.949	294.246	Undefine	AGGGTGCTCTCGAGGG-1	316.29	384.824	Undefine	ACGTATTACTCCGATC-1	281.655	394.919	Undefine	ACGCATAAATGACATG-1	488.86	453.022	Undefine	AATTAAAGGTCGGCGT-1	290.474	245.679	Undefine	AAGTTCACTCCAAGCT-1	418.324	219.344	Undefine	AATGTTAAGACCCTGA-1	94.7586	326.994	Adenocarcinoma	AATGTTAAGACCCTGA-1	83.7253	350.689	Undefine	AATCTGGCTTTCTAGT-1	239.496	120.648	Undefine	ACATCGTATGCAATGG-1	253.324	353.814	Undefine	ACGTAGATTGCTGATG-1	321.706	298.273	Undefine	ACAAATCGCACCGAAT-1	219.157	344.769	Undefine	ACTACCAGCTCTCTGG-1	378.884
ACATCAGCTGGGACGC-1	349.267	118.843	Undefine	AGGGTTTAGTTCGGGA-1	326.408	289.19	Undefine	ACGTTAATGTCGAAGA-1	285.932	302.199	Undefine	ACGCCAGATGATTTCT-1	425.403	323.691	Undefine	AATTAACGGATTTCCA-1	184.365	293.971	Immune cell	AAGTTCAGTCTGCGTA-1	185.406	144.374	Undefine	AATGTTGTCGTGAGAC-1	130.219	416.324	Adenocarcinoma	AATGTTGTCGTGAGAC-1	121.144	444.732	Hyperplasia	AATCTGGGTAGACCCT-1	497.042	393.364	Vessels	ACATCGTTAACCTAGT-1	469.832	342.982	Undefine	ACGTCTCGTTCCGGGA-1	266.516	88.6125	Undefine	ACAAATGGTAGTGTTT-1	254.245	353.094	Undefine	ACTACGCGTTAGAATT-1	174.781
ACATCCCGGCCATACG-1	206.852	264.643	Undefine	AGGTAGGTACAAAGCT-1	319.723	182.836	Undefine	ACGTTAGATTTGCCCG-1	302.018	203.334	Bronchus /Bronchiole	ACGCCCAGCTGTCGAT-1	506.567	320.79	Undefine	AATTACGAGACCCATC-1	187.741	91.7002	Undefine	AAGTTCGGCCAACAGG-1	345.128	393.742	L-Adenoma	AATTAAAGGTCGGCGT-1	296.666	235.657	Undefine	AATTAAAGGTCGGCGT-1	296.364	254.159	Undefine	AATGACAGCAATGTCT-1	254.427	170.897	Undefine	ACATGGCGCCAAAGTA-1	279.683	434.332	Undefine	ACGTGACAAAGTAAGT-1	219.712	79.6095	Undefine	ACAACAGCATGAGCTA-1	326.763	315.663	Normal	ACTATCCAGGGCATGG-1	293.575
ACATCCTGGTAACTGT-1	276.274	420.351	Undefine	AGGTATAATTGATAGT-1	307.98	440.771	Undefine	ACTAAGGACGCACACC-1	449.925	502.219	Undefine	ACGCGAAGTCAGACGA-1	242.768	268.695	Undefine	AATTAGCGCTGCAGCG-1	225.181	285.832	Undefine	AAGTTTACTAATGGCA-1	101.141	290.522	Undefine	AATTAACGGATTTCCA-1	192.821	282.801	Adenocarcinoma	AATTAACGGATTTCCA-1	186.968	304.009	Undefine	AATGACTGTCAGCCGG-1	395.223	233.5	Undefine	ACATTAGTTTATATCC-1	220.515	283.314	Undefine	ACGTGCGCCTCGTGCA-1	416.67	289.147	Undefine	ACAACGGTCCCTGCGA-1	392.066	176.053	Undefine	ACTATTCGTCCGTGGT-1	437.225
ACATCGATCGTTTACC-1	282.552	285.137	Undefine	AGGTCAGGTGAGAGTG-1	258.115	143.571	Undefine	ACTACCAGCTCTCTGG-1	382.388	213.696	Bronchus /Bronchiole	ACGCGCTACACAGGGT-1	293.231	177.861	Bronchus /Bronchiole	AATTATACCCAGCAAG-1	82.9582	365.715	Undefine	AAGTTTATGGGCCCAA-1	482.776	273.95	Undefine	AATTACGAGACCCATC-1	196.243	84.9641	Undefine	AATTACGAGACCCATC-1	190.386	95.5351	Undefine	AATGAGTTCGCATATG-1	444.993	149.91	Undefine	ACCAAACACCCAGCGA-1	415.674	478.472	E-Adenoma	ACGTTAATGTCGAAGA-1	274.286	302.837	Undefine	ACAAGCAGTGCCTAGC-1	345.509	160.391	Vessels	ACTATTTCCGGGCCCA-1	182.866
ACATCGCAATATTCGG-1	82.2238	157.185	Undefine	AGGTCGCGGAGTTACT-1	360.494	426.618	Undefine	ACTACGCGTTAGAATT-1	178.391	254.062	Undefine	ACGCTAGTGATACACT-1	357.716	410.355	Bronchus /Bronchiole	AATTCATAAGGGATCT-1	382.295	385.852	Undefine	AATAACAACGCTCGGC-1	284.223	405.3	Undefine	AATTACTCGTACGCTC-1	472.023	107.326	Undefine	AATTACTCGTACGCTC-1	480.97	118.844	Undefine	AATGATGATACGCTAT-1	388.267	385.089	Undefine	ACCAACACCACACACT-1	398.456	460.44	Undefine	ACGTTAGATTTGCCCG-1	290.812	201.768	Bronchus /Bronchiole	ACAAGCTATATGGAAG-1	308.078	73.8746	Vessels	ACTCAATAAAGGCACG-1	374.6
ACATCGGTCAGCCGCG-1	292.399	200.882	Undefine	AGGTTGAGGCACGCTT-1	388.076	328.455	Undefine	ACTATCGCCGGCTAAA-1	457.636	84.4061	Undefine	ACGCTGTGAGGCGTAG-1	307.554	118.634	Undefine	AATTCCAAGCATGTAC-1	139.449	265.394	Bronchus /Bronchiole	AATAACACTAGAACAA-1	381.879	381.268	Undefine	AATTAGCGCTGCAGCG-1	232.766	274.894	Undefine	AATTAGCGCTGCAGCG-1	229.048	295.618	Adenocarcinoma	AATGATGCGACTCCTG-1	375.555	410.933	Undefine	ACCAACGCTTATTTAT-1	210.435	241.49	Undefine	ACGTTATTGGTCACTC-1	412.785	119.198	Undefine	ACAAGGAAATCCGCCC-1	226.125	321.336	Undefine	ACTCCCGAATTCGTTT-1	328.808
ACATCGTATGCAATGG-1	261.935	348.528	Undefine	AGGTTTCACACACCTT-1	279.795	300.271	Bronchus /Bronchiole	ACTATTCGTCCGTGGT-1	440.707	325.876	Undefine	ACGCTTAGTGTCTCTC-1	505.056	354.029	Undefine	AATTCGATTCGAGGAT-1	136.797	324.96	Vessels	AATAACGTCGCGCCCA-1	531.023	119.425	Undefine	AATTATACCCAGCAAG-1	93.5785	352.955	Adenocarcinoma	AATTATACCCAGCAAG-1	82.4821	377.976	Undefine	AATGCAACCGGGTACC-1	381.911	272.536	Vessels	ACCAAGAACGCGTGTC-1	426.004	251.32	Undefine	ACGTTCCGCGCTCCGT-1	471.182	261.151	Undefine	ACAAGGACAAGAGGTT-1	349.764	197.883	Undefine	ACTCCCTAATGCTAAA-1	190.045
ACATGCTTACGGCAGC-1	95.5175	123.951	Normal	AGTACGGGCACCTGGC-1	370.009	344.173	Undefine	ACTCAAGTGCAAGGCT-1	173.813	353.409	Undefine	ACGGACGCAGCGACAA-1	104.976	119.239	Undefine	AATTCTAGAGTTAGGC-1	236.696	286.375	Undefine	AATAAGTCCTCGAGAC-1	102.487	255.85	Undefine	AATTCATAAGGGATCT-1	386.41	372.839	Undefine	AATTCATTGTCATGCA-1	166.021	108.091	Vessels	AATGCACCAAGCAATG-1	410.574	399.3	Undefine	ACCAATATGCAAGTTA-1	187.958	340.478	Undefine	ACGTTCGTTCAGGAAA-1	166.187	212.929	Undefine	ACAAGGATGCTTTAGG-1	153.607	358.767	Undefine	ACTCCCTAGAATAGTA-1	241.81
ACATGGCGCCAAAGTA-1	287.722	427.675	Undefine	AGTAGGAAGGAAGTTG-1	418.97	409.395	Normal	ACTCAATAAAGGCACG-1	378.11	306.416	Undefine	ACGGAGCGCAAATTAC-1	414.222	439.605	Bronchus /Bronchiole	AATTGAACGCTCTGGT-1	256.712	353.658	Undefine	AATAATCTTCGTATCG-1	393.131	89.8288	Undefine	AATTCATTGTCATGCA-1	173.114	96.8827	Normal	AATTCCAAGCATGTAC-1	140.723	274.547	Undefine	AATGGTCCACCGTTCA-1	359.724	129.522	Normal	ACCACAACTCAGAACA-1	480.851	364.207	Undefine	ACGTTTAGTTGTGATC-1	433.566	306.906	Undefine	ACAAGGGCAGGCTCTG-1	255.478	326.023	Undefine	ACTCGTAACCCGTCCT-1	243.318
ACATTAGTTTATATCC-1	229.747	279.29	Undefine	AGTATGCTGGAGACCA-1	188.136	160.253	Normal	ACTCCCTAATGCTAAA-1	193.694	297.921	Undefine	ACGGCTGGATGTAGAA-1	180.822	106.124	Undefine	AATTGCAGCAATCGAC-1	144.393	411.596	Undefine	AATACAATGTTTCAGG-1	204.24	440.461	Hyperplasia	AATTCCAAGCATGTAC-1	148.923	254.833	Undefine	AATTCGATTCGAGGAT-1	137.926	336.02	Undefine	AATGGTTCTCACAAGC-1	419.928	195.003	Undefine	ACCACAAGTTTCTATC-1	347.365	264.969	Vessels	ACTACCAGCTCTCTGG-1	373.011	212.436	Undefine	ACAATAGTCGTACGTT-1	275.704	136.896	Bronchus /Bronchiole	ACTCGTCAGTAATCCC-1	309.744
ACATTCGCGCGGAATA-1	105.734	158.293	Normal	AGTCAACACCACCATC-1	282.806	234.146	Undefine	ACTCCCTAGAATAGTA-1	245.446	303.645	Bronchus /Bronchiole	ACGGGAGTGTCGGCCC-1	259.508	156.346	Undefine	AATTGTGGTTGCCAAA-1	136.073	467.605	Undefine	AATACCGGAGGGCTGT-1	472.32	388.239	Normal	AATTCGATTCGAGGAT-1	146.268	313.128	Adenocarcinoma	AATTCTAGAGTTAGGC-1	240.92	296.177	Adenocarcinoma	AATGTGCCCGAGGTGT-1	214.731	159.145	Bronchus /Bronchiole	ACCACCAATGTAACAA-1	273.171	444.349	Undefine	ACTATTCGTCCGTGGT-1	432.641	327.256	Undefine	ACAATCCATTTAAACC-1	309.25	179.137	Undefine	ACTCTCTGACTTAGGT-1	275.173
ACCAACGCTTATTTAT-1	219.899	238.178	Undefine	AGTCAAGATGACACTT-1	236.013	374.526	Vessels	ACTCGTCAGTAATCCC-1	313.345	333.286	Undefine	ACGGGCGTATGCGACA-1	378.082	471.213	Undefine	AATTTGGGACATAGTA-1	439.871	388.445	Undefine	AATACCTGATGTGAAC-1	523.013	171.28	Undefine	AATTCTAGAGTTAGGC-1	244.036	275.425	Undefine	AATTGAACGCTCTGGT-1	261.618	365.482	Adenocarcinoma	AATGTGCTAATCTGAG-1	150.869	172.756	Normal	ACCACCCTCTCTTCTA-1	378.796	497.443	Undefine	ACTATTTCCGGGCCCA-1	172.6	203.063	Undefine	ACAATCGATCTTTATA-1	505.098	289.702	Undefine	ACTCTTGTATAGTAAC-1	311.011
ACCAATATGCAAGTTA-1	197.682	335.357	Undefine	AGTCCATTGGCTGATG-1	269.015	409.154	Undefine	ACTCTCTGACTTAGGT-1	278.763	331.72	Undefine	ACGGTCACCGAGAACA-1	122.744	110.113	Undefine	AATTTGGTTCCAAAGA-1	455.004	309.526	Vessels	AATAGAACAGAGTGGC-1	382.919	353.506	Undefine	AATTGAACGCTCTGGT-1	263.566	341.272	Adenocarcinoma	AATTGCAGCAATCGAC-1	145.82	425.277	Undefine	AATGTTAAGACCCTGA-1	91.8649	331.841	Bronchus /Bronchiole	ACCACGTGCAGCTATA-1	236.168	335.782	Undefine	ACTCAATAAAGGCACG-1	368.571	307.276	Bronchus /Bronchiole	ACAATGAATACGGAGA-1	185.673	170.195	Undefine	ACTGAATGGCGAAAGT-1	245.551
ACCACAAGTTTCTATC-1	354.375	261.381	Undefine	AGTCCCGCCTTTAATT-1	413.972	392.593	Normal	ACTCTCTTATACACGA-1	473.782	360.639	Undefine	ACGTACAGATTTCTCT-1	466.922	302.357	Normal	ACAAACCATGCGTCCT-1	157.295	126.849	Undefine	AATAGAATCTGTTTCA-1	364.146	213.779	Undefine	AATTGCAGCAATCGAC-1	153.643	397.915	Adenocarcinoma	AATTGCGTGGATTACA-1	142.277	107.034	Undefine	AATGTTGTCGTGAGAC-1	127.963	422.686	Undefine	ACCAGTGCCCGGTCAA-1	465.449	439.34	Undefine	ACTCAGACCTGCTTCT-1	466.989	223.597	Undefine	ACAATTTAGGAGGCTC-1	342.24	102.549	Undefine	ACTGCCGTCGTAACTC-1	426.305
ACCACCAATGTAACAA-1	281.321	437.522	Undefine	AGTCGACGGTCTCAAG-1	293.586	377.115	Undefine	ACTCTTGTATAGTAAC-1	314.55	306.838	Undefine	ACGTACTTTGGCACGG-1	125.584	173.449	Undefine	ACAAACCGACAAGGCG-1	516.74	348.834	Undefine	AATAGCAAGCCTCCTG-1	119.914	117.53	Vessels	AATTGCGTGGATTACA-1	150.575	95.8206	Normal	AATTGTGGTTGCCAAA-1	137.304	483.083	Hyperplasia	AATTAAAGGTCGGCGT-1	297.242	238.897	Undefine	ACCAGTGCGGGAGACG-1	233.351	397.704	Normal	ACTCCCATTCCTAAAG-1	247.091	125.057	Normal	ACAATTTGAGCAGTGG-1	348.839	350.565	Undefine	ACTGTACGATACACAT-1	344.374
ACCACCCTCTCTTCTA-1	385.024	489.773	Undefine	AGTCGGCCCAAACGAC-1	376.092	211.924	Undefine	ACTGAATGGCGAAAGT-1	249.182	346.963	Bronchus /Bronchiole	ACGTATTACTCCGATC-1	283.078	396.938	Undefine	ACAAAGAAGGTAGGCC-1	262.801	91.7605	Undefine	AATAGCTACCGCGTGC-1	192.377	120.281	Undefine	AATTTGGGACATAGTA-1	442.816	375.435	Undefine	ACAAACCATGCGTCCT-1	158.997	131.71	Hyperplasia	AATTAACGGATTTCCA-1	191.645	286.928	Bronchus /Bronchiole	ACCATATCCGCAATAA-1	299.155	269.665	Bronchus /Bronchiole	ACTCCCTAATGCTAAA-1	179.938	298.458	Undefine	ACACAAAGACGGGTGG-1	376.341	263.556	Undefine	ACTGTAGCACTTTGGA-1	367.662
ACCACGTGCAGCTATA-1	245.071	330.803	Undefine	AGTCGGCTCAACTTTA-1	251.912	153.207	Undefine	ACTGATTTAGTGATTC-1	497.46	348.408	Undefine	ACGTCGGGCAACTCGG-1	141.781	74.3956	Undefine	ACAAAGCATGACCTAG-1	150.904	395.318	Hyperplasia	AATAGGCACGACCCTT-1	532.185	404.444	Undefine	AATTTGGTTCCAAAGA-1	457.626	298.2	Immune cell	ACAAAGAAGGTAGGCC-1	267.772	95.5351	Undefine	AATTACGAGACCCATC-1	195.123	85.6286	Undefine	ACCATCGTATATGGTA-1	277.429	220.39	Vessels	ACTCCCTAGAATAGTA-1	232.847	304.317	Undefine	ACACACCAGGACCAGT-1	253.32	373.443	Undefine	ACTGTCCAGGATTATA-1	330.618
ACCAGACCATAACAAC-1	315.232	90.1631	Undefine	AGTCTCACAAGACTAC-1	210.539	174.526	Undefine	ACTGCCGTCGTAACTC-1	429.802	312.14	Bronchus /Bronchiole	ACGTCTCGTTCCGGGA-1	279.754	94.0975	E-Adenoma	ACAAATCGCACCGAAT-1	228.075	349.015	Undefine	AATAGTCCGTCCCGAC-1	414.594	316.51	Normal	ACAAACCATGCGTCCT-1	166.447	119.304	Normal	ACAAAGCATGACCTAG-1	152.533	408.495	Undefine	AATTAGCGCTGCAGCG-1	232.241	278.833	Undefine	ACCCAACGCCCGTGGC-1	342.356	375.102	Undefine	ACTCGATGTATTTCAT-1	419.198	109.332	Undefine	ACACACTTTCTACACG-1	434.06	293.279	Undefine	ACTGTCTTCTTTAGAA-1	346.486
ACCAGTGCGGGAGACG-1	242.24	391.671	Undefine	AGTCTTCTCCTCAAAT-1	377.718	301.475	Undefine	ACTGGCGAACCTGCGT-1	455.829	499.146	Undefine	ACGTGGTCGAATGTGC-1	511.281	344.299	Undefine	ACAAATGGTAGTGTTT-1	262.319	357.215	Undefine	AATAGTCGCGAGTCGG-1	214.696	482.593	Undefine	ACAAACTCCATCAGAG-1	95.2306	193.942	Immune cell	ACAAATCGCACCGAAT-1	232.031	360.758	Adenocarcinoma	AATTATACCCAGCAAG-1	90.6656	358.225	Bronchus /Bronchiole	ACCCACCTACATGCTC-1	381.864	166.545	Undefine	ACTCGTAACCCGTCCT-1	234.388	144.851	Normal	ACACATTGACGCAACA-1	477.903	105.2	Undefine	ACTTACCGGGCGCGCA-1	451.282
ACCATATCCGCAATAA-1	307.047	265.935	Undefine	AGTGAACAAACTTCTC-1	257.212	415.236	Undefine	ACTGTACGATACACAT-1	347.926	334.913	Vessels	ACGTTAGATTTGCCCG-1	303.566	204.936	Undefine	ACAAATTCAGATCTGA-1	472.669	429.743	E-Adenoma	AATATCAAGGTCGGAT-1	116.735	357.175	Undefine	ACAAAGAAGGTAGGCC-1	269.702	85.0821	Normal	ACAAATGGTAGTGTTT-1	267.399	369.212	Adenocarcinoma	AATTCATAAGGGATCT-1	388.567	378.493	Undefine	ACCCATCTTGAGGGTA-1	308.171	204.55	Undefine	ACTCGTCAGTAATCCC-1	302.282	334.717	Vessels	ACACCCAGCATGCAGC-1	377.266	243.207	Vessels	ACTTACGCATCCACGC-1	182.866
ACCATCCGCCAACTAG-1	278.675	115.581	Undefine	AGTGACCTACTTTACG-1	264.8	249.925	Undefine	ACTGTAGCACTTTGGA-1	371.182	206.527	Bronchus /Bronchiole	ACGTTCACTATGCCGC-1	101.591	192.305	Undefine	ACAACAGCATGAGCTA-1	333.28	320.619	Undefine	AATATCCTAGCAAACT-1	340.848	504.79	Undefine	ACAAAGCATGACCTAG-1	160.016	381.984	Adenocarcinoma	ACAACAGCATGAGCTA-1	340.495	331.42	Adenocarcinoma	AATTCCAAGCATGTAC-1	146.972	258.445	Undefine	ACCCGAGCGAAATTAC-1	165.668	170.489	Normal	ACTCTAAACCTGGGAT-1	367.523	76.3412	Undefine	ACACCCGAGAAATCCG-1	408.407	207.318	Undefine	ACTTAGTACGACAAGA-1	443.741
ACCATCGTATATGGTA-1	285.691	217.499	Undefine	AGTGAGACTTCCAGTA-1	311.292	368.022	Undefine	ACTGTCCAGGATTATA-1	334.13	257.917	Bronchus /Bronchiole	ACGTTCGTTCAGGAAA-1	181.487	215.935	Undefine	ACAACGGTCCCTGCGA-1	397.187	184.124	Undefine	AATATCGAATCAATGC-1	373.257	134.223	Undefine	ACAAATCGCACCGAAT-1	235.539	336.729	Adenocarcinoma	ACAACGGTCCCTGCGA-1	406.319	190.697	Undefine	AATTCGATTCGAGGAT-1	144.273	317.749	Undefine	ACCCGGAAACTCCCAG-1	184.013	295.461	Undefine	ACTCTCTGACTTAGGT-1	266.948	333.052	Undefine	ACACCGAGCGCTCTTT-1	437.143	93.1757	Normal	ACTTATACTTACCCGG-1	307.873
ACCCAACGCCCGTGGC-1	349.39	369.576	Undefine	AGTGAGCCTCGCCGCC-1	343.391	422.523	Undefine	ACTGTCTTCTTTAGAA-1	350.035	288.523	Undefine	ACGTTTAGTTGTGATC-1	443.473	307.917	Normal	ACAAGCAGTGCCTAGC-1	351.668	168.81	Normal	AATATTGGAGTATTGA-1	283.123	433.062	Undefine	ACAAATGGTAGTGTTT-1	269.053	344.754	Adenocarcinoma	ACAAGCAGTGCCTAGC-1	359.453	174.909	Undefine	AATTCTAGAGTTAGGC-1	243.694	279.372	Undefine	ACCCGGATGACGCATC-1	292.268	421.058	Undefine	ACTCTTGTATAGTAAC-1	303.577	307.646	Undefine	ACACCGGTCTGACCGC-1	140.658	120.678	Undefine	ACTTATTAGGATCGGT-1	302.262
ACCCACCTACATGCTC-1	388.409	164.694	Undefine	AGTGATATGAGTAGTT-1	259.5	239.747	Undefine	ACTTACGCATCCACGC-1	186.585	327.442	Undefine	ACTAAGGACGCACACC-1	451.753	504.573	Vessels	ACAAGCTATATGGAAG-1	315.133	84.2243	Undefine	AATCAGACTGCAGGAC-1	96.066	422.422	Hyperplasia	ACAACAGCATGAGCTA-1	338.499	308.998	Undefine	ACAAGCTATATGGAAG-1	321.662	87.7033	Undefine	AATTGAACGCTCTGGT-1	263.602	346.352	Bronchus /Bronchiole	ACCCGGTTACACTTCC-1	276.49	241.052	Undefine	ACTGAATGGCGAAAGT-1	236.67	348.654	Undefine	ACACCTTAAGTAGGGC-1	372.395	219.281	Vessels	ACTTATTTATGTGCCA-1	250.196
ACCCATCTTGAGGGTA-1	315.909	201.99	Undefine	AGTGATTCAAGCAGGA-1	322.794	368.564	Undefine	ACTTATACTTACCCGG-1	311.537	373.049	Undefine	ACTAATACGTCAGGCG-1	473.509	409.085	Vessels	ACAAGGAAATCCGCCC-1	234.887	326.105	Undefine	AATCAGGTTTCATTTA-1	483.877	402.609	Vessels	ACAACGGTCCCTGCGA-1	401.101	175.474	Undefine	ACAAGGAAATCCGCCC-1	239.055	337.139	Adenocarcinoma	AATTGCAGCAATCGAC-1	151.769	403.978	Bronchus /Bronchiole	ACCCGTGTCATCAGTA-1	179.756	257.331	Undefine	ACTGCCGTCGTAACTC-1	421.48	313.135	Undefine	ACACGAGACTCCTTCT-1	332.806	312.518	Undefine	ACTTCAGGCTGATCCC-1	222.805
ACCCGAGCGAAATTAC-1	176.018	168.386	Undefine	AGTGCGTAGCTCGTAA-1	254.803	216.32	Undefine	ACTTATTAGGATCGGT-1	305.814	246.651	Undefine	ACTACAAAGAGAGGTG-1	117.244	229.593	Undefine	ACAAGGACAAGAGGTT-1	355.828	205.466	Normal	AATCCAAGGGCCTGAG-1	147.615	340.97	Undefine	ACAAGCAGTGCCTAGC-1	356.613	160.488	Undefine	ACAAGGACAAGAGGTT-1	363.68	212.763	Undefine	AATTGTGGTTGCCAAA-1	143.494	459.744	Undefine	ACCCTATAGGACTGAG-1	460.503	152.896	Undefine	ACTGCTCGGAAGGATG-1	212.991	96.3207	Undefine	ACACGGCACTATGCAT-1	474.265	318.869	Normal	ACTTCGCCATACGCAC-1	362.112
ACCCGATTGGTTCCGA-1	128.013	186.419	Undefine	AGTGCTTGCACGAATA-1	276.483	373.02	Undefine	ACTTATTTATGTGCCA-1	253.881	370.399	Bronchus /Bronchiole	ACTACATCCCGACAAG-1	168.312	125.524	Bronchus /Bronchiole	ACAAGGATGCTTTAGG-1	163.927	362.701	Undefine	AATCCATGCAAGGGTG-1	114.594	412.699	Undefine	ACAAGCTATATGGAAG-1	320.857	77.6478	Undefine	ACAAGGATGCTTTAGG-1	165.959	374.868	Undefine	AATTTGGGACATAGTA-1	445.892	381.131	Undefine	ACCCTATGCCATATCG-1	193.906	209.684	Undefine	ACTGTACGATACACAT-1	337.677	336.382	Undefine	ACACGGGAACTTAGGG-1	356.423	313.566	Bronchus /Bronchiole	ACTTGACTCCCTCTTT-1	276.078
ACCCGGAAACTCCCAG-1	193.866	291.168	Undefine	AGTGGCGGCAATTTGA-1	373.502	394.038	Undefine	ACTTCAGGCTGATCCC-1	226.469	339.251	Undefine	ACTATATGCTGTGTTC-1	443.594	430.963	Undefine	ACAAGGCCTACCAGCC-1	489.49	440.474	Undefine	AATCCCGCTCAGAGCC-1	529.189	324.399	Undefine	ACAAGGAAATCCGCCC-1	242.207	314.308	Adenocarcinoma	ACAAGGGCAGGCTCTG-1	268.58	341.863	Adenocarcinoma	AATTTGGTTCCAAAGA-1	461.003	302.578	Undefine	ACCCTCCCTTGCTATT-1	234.916	363.268	Undefine	ACTGTAGCACTTTGGA-1	361.542	205.098	Normal	ACACTCCAATGTCACT-1	423.515	133.32	Normal	ACTTGGGACCCGGTGG-1	354.63
ACCCGGATGACGCATC-1	300.092	414.689	Undefine	AGTGTATTGCGCATTG-1	413.671	399.217	Normal	ACTTCGCCATACGCAC-1	365.639	325.756	Undefine	ACTATCCAGGGCATGG-1	298.731	434.226	Undefine	ACAAGGGCAGGCTCTG-1	263.525	330.748	Undefine	AATCGAGGTCTCAAGG-1	532.43	241.113	Undefine	ACAAGGACAAGAGGTT-1	360.625	196.361	Undefine	ACAAGTAATTGTAAGG-1	81.0525	145.323	Vessels	ACAAACCATGCGTCCT-1	164.781	120.528	Undefine	ACCCTGGTAACGCCCT-1	391.694	477.345	E-Adenoma	ACTGTATACGCGAGCA-1	462.24	199.609	Undefine	ACACTGATCAAGGTGT-1	212.559	229.085	Undefine	ACTTTACCCTCATGAA-1	328.507
ACCCGGTTACACTTCC-1	284.768	237.809	Undefine	AGTTAAACACTTGCGA-1	289.009	224.511	Bronchus /Bronchiole	ACTTCGCTAGCGAGTG-1	334.672	496.917	Undefine	ACTATGTCCAGCTGCC-1	161.785	141.841	Undefine	ACAATAGTCGTACGTT-1	283.481	145.84	Undefine	AATCGCCTCAGCGCCA-1	308.867	235.976	Adenocarcinoma	ACAAGGATGCTTTAGG-1	172.819	350.064	Adenocarcinoma	ACAATAGTCGTACGTT-1	289.091	151.228	Undefine	ACAAACTCCATCAGAG-1	92.3446	196.502	Undefine	ACCCTTCATCTGCGAA-1	447.48	307.482	Undefine	ACTGTCCAGGATTATA-1	323.618	257.636	Undefine	ACAGAACTGAGAACAA-1	216.197	147.811	Undefine	ACTTTCCTATAGCTTC-1	358.371
ACCCGTAGCAGAGAAT-1	108.565	97.4869	Normal	AGTTAAGTCAACCGCT-1	228.606	158.747	Undefine	ACTTGACTCCCTCTTT-1	279.667	311.839	Vessels	ACTATTCGTCCGTGGT-1	442.566	327.8	Undefine	ACAATCCATTTAAACC-1	316.218	187.138	Undefine	AATCGCGCAGAGGACT-1	331.675	115.206	Undefine	ACAAGGGCAGGCTCTG-1	270.292	318.851	Undefine	ACAATCCATTTAAACC-1	322.843	193.805	Undefine	ACAAAGAAGGTAGGCC-1	269.778	85.7485	Undefine	ACCGAAAGGGCCCTGC-1	473.276	267.286	Undefine	ACTGTCTTCTTTAGAA-1	339.897	288.962	Undefine	ACAGATTAGGTTAGTG-1	476.362	271.449	Undefine	AGAACGTGGTACATTC-1	362.413
ACCCGTGTCATCAGTA-1	189.681	253.688	Bronchus /Bronchiole	AGTTCCTACAGAATTA-1	345.619	246.974	Undefine	ACTTGGGACCCGGTGG-1	358.108	239.12	Undefine	ACTATTTCCGGGCCCA-1	187.772	206.265	E-Adenoma	ACAATCGATCTTTATA-1	507.637	295.297	Undefine	AATCGGGACACTACGA-1	119.181	294.68	Hyperplasia	ACAAGTAATTGTAAGG-1	92.3985	132.107	Undefine	ACAATGAATACGGAGA-1	198.28	184.792	Undefine	ACAAAGCATGACCTAG-1	158.245	387.727	Undefine	ACCGACACATCTCCCA-1	159.72	301.221	Undefine	ACTGTGCTAGTAGATC-1	445.344	181.85	Undefine	ACAGCATAGAGCCAGT-1	458.541	274.039	Undefine	AGAAGAGCGCCGTTCC-1	296.652
ACCCTATGCCATATCG-1	203.652	206.914	Undefine	AGTTCCTATTTATGTT-1	268.594	293.165	Undefine	ACTTTCCTATAGCTTC-1	361.904	282.438	Undefine	ACTCATGGCAGCCTTC-1	145.226	124.436	Undefine	ACAATGAATACGGAGA-1	195.398	178.336	Undefine	AATCGGTATAGCCCTC-1	506.074	139.36	Undefine	ACAATAGTCGTACGTT-1	289.881	137.949	Undefine	ACAATTGTGTCTCTTT-1	223.827	411.665	Undefine	ACAAATCGCACCGAAT-1	235.059	341.735	Undefine	ACCGACTGAGTCCCAC-1	357.508	306.793	Undefine	ACTTAGTACGACAAGA-1	439.239	184.933	Undefine	ACAGCGCACCCGCAGC-1	455.211	348.53	Normal	AGAAGGTTGCCGAATT-1	280.422
ACCCTCCCTTGCTATT-1	243.779	357.883	Undefine	AGTTTGGCACGGGTTG-1	234.207	414.213	Undefine	AGAACGTGGTACATTC-1	366.001	319.128	Undefine	ACTCCAATATCATCAT-1	166.499	165.351	Undefine	ACAATTGTGTCTCTTT-1	220.056	398.453	Undefine	AATCGTGAGCCGAGCA-1	478.496	228.638	Undefine	ACAATCCATTTAAACC-1	321.92	178.366	Undefine	ACAATTTAGGAGGCTC-1	356.097	116.606	Undefine	ACAAATGGTAGTGTTT-1	269.178	349.89	Bronchus /Bronchiole	ACCGATGGTAGCATCG-1	305.478	394.135	Undefine	ACTTATACTTACCCGG-1	300.432	375.355	Undefine	ACAGGAGGCGCAGCCG-1	514.471	79.6711	Undefine	AGAAGTGATTCGTGAT-1	248.265
ACCCTGGTAACGCCCT-1	397.702	470.079	Undefine	AGTTTGGCCAGACCTA-1	250.708	179.645	Undefine	AGAAGAGCGCCGTTCC-1	300.271	365.88	Bronchus /Bronchiole	ACTCCCATTCCTAAAG-1	260.778	129.815	Undefine	ACACAAAGACGGGTGG-1	381.752	269.735	Bronchus /Bronchiole	AATCTAGGTTTACTTG-1	378.944	457.644	Undefine	ACAATGAATACGGAGA-1	203.678	169.692	Undefine	ACAATTTGAGCAGTGG-1	362.747	366.601	Adenocarcinoma	ACAACAGCATGAGCTA-1	339.816	313.492	Bronchus /Bronchiole	ACCGCAATAACTGCCT-1	217.698	345.299	Undefine	ACTTATTAGGATCGGT-1	294.635	246.105	Undefine	ACAGGCTTGCCCGACT-1	200.719	360.925	Undefine	AGAATAAATCTTCAGG-1	314.329
ACCGAAGAGTCTGGTT-1	202.359	108.627	Undefine	ATAAACGGACCCGTAA-1	246.131	278.892	Undefine	AGAAGGTTGCCGAATT-1	283.944	219.118	Bronchus /Bronchiole	ACTCCCGAATTCGTTT-1	334.025	422.562	Bronchus /Bronchiole	ACACACCAGGACCAGT-1	261.415	377.11	Undefine	AATCTATGCCGGAGCC-1	234.509	125.418	Undefine	ACAATTGTGTCTCTTT-1	227.692	385.053	Adenocarcinoma	ACAATTTGGCCATATT-1	267.337	502.6	Undefine	ACAACGGTCCCTGCGA-1	403.498	177.733	Undefine	ACCGCGGTGGAAGTCG-1	255.39	440.092	Normal	ACTTCGCCATACGCAC-1	355.868	327.071	Undefine	ACAGGTGGAGGTGAGG-1	219.836	198.869	Undefine	AGAATTATGGATTCGA-1	329.713
ACCGACACATCTCCCA-1	169.987	296.83	Undefine	ATAAAGGCTCGGTCGT-1	322.614	245.89	Undefine	AGAAGGTTGTAGGTCG-1	152.003	325.876	Normal	ACTCCCGTAGACTAGG-1	394.581	488.618	Undefine	ACACACTTTCTACACG-1	438.183	298.794	Hyperplasia	AATCTCTACTGTGGTT-1	293.579	475.194	Undefine	ACAATTTAGGAGGCTC-1	353.486	105.143	Undefine	ACACAAAGACGGGTGG-1	390.469	278.96	Undefine	ACAAGCAGTGCCTAGC-1	358.225	162.443	Undefine	ACCGGGCCTTTGTTGA-1	244.683	412.042	Normal	ACTTGACTCCCTCTTT-1	267.873	312.765	Undefine	ACAGGTGTGTTGTTGC-1	302.343	70.1747	Undefine	AGACCATGGGATACAA-1	398.25
ACCGACTGAGTCCCAC-1	364.284	302.493	Undefine	ATAAATATTAGCAGCT-1	302.921	172.117	Undefine	AGAATAAATCTTCAGG-1	317.803	111.156	Undefine	ACTCGTAACCCGTCCT-1	248.268	149.154	Undefine	ACACATGATCAAATCT-1	180.326	127.874	Undefine	AATCTGCGTTGGGACG-1	268.324	189.258	Undefine	ACAATTTGAGCAGTGG-1	359.563	342.394	Undefine	ACACACCAGGACCAGT-1	266.466	389.661	Adenocarcinoma	ACAAGCTATATGGAAG-1	321.887	78.1931	Undefine	ACCGTGACCACGTGGG-1	164.103	204.863	Normal	ACTTGGGACCCGGTGG-1	348.16	238.397	Undefine	ACAGTAATACAACTTG-1	253.073	115.498	Bronchus /Bronchiole	AGACCCACCGCTGATC-1	236.802
ACCGATGGTAGCATCG-1	313.14	388.163	Undefine	ATAACGCCGGAGGGTC-1	312.195	348.148	Bronchus /Bronchiole	AGAATTATGGATTCGA-1	333.347	400.582	Undefine	ACTCTCTTATACACGA-1	475.685	362.611	Undefine	ACACATTTCCGTAGAC-1	97.7894	293.368	Undefine	AATCTGGCTTTCTAGT-1	372.768	460.885	Undefine	ACACAAAGACGGGTGG-1	385.997	259.2	Undefine	ACACATGATCAAATCT-1	182.803	132.767	Undefine	ACAAGGAAATCCGCCC-1	241.895	318.949	Bronchus /Bronchiole	ACCTAAGTACCTTTCA-1	231.41	176.938	Vessels	ACTTGTAGTCCCTTCA-1	265.899	102.179	Undefine	ACATAATAAGGCGGTG-1	392.991	288.037	Bronchus /Bronchiole	AGACCCGCCCTCCTCG-1	370.799
ACCGCAATAACTGCCT-1	226.916	340.158	Undefine	ATAACGGAGTCCAACG-1	370.611	330.985	Undefine	AGACCATGGGATACAA-1	401.667	171.463	Undefine	ACTCTTCAGCTCCCGC-1	307.494	494.541	Undefine	ACACCCAGCATGCAGC-1	382.657	249.839	Bronchus /Bronchiole	AATCTGGGTAGACCCT-1	99.5516	175.805	Undefine	ACACACCAGGACCAGT-1	268.168	364.166	Adenocarcinoma	ACACATTGACGCAACA-1	492.842	119.341	Bronchus /Bronchiole	ACAAGGACAAGAGGTT-1	362.303	198.961	Undefine	ACCTAATCGACTTCCT-1	339.163	181.822	Undefine	ACTTTCCTATAGCTTC-1	351.984	282.734	Bronchus /Bronchiole	ACATCAGCTGGGACGC-1	335.889	112.415	Undefine	AGACCGGGAAACCCTG-1	290.377
ACCGCGGTGGAAGTCG-1	263.842	433.337	Undefine	ATAAGGTGGAGAACAT-1	227.221	314.484	Undefine	AGACCCACCGCTGATC-1	240.446	286.776	Vessels	ACTGATTTAGTGATTC-1	499.375	350.403	Undefine	ACACCCGAGAAATCCG-1	413.103	214.751	Undefine	AATGACAGCAATGTCT-1	356.686	408.113	Undefine	ACACACTTTCTACACG-1	441.164	287.698	Undefine	ACACATTTCCGTAGAC-1	97.7106	303.388	Adenocarcinoma	ACAAGGATGCTTTAGG-1	171.257	355.347	Bronchus /Bronchiole	ACCTACAGTATGTGGT-1	272.232	465.011	Undefine	ACTTTGACTGCATCCT-1	295.252	106.927	Undefine	ACATCCCGGCCATACG-1	193.505	258.746	Undefine	AGACGAAGTGCCGGTC-1	231.855
ACCGCTAGTCATTGGT-1	99.0871	174.91	Undefine	ATAAGTAGGATTCAGA-1	354.893	423.005	Undefine	AGACCCGCCCTCCTCG-1	374.315	263.099	Undefine	ACTGCCCGCCATTCTC-1	137.49	167.345	Undefine	ACACCCGTAAATCTGT-1	509.566	507.757	Undefine	AATGACGTAGGATGTC-1	338.952	240.624	Adenocarcinoma	ACACATGATCAAATCT-1	188.986	120.307	Undefine	ACACCACATAATTAGC-1	339.563	485.321	Undefine	ACAATAGTCGTACGTT-1	290.346	139.536	Undefine	ACCTCCGTTATTCACC-1	314.307	463.446	Undefine	AGAACGTGGTACATTC-1	356.177	320.288	Bronchus /Bronchiole	ACATCGATCGTTTACC-1	269.353	279.157	Bronchus /Bronchiole	AGACGACGATGCCGCT-1	218.703
ACCGGGCCTTTGTTGA-1	253.38	405.703	Undefine	ATAAGTAGGGCGACTC-1	302.379	437.218	Undefine	AGACCGGGAAACCCTG-1	293.885	129.953	Undefine	ACTGCCGTCGTAACTC-1	431.628	314.021	Undefine	ACACCTTAAGTAGGGC-1	377.954	226.387	Undefine	AATGACTGTCAGCCGG-1	207.97	343.294	Undefine	ACACATTGACGCAACA-1	483.292	107.857	Undefine	ACACCCAGCATGCAGC-1	391.402	258.448	Undefine	ACAATCCATTTAAACC-1	322.906	180.672	Undefine	ACGAAATGGGCGGCAC-1	340.102	161.223	Undefine	AGAAGAGCGCCGTTCC-1	288.962	368.078	Undefine	ACATCGGTCAGCCGCG-1	279.034	194.738	Bronchus /Bronchiole	AGACTAGCCTTCCAGA-1	360.845
ACCGGTCAGGTACACC-1	189.989	121.551	Bronchus /Bronchiole	ATAAGTTACCGCGACG-1	253.297	249.383	Undefine	AGACTAGCCTTCCAGA-1	364.314	229.481	Undefine	ACTGCTCGGAAGGATG-1	227.297	101.652	E-Adenoma	ACACCTTACTACTTGC-1	275.583	447.408	Undefine	AATGAGTTCGCATATG-1	156.176	431.655	Undefine	ACACATTTCCGTAGAC-1	108.152	282.211	Adenocarcinoma	ACACCCGAGAAATCCG-1	422.791	222.211	Normal	ACAATGAATACGGAGA-1	202.678	171.857	Normal	ACGACTGGTCATACTC-1	146.948	186.831	Normal	AGAAGGTACACTTCAC-1	218.109	113.525	Normal	ACATCGTATGCAATGG-1	248.818	342.672	Undefine	AGAGAACCGTCTAGGA-1	365.852
ACCGTCCACTGGGCCC-1	168.017	86.655	Undefine	ATAATAGCTGTTGAAT-1	245.83	285.516	Undefine	AGAGAACCGTCTAGGA-1	369.435	369.073	Undefine	ACTGGCGAACCTGCGT-1	457.675	501.491	Vessels	ACACGAGACTCCTTCT-1	339.188	317.544	Undefine	AATGATGATACGCTAT-1	214.146	183.693	Undefine	ACACCCAGCATGCAGC-1	386.882	239.788	Undefine	ACACCGAGCGCTCTTT-1	451.756	107.221	Undefine	ACAATTGTGTCTCTTT-1	227.084	390.905	Undefine	ACGAGATATTTGCTTA-1	468.893	363.644	Undefine	AGAAGGTTGCCGAATT-1	272.312	217.924	Undefine	ACATCGTTAACCTAGT-1	461.871	331.881	Normal	AGAGATCTCTAAAGCG-1	295.988
ACCGTGACCACGTGGG-1	174.418	202.175	Undefine	ATACCACGGGCAACTT-1	320.024	176.212	Undefine	AGAGATCTCTAAAGCG-1	299.488	133.568	Undefine	ACTGTAGCACTTTGGA-1	372.885	208.199	Undefine	ACACGGCACTATGCAT-1	477.492	323.814	Hyperplasia	AATGATGCGACTCCTG-1	227.293	156.36	Undefine	ACACCCGAGAAATCCG-1	416.678	205.448	Immune cell	ACACCTTAAGTAGGGC-1	386.491	234.269	Undefine	ACAATTTAGGAGGCTC-1	355.047	106.136	Normal	ACGAGTACGGATGCCC-1	351.497	437.587	Undefine	AGAAGTGATTCGTGAT-1	239.507	162.055	Undefine	ACATCTCAACGCGTAA-1	491.47	329.784	Normal	AGAGCAGTTATGAGAC-1	359.276
ACCTAAGTACCTTTCA-1	240.517	174.787	Bronchus /Bronchiole	ATACGCCGGCGAAACC-1	283.89	336.947	Bronchus /Bronchiole	AGAGCAGTTATGAGAC-1	362.687	139.773	Undefine	ACTGTTTAGTGTAGGC-1	508.38	280.963	Undefine	ACACGGGAACTTAGGG-1	362.219	318.569	Undefine	AATGCAACCGGGTACC-1	221.667	302.14	Undefine	ACACCGAGCGCTCTTT-1	444.291	96.2927	Undefine	ACACCTTACTACTTGC-1	281.073	462.136	Undefine	ACAATTTGAGCAGTGG-1	361.223	347.551	Undefine	ACGATACATAGAACTA-1	391.193	356.632	Undefine	AGAATAAATCTTCAGG-1	307.03	107.482	Undefine	ACATGGCTCAATTTAG-1	476.978	125.55	Undefine	AGAGCGGGCTAATCAT-1	427.27
ACCTAATCGACTTCCT-1	346.436	179.711	Undefine	ATACGGAACGTCGTTT-1	200.241	147.546	Undefine	AGAGCGCTTGTAACGG-1	403.836	500.11	Vessels	ACTTATACTTACCCGG-1	313.054	375.06	Undefine	ACACGTAGGCCACAAG-1	177.793	439.63	Undefine	AATGCACCAAGCAATG-1	190.542	168.895	Adenocarcinoma	ACACCGGTCTGACCGC-1	160.665	122.254	Normal	ACACGAGACTCCTTCT-1	346.587	328.25	Adenocarcinoma	ACAATTTGGCCATATT-1	269.059	478.693	Undefine	ACGATCATACATAGAG-1	375.916	297.339	Undefine	AGAATTGTTTGACATA-1	423.022	153.607	Undefine	ACATTAGTTTATATCC-1	216.444	273.361	Undefine	AGAGCGTACAAGCTCG-1	386.667
ACCTACAGTATGTGGT-1	280.398	457.832	Undefine	ATACGTCCACTCCTGT-1	241.313	384.703	Undefine	AGAGCGTACAAGCTCG-1	390.16	170.921	Undefine	ACTTCCAGTGGAAGCT-1	205.117	80.6809	Hyperplasia	ACACTGATCAAGGTGT-1	221.624	235.912	Undefine	AATGGCCGCCAATGCG-1	97.4113	74.9083	Undefine	ACACCTTAAGTAGGGC-1	382.279	216.835	Undefine	ACACGGGAACTTAGGG-1	370.33	329.369	Adenocarcinoma	ACACAAAGACGGGTGG-1	388.087	262.882	Undefine	ACGATCATCTTGTAAA-1	303.913	428.509	Undefine	AGACAGCTCAGAATCC-1	395.272	115.005	Undefine	ACATTCGCGCGGAATA-1	92.0041	152.436	Undefine	AGATAACTTCAGGGCC-1	338.1
ACCTACTATAAATCTA-1	130.229	264.458	Undefine	ATAGACAACGGGACCT-1	350.798	386.39	Undefine	AGAGTTGCAGGCCTCC-1	450.226	495.592	Undefine	ACTTCGCTAGCGAGTG-1	336.261	499.194	Undefine	ACAGAACTGAGAACAA-1	225.241	156.451	Undefine	AATGGTCCACCGTTCA-1	246.127	452.507	Normal	ACACGAGACTCCTTCT-1	344.282	305.989	Undefine	ACACGTAGGCCACAAG-1	180.255	454.18	Undefine	ACACACTTTCTACACG-1	444.213	291.905	Bronchus /Bronchiole	ACGATGCATATGTTAT-1	307.232	225.211	Undefine	AGACATAGATCCTTCC-1	478.15	237.718	Undefine	ACCAAACTAGAAATCC-1	498.438	306.351	Normal	AGATACCGGTGTTCAC-1	292.851
ACCTCCGTTATTCACC-1	321.756	456.354	Normal	ATAGACGAAGAGAAAG-1	329.118	229.63	Undefine	AGATAACTTCAGGGCC-1	341.601	221.769	Undefine	ACTTGCCATATTGTAC-1	503.122	270.749	Undefine	ACAGATTAGGTTAGTG-1	479.542	277.452	Undefine	AATGGTTCTCACAAGC-1	182.226	384.02	Vessels	ACACGGGAACTTAGGG-1	366.821	307.051	Undefine	ACACTCCAATGTCACT-1	438.019	147.685	Undefine	ACACATGATCAAATCT-1	187.687	121.607	Undefine	ACGATGGATCCGATGC-1	464.635	325.514	Undefine	AGACCAAACCACACCT-1	224.83	96.8756	Undefine	ACCAACGCTTATTTAT-1	206.516	232.23	Undefine	AGATACGACTTCATAT-1	437.526
ACCTCGAACTTATGCT-1	154.662	119.951	Undefine	ATAGAGTACTGGGACA-1	368.985	241.433	Undefine	AGATACCGGTGTTCAC-1	296.415	199.779	Bronchus /Bronchiole	ACTTGTAGTCCCTTCA-1	279.15	107.393	Undefine	ACAGCATAGAGCCAGT-1	462.118	279.984	Undefine	AATGTATGGCACTGTA-1	456.482	484.916	Undefine	ACACGTAGGCCACAAG-1	186.272	425.352	Adenocarcinoma	ACACTGATCAAGGTGT-1	225.381	244.152	Undefine	ACACATTTCCGTAGAC-1	105.477	286.268	Undefine	ACGCAAACTAATAGAT-1	150.892	231.848	Normal	AGACCATGGGATACAA-1	392.744	169.209	Undefine	ACCAAGAACGCGTGTC-1	418.643	241.665	Undefine	AGATACTCAAGATCGA-1	251.463
ACCTGCGTGTCATGTT-1	265.997	135.275	Undefine	ATAGAGTTATCAACTT-1	356.399	389.943	Undefine	AGATACTCAAGATCGA-1	255.146	343.89	Bronchus /Bronchiole	ACTTTGGTCGTGCTCC-1	180.52	112.772	Bronchus /Bronchiole	ACAGCGCACCCGCAGC-1	458.863	352.814	Undefine	AATGTGCCCGAGGTGT-1	398.512	420.159	Undefine	ACACTCCAATGTCACT-1	431.252	134.645	Undefine	ACACTGGGACAGTCGT-1	173.542	471.025	Undefine	ACACCACATAATTAGC-1	338.737	462.083	Undefine	ACGCAATCACTACAGC-1	368.715	455.619	Undefine	AGACCCACCGCTGATC-1	227.729	287.112	Vessels	ACCAATATGCAAGTTA-1	184.44	329.661	Undefine	AGATCGTGCATAAGAT-1	393.303
ACGAAATGGGCGGCAC-1	347.359	159.401	Undefine	ATAGGCGGCTATAGAA-1	273.412	187.353	Undefine	AGATATAATACGACTA-1	152.907	305.995	Normal	AGAACCCTCAATTGGG-1	181.124	99.4762	Undefine	ACAGGCACGGATCCTT-1	116.66	387.118	Hyperplasia	AATGTGCTAATCTGAG-1	465.593	405.361	Normal	ACACTGATCAAGGTGT-1	229.344	226.04	Undefine	ACAGAACTGAGAACAA-1	229.048	162.229	Undefine	ACACCCAGCATGCAGC-1	388.987	243.094	Undefine	ACGCATACGTTTACTA-1	184.139	423.062	Undefine	AGACCCGCCCTCCTCG-1	364.748	262.939	Bronchus /Bronchiole	ACCACAACTCAGAACA-1	472.724	352.724	Normal	AGATCTCAGGTGTGAT-1	350.588
ACGACTGGTCATACTC-1	157.555	184.45	Undefine	ATAGGCTAGCTTCGCA-1	367.299	403.734	Undefine	AGATCTCAGGTGTGAT-1	354.132	325.213	Undefine	AGAAGGTACACTTCAC-1	232.313	118.513	Vessels	ACAGGTGGAGGTGAGG-1	228.738	206.371	Vessels	AATGTTAAGACCCTGA-1	526.498	237.444	Undefine	ACAGAACTGAGAACAA-1	232.884	148.274	Undefine	ACAGCGACATTCTCAT-1	175.966	416.389	Undefine	ACACCCGAGAAATCCG-1	419.328	208.195	Undefine	ACGCATTCGTGAGTAC-1	328.331	288.26	Bronchus /Bronchiole	AGACCGGGAAACCCTG-1	282.487	126.721	Undefine	ACCACAAGTTTCTATC-1	341.316	255.231	Undefine	AGATGACTCGCCCACG-1	399.819
ACGAGGATACCACTCT-1	242.425	134.168	Undefine	ATAGGTTGGGCAGATG-1	355.014	293.767	Undefine	AGATGACTCGCCCACG-1	403.293	261.111	Bronchus /Bronchiole	AGAAGGTTGCCGAATT-1	285.496	220.77	Undefine	ACAGGTGTGTTGTTGC-1	309.465	80.6069	Undefine	AATGTTGTCGTGAGAC-1	487.852	142.112	Hyperplasia	ACAGATTAGGTTAGTG-1	481.64	266.87	Undefine	ACAGGCACGGATCCTT-1	117.228	400.041	Undefine	ACACCGGTCTGACCGC-1	158.905	123.586	Undefine	ACGCCAGATGATTTCT-1	422.248	333.904	Undefine	AGACGACGATGCCGCT-1	209.229	177.595	Undefine	ACCACGTGCAGCTATA-1	231.86	324.974	Undefine	AGATGAGGGTTGCGAT-1	433.484
ACGAGGTTTACAACGT-1	202.051	115.396	Undefine	ATAGTGAAGCGTTCTC-1	281.301	267.209	Bronchus /Bronchiole	AGATGCTATAACGAGC-1	468.24	104.83	Undefine	AGAAGTGATTCGTGAT-1	253.284	166.015	Undefine	ACAGTAATACAACTTG-1	261.294	124.92	Undefine	AATTAAAGGTCGGCGT-1	311.007	336.873	Undefine	ACAGCATAGAGCCAGT-1	464.588	269.289	Undefine	ACAGGCTTGCCCGACT-1	213.447	377.043	Adenocarcinoma	ACACCTTAAGTAGGGC-1	384.309	219.768	Undefine	ACGCCGCTAGACGACC-1	266.848	319.942	Undefine	AGACTAGCCTTCCAGA-1	354.512	228.53	Normal	ACCACTGTTCAAGAAG-1	466.434	97.9239	Undefine	AGATGATGGAGTCTGG-1	316.923
ACGAGTACGGATGCCC-1	358.314	430.936	Normal	ATAGTTCCACCCACTC-1	291.78	416.802	Undefine	AGATTATAGGACGTTT-1	317.02	253.821	Undefine	AGAATGCGGGTTCGGA-1	448.912	441.237	Bronchus /Bronchiole	ACAGTGCAGCGCATTT-1	511.073	474.658	Undefine	AATTAACGGATTTCCA-1	421.871	285.508	Undefine	ACAGCGACATTCTCAT-1	182.319	389.478	Adenocarcinoma	ACAGGTGGAGGTGAGG-1	232.715	213.695	Hyperplasia	ACACCTTACTACTTGC-1	282.311	439.656	Undefine	ACGCGAAGTCAGACGA-1	232.85	276.99	Undefine	AGAGAACCGTCTAGGA-1	359.692	371.346	Undefine	ACCAGACCATAACAAC-1	301.727	83.741	Vessels	AGATTATAGGACGTTT-1	313.484
ACGATACATAGAACTA-1	397.333	351.482	Undefine	ATATCAACCTACAGAG-1	297.079	427.04	Undefine	AGCAAAGGCCGCTAGT-1	175.982	307.079	Undefine	AGAATTATGGATTCGA-1	334.931	402.679	Undefine	ACATAAGTCGTGGTGA-1	187.138	104.964	Undefine	AATTACGAGACCCATC-1	419.731	497.452	Undefine	ACAGCGCACCCGCAGC-1	461.343	340.564	Undefine	ACAGGTGTGTTGTTGC-1	315.881	84.036	Undefine	ACACGAGACTCCTTCT-1	345.693	310.494	Bronchus /Bronchiole	ACGCGCTACACAGGGT-1	285.13	182.824	Undefine	AGAGAAGGAGTACAAT-1	179.568	179.63	Undefine	ACCAGCCCGGTCTTTG-1	491.778	323.001	Normal	AGCAACATATCTTATT-1	278.612
ACGATACCTATCCTGA-1	345.143	81.3622	Undefine	ATATCTTAGGGCCTTC-1	315.206	282.023	Bronchus /Bronchiole	AGCAACATATCTTATT-1	282.257	381.665	Undefine	AGAATTGTTTGACATA-1	433.078	157.736	Normal	ACATAATAAGGCGGTG-1	398.031	293.67	E-Adenoma	AATTACTCGTACGCTC-1	124.256	475.622	Undefine	ACAGGCACGGATCCTT-1	126.502	373.901	Adenocarcinoma	ACAGTAATACAACTTG-1	266.218	129.721	Hyperplasia	ACACGGCACTATGCAT-1	483.31	316.79	Undefine	ACGCGGGCCAAGGACA-1	322.196	291.391	Bronchus /Bronchiole	AGAGATCTCTAAAGCG-1	288.222	130.36	Undefine	ACCAGGAGTGTGATCT-1	500.288	265.714	Undefine	AGCACCAGTACTCACG-1	363.68
ACGATCATACATAGAG-1	382.378	293.199	Undefine	ATATTCAGTTAAACCT-1	266.606	210.238	Undefine	AGCACCAGTACTCACG-1	367.206	292.62	Undefine	AGACCAAACCACACCT-1	238.9	102.196	Undefine	ACATACAATCAAGCGG-1	76.1455	388.625	Undefine	AATTAGCGCTGCAGCG-1	379.189	294.313	Adenocarcinoma	ACAGGCTTGCCCGACT-1	217.898	352.129	Adenocarcinoma	ACATAAGTCGTGGTGA-1	189.765	109.147	Undefine	ACACGGGAACTTAGGG-1	368.659	311.513	Undefine	ACGCTAGTGATACACT-1	352.124	423.813	Undefine	AGAGCAGTTATGAGAC-1	352.909	136.773	Undefine	ACCAGTGCCCGGTCAA-1	457.616	426.721	Undefine	AGCACTACCGGCCTGT-1	330.256
ACGATCATCTTGTAAA-1	311.54	422.013	Normal	ATATTCCACATAGTGA-1	220.717	330.744	Undefine	AGCACTACCGGCCTGT-1	333.708	141.761	Undefine	AGACCATGGGATACAA-1	403.465	173.026	Normal	ACATCAGCTGGGACGC-1	342.263	121.905	Undefine	AATTATACCCAGCAAG-1	527.599	209.682	Undefine	ACAGGTGGAGGTGAGG-1	236.306	197.129	Undefine	ACATACAATCAAGCGG-1	75.4584	401.595	Undefine	ACACGTAGGCCACAAG-1	184.989	431.921	Undefine	ACGGAATTTAGCAAAT-1	441.469	176.187	Undefine	AGAGCGGGCTAATCAT-1	422.405	292.785	Undefine	ACCAGTGCGGGAGACG-1	229.147	385.961	Undefine	AGCACTACCTCACCAG-1	211.222
ACGATGCATATGTTAT-1	314.986	222.3	Bronchus /Bronchiole	ATATTTAACCCTCAAG-1	339.115	263.234	Undefine	AGCACTACCTCACCAG-1	214.961	338.709	Undefine	AGACCCACCGCTGATC-1	241.801	288.578	Undefine	ACATCCCGGCCATACG-1	202.994	264.912	Undefine	AATTCATAAGGGATCT-1	213.84	190.603	Undefine	ACAGGTGTGTTGTTGC-1	315.37	74.1666	Undefine	ACATCAGCTGGGACGC-1	349.694	126.613	L-Adenoma	ACACTCCAATGTCACT-1	434.14	136.178	Undefine	ACGGACTCTCAAAGCG-1	158.468	328.77	Undefine	AGAGCGTACAAGCTCG-1	380.966	168.654	Undefine	ACCATATCCGCAATAA-1	293.834	259.856	Undefine	AGCACTTAAGGACGCC-1	345.219
ACGCAAACTAATAGAT-1	161.37	228.639	Bronchus /Bronchiole	ATCAAACACTGTTCCA-1	239.205	431.015	Undefine	AGCACTTAAGGACGCC-1	348.71	192.248	Vessels	AGACCGGGAAACCCTG-1	295.407	131.386	Undefine	ACATCCTGGTAACTGT-1	271.182	417.323	Undefine	AATTCATTGTCATGCA-1	444.435	484.488	Undefine	ACAGTAATACAACTTG-1	268.227	117.475	Undefine	ACATCCCGGCCATACG-1	206.174	274.05	Undefine	ACACTGATCAAGGTGT-1	228.763	229.182	Undefine	ACGGAGCGCAAATTAC-1	410.727	454.054	Undefine	AGATAACTTCAGGGCC-1	331.264	220.637	Undefine	ACCATCCGCCAACTAG-1	265.159	109.27	Bronchus /Bronchiole	AGCAGCCAGATGAATA-1	197.526
ACGCAATCACTACAGC-1	375.115	448.661	Normal	ATCAAACGAAGGTTTG-1	238.904	185.787	Bronchus /Bronchiole	AGCAGAAGGAGAAAGA-1	153.57	292.74	Normal	AGACGACGATGCCGCT-1	223.61	181.305	Undefine	ACATCGATCGTTTACC-1	277.15	284.867	Undefine	AATTCCAACTTGGTGA-1	82.6743	456.665	Bronchus /Bronchiole	ACATAAGTCGTGGTGA-1	195.653	97.8857	Undefine	ACATCCTGGTAACTGT-1	276.474	431.182	Adenocarcinoma	ACACTGGGACAGTCGT-1	178.513	448.111	Undefine	ACGGATGGTGCGGATA-1	181.822	343.608	Undefine	AGATACCGGTGTTCAC-1	285.077	198.129	Bronchus /Bronchiole	ACCATCGTATATGGTA-1	272.374	211.387	Bronchus /Bronchiole	AGCATATCAATATGCT-1	220.633
ACGCATTCGTGAGTAC-1	335.665	284.214	Undefine	ATCAATCTGGGCTGCA-1	326.107	295.815	Undefine	AGCAGCCAGATGAATA-1	201.165	261.773	Undefine	AGACGGGATTGGTATA-1	516.902	347.925	Undefine	ACATCGGTCAGCCGCG-1	286.676	202.391	Undefine	AATTCCAAGCATGTAC-1	469.079	315.165	Normal	ACATAATAAGGCGGTG-1	401.868	282.683	Undefine	ACATCGATCGTTTACC-1	282.627	294.623	Adenocarcinoma	ACAGAACTGAGAACAA-1	232.361	150.09	Undefine	ACGGCACTTGCTTGGG-1	214.693	279.62	Undefine	AGATACGACTTCATAT-1	432.888	194.861	Undefine	ACCATTAAGGGTGTCA-1	448.921	93.7307	Undefine	AGCATCGTCGATAATT-1	394.51
ACGCCGCTAGACGACC-1	275.228	315.294	Bronchus /Bronchiole	ATCAGACGGCACGCCG-1	266.305	216.862	Bronchus /Bronchiole	AGCATCGTCGATAATT-1	397.992	250.929	Undefine	AGACGGGCCGATTTAA-1	472.905	422.381	Undefine	ACATCGTATGCAATGG-1	257.014	347.026	Undefine	AATTCGATTCGAGGAT-1	471.464	252.67	Undefine	ACATACAATCAAGCGG-1	86.9112	375.376	Adenocarcinoma	ACATCGCAATATTCGG-1	80.1202	165.772	Undefine	ACAGATTAGGTTAGTG-1	485.409	270.678	Undefine	ACGGCCAACATGGACT-1	209.496	262.152	Undefine	AGATACTCAAGATCGA-1	242.713	345.509	Undefine	ACCCAACGCCCGTGGC-1	336.444	363.577	Undefine	AGCCACTCCCGTGCTT-1	384.253
ACGCGAAGTCAGACGA-1	241.871	273.074	Undefine	ATCATCCAATATTTGT-1	292.502	274.375	Bronchus /Bronchiole	AGCCAAGCTTTGTGTC-1	155.076	259.604	Undefine	AGACTGTTACCGGGTC-1	164.021	218.473	Undefine	ACATCGTTAACCTAGT-1	465.374	336.535	Hyperplasia	AATTCTAGAGTTAGGC-1	367.081	293.824	Adenocarcinoma	ACATCAGCTGGGACGC-1	347.409	114.584	Undefine	ACATCGGTCAGCCGCG-1	292.386	209.531	Undefine	ACAGCATAGAGCCAGT-1	468.079	273.136	Undefine	ACGGCGACGATGGGAA-1	230.032	338.913	Undefine	AGATCTCAGGTGTGAT-1	344.029	326.516	Undefine	ACCCACCTACATGCTC-1	375.17	158.294	Undefine	AGCCCATACATGTAAG-1	283.198
ACGCGCTACACAGGGT-1	293.322	180.634	Undefine	ATCCAACGCAGTCATA-1	376.393	205.3	Undefine	AGCCACTCCCGTGCTT-1	387.81	346.722	Normal	AGAGAAACACCAGAAA-1	136.825	180.58	Undefine	ACATCTCAACGCGTAA-1	494.313	334.546	Bronchus /Bronchiole	AATTGAACGCTCTGGT-1	345.618	223.502	Undefine	ACATCCCGGCCATACG-1	211.053	254.42	Undefine	ACATCGTATGCAATGG-1	261.929	358.645	Adenocarcinoma	ACAGCGACATTCTCAT-1	180.911	395.403	Bronchus /Bronchiole	ACGGGAGTGTCGGCCC-1	250.13	160.534	Undefine	AGATGACTCGCCCACG-1	394.347	260.966	Undefine	ACCCATCTTGAGGGTA-1	302.59	195.786	Undefine	AGCCCTAAGCGAAGTT-1	432.881
ACGCGGGCCAAGGACA-1	329.634	287.353	Undefine	ATCCAATGGAGGGTCC-1	274.315	167.48	Undefine	AGCCCATACATGTAAG-1	286.716	159.534	Undefine	AGAGAACCGTCTAGGA-1	371.132	371.072	Undefine	ACATGGCGCCAAAGTA-1	282.396	424.498	Undefine	AATTGCAGCAATCGAC-1	462.903	161.985	Undefine	ACATCCTGGTAACTGT-1	277.667	403.579	Adenocarcinoma	ACATGCTTACGGCAGC-1	93.546	132.208	Vessels	ACAGCGCACCCGCAGC-1	464.781	345.693	Undefine	ACGGGCGTATGCGACA-1	373.286	486.862	Undefine	AGATGCAAGACGTGCA-1	181.172	145.714	Undefine	ACCCGATTGGTTCCGA-1	114.327	180.555	Undefine	AGCCCTTCTAATCCGA-1	415.445
ACGCGTTTCTTAAGAG-1	368.038	96.0098	Undefine	ATCCAGAGCAACAACC-1	230.232	248.299	Undefine	AGCCCTAAGCGAAGTT-1	436.369	295.813	Bronchus /Bronchiole	AGAGAAGGAGTACAAT-1	194.601	183.3	Undefine	ACATTAGTTTATATCC-1	225.482	279.2	Vessels	AATTGCGTGGATTACA-1	468.589	485.406	Undefine	ACATCGATCGTTTACC-1	283.627	274.009	Immune cell	ACATGGCGCCAAAGTA-1	288.097	438.517	Undefine	ACAGGCACGGATCCTT-1	124.185	379.572	Undefine	ACGTACAGATTTCTCT-1	465.261	311.74	Undefine	AGATGCATCCTGTGTC-1	242.96	87.5026	Undefine	ACCCGGAAACTCCCAG-1	180.493	285.324	Undefine	AGCCGTGGCTAAATGT-1	237.707
ACGCTAGTGATACACT-1	358.929	417.458	Undefine	ATCCAGGATTCGTGAA-1	288.708	231.135	Undefine	AGCCGCTTGATTAGCG-1	469.143	84.9483	Undefine	AGAGATCTCTAAAGCG-1	301.027	135.012	Undefine	ACATTTGAAACCTAAC-1	93.0265	399.297	Undefine	AATTGTGGTTGCCAAA-1	471.219	103.221	Hyperplasia	ACATCGCAATATTCGG-1	91.5134	151.578	Undefine	ACATGGCTCAATTTAG-1	491.971	139.853	Undefine	ACAGGCTTGCCCGACT-1	217.13	357.446	Bronchus /Bronchiole	ACGTAGATTGCTGATG-1	327.392	308.922	Undefine	AGATTATAGGACGTTT-1	306.105	253.443	Undefine	ACCCGGTTACACTTCC-1	271.511	231.737	Undefine	AGCGACAGGAACGGTC-1	229.623
ACGCTGTGAGGCGTAG-1	307.908	120.32	Undefine	ATCCTACCTAAGCTCT-1	265.402	236.676	Bronchus /Bronchiole	AGCGACAGGAACGGTC-1	233.156	193.513	Undefine	AGAGCGCTTGTAACGG-1	405.52	502.397	Undefine	ACCAAACTAGAAATCC-1	501.125	311.636	Hyperplasia	AATTTGGGACATAGTA-1	153.486	188.28	Adenocarcinoma	ACATCGGTCAGCCGCG-1	292.949	193.234	Undefine	ACATTAGTTTATATCC-1	229.359	288.781	Adenocarcinoma	ACAGGTGGAGGTGAGG-1	235.838	199.74	Bronchus /Bronchiole	ACGTATTACTCCGATC-1	274.799	409.913	Undefine	AGATTCACAACCGATA-1	212.374	109.825	Normal	ACCCGTAGCAGAGAAT-1	94.7174	91.4491	Undefine	AGCGACATCCCATTCA-1	422.262
ACGCTTAGTGTCTCTC-1	508.975	360.037	Undefine	ATCCTGAATCGCTGCG-1	303.222	165.492	Undefine	AGCGACATCCCATTCA-1	425.705	275.449	Undefine	AGAGCGTACAAGCTCG-1	391.922	172.482	Normal	ACCAACCGCACTCCAC-1	139.389	394.775	Hyperplasia	AATTTGGTTCCAAAGA-1	138.198	271.137	Undefine	ACATCGTATGCAATGG-1	263.861	334.782	Adenocarcinoma	ACATTCGCGCGGAATA-1	103.864	166.891	Undefine	ACAGGTGTGTTGTTGC-1	316.31	74.6552	Bronchus /Bronchiole	ACGTGCGCCTCGTGCA-1	423.813	299.53	Undefine	AGCAACATATCTTATT-1	270.462	384.173	Undefine	ACCCGTGTCATCAGTA-1	176.3	247.831	Undefine	AGCGACCAACGATATT-1	376.712
ACGGACGCAGCGACAA-1	101.61	120.874	Normal	ATCCTGCGTGGAATGG-1	259.801	233.123	Bronchus /Bronchiole	AGCGACCAACGATATT-1	380.219	260.086	Undefine	AGAGCTACGAAAGCAT-1	474.597	136.402	Normal	ACCAACGCTTATTTAT-1	215.715	238.987	Vessels	ACAAACCATGCGTCCT-1	451.406	460.395	Bronchus /Bronchiole	ACATCGTTAACCTAGT-1	467.716	324.634	Undefine	ACATTTGAAACCTAAC-1	92.8623	412.659	Undefine	ACAGTAATACAACTTG-1	268.279	118.669	Undefine	ACGTTAATGTCGAAGA-1	279.182	313.618	Undefine	AGCAACCGAAAGTAAT-1	193.566	132.765	Normal	ACCCTATAGGACTGAG-1	452.497	144.789	Undefine	AGCGCATAATGAATCG-1	192.217
ACGGACTCTCAAAGCG-1	168.756	323.849	Undefine	ATCGACCCAATACAGA-1	268.895	286.54	Undefine	AGCGCATAATGAATCG-1	195.863	251.531	Vessels	AGAGGGACAATTGTCC-1	476.108	479.069	Undefine	ACCAAGAACGCGTGTC-1	423.171	248.332	Undefine	ACAAACCGACAAGGCG-1	73.2572	230.412	Undefine	ACATGCTTACGGCAGC-1	104.258	119.658	Undefine	ACCAACCGCACTCCAC-1	140.661	407.935	Undefine	ACAGTATACCGTGGGA-1	407.276	471.797	Undefine	ACGTTAGATTTGCCCG-1	295.836	210.873	Undefine	AGCACCAGTACTCACG-1	357.41	293.155	Undefine	ACCCTATGCCATATCG-1	190.175	200.904	Undefine	AGCGCGGGTGCCAATG-1	376.772
ACGGATGGTGCGGATA-1	191.65	338.496	Undefine	ATCGACTCTTTCCGTT-1	384.282	285.155	Undefine	AGCGCGGGTGCCAATG-1	380.339	382.87	Normal	AGAGTTAGAGACCGAT-1	485.113	409.629	Vessels	ACCAAGTCATCGGCAG-1	109.244	423.292	Undefine	ACAAACTCCATCAGAG-1	527.049	379.923	Undefine	ACATGGCGCCAAAGTA-1	288.642	410.601	Adenocarcinoma	ACCAACGCTTATTTAT-1	219.289	247.322	Hyperplasia	ACATAAGTCGTGGTGA-1	194.523	98.8207	Undefine	ACGTTCCGCGCTCCGT-1	479.098	270.98	Undefine	AGCACTACCGGCCTGT-1	323.248	138.808	Undefine	ACCCTCCCTTGCTATT-1	230.689	352.045	Undefine	AGCGGGAAGGGTCCAT-1	448.748
ACGGCACTTGCTTGGG-1	224.023	275.597	Undefine	ATCGCACGCCGGGAGA-1	373.382	271.424	Undefine	AGCGGACACTTCGTAG-1	165.981	273.401	Undefine	AGAGTTGCAGGCCTCC-1	452.055	497.925	Vessels	ACCAATATGCAAGTTA-1	194.072	334.244	Hyperplasia	ACAAAGAAGGTAGGCC-1	341.093	497.88	Undefine	ACATGGCTCAATTTAG-1	482.407	127.269	Undefine	ACCAAGTCATCGGCAG-1	109.583	437.336	Undefine	ACATAATAAGGCGGTG-1	404.217	286.748	Undefine	ACGTTCGCAATCAATT-1	320.129	467.202	Undefine	AGCACTTAAGGACGCC-1	338.602	190.421	Normal	ACCCTTCATCTGCGAA-1	439.794	296.917	Undefine	AGCGTGGTATTCTACT-1	258.944
ACGGCCAACATGGACT-1	218.976	258.426	Undefine	ATCGCCAGTCAACATT-1	251.009	424.932	Undefine	AGCGGGTCTGACACTC-1	142.303	285.571	Normal	AGATAACTTCAGGGCC-1	343.211	223.429	Undefine	ACCACAACTCAGAACA-1	475.985	356.913	Bronchus /Bronchiole	ACAAAGCATGACCTAG-1	456.176	179.107	Undefine	ACATTAGTTTATATCC-1	233.061	268.404	Undefine	ACCAATATGCAAGTTA-1	197.037	345.468	Undefine	ACATACAATCAAGCGG-1	83.8897	381.011	Undefine	ACGTTCGTTCAGGAAA-1	169.3	222.394	Normal	AGCAGCCAGATGAATA-1	187.585	261.459	Undefine	ACCCTTTAGTTCTCCA-1	478.767	349.579	Normal	AGCTAGAAGCAGAAGT-1	393.002
ACGGCGACGATGGGAA-1	239.04	333.942	Undefine	ATCGGCAAGCAGTCCA-1	396.206	401.686	Normal	AGCGTGGTATTCTACT-1	262.556	307.742	Undefine	AGATACCAGCACTTCA-1	424.255	473.328	Vessels	ACCACAAGTTTCTATC-1	347.508	261.535	Undefine	ACAAATCGCACCGAAT-1	375.703	228.149	Undefine	ACATTCGCGCGGAATA-1	114.053	152.581	Undefine	ACCACAAGTTTCTATC-1	355.164	270.507	Undefine	ACATCAGCTGGGACGC-1	348.871	115.791	Normal	ACGTTTAGTTGTGATC-1	440.968	317.5	Undefine	AGCATCATTTCGAAAG-1	211.449	130.175	Normal	ACCGAAAGGGCCCTGC-1	465.2	257.328	Undefine	AGCTATTTAATCCAAC-1	425.701
ACGGCTGGATGTAGAA-1	178.849	107.519	Undefine	ATCGTTCACTTTCGCC-1	454.08	397.712	Undefine	AGCTAAGTACGCAGGC-1	150.798	352.325	Undefine	AGATACCGGTGTTCAC-1	297.945	201.37	Bronchus /Bronchiole	ACCACACGGTTGATGG-1	84.4654	332.556	Undefine	ACAAATGGTAGTGTTT-1	339.747	219.833	Undefine	ACATTTGAAACCTAAC-1	103.373	385.879	Adenocarcinoma	ACCACACGGTTGATGG-1	84.036	343.852	Undefine	ACATCCCGGCCATACG-1	210.174	258.025	Undefine	ACTAATACGTCAGGCG-1	472.211	422.436	Undefine	AGCATCGTCGATAATT-1	388.921	250.483	Undefine	ACCGAAGAGTCTGGTT-1	188.695	102.425	Undefine	AGCTCCTTCGCACATC-1	216.229
ACGGGAGTGTCGGCCC-1	258.98	158.662	Undefine	ATCTGCACCTCTGCGA-1	343.692	415.899	Undefine	AGCTATTTAATCCAAC-1	429.2	325.394	Undefine	AGATCGTGCATAAGAT-1	398.63	402.317	Undefine	ACCACCAATGTAACAA-1	276.186	434.144	Undefine	ACAAATTCAGATCTGA-1	118.875	145.23	Undefine	ACCAACCGCACTCCAC-1	148.746	381.453	Adenocarcinoma	ACCACCAATGTAACAA-1	281.695	448.524	Undefine	ACATCCTGGTAACTGT-1	277.933	409.734	Undefine	ACTACCAGCTCTCTGG-1	379.359	221.58	Undefine	AGCCACTCCCGTGCTT-1	378.438	348.469	Undefine	ACCGACACATCTCCCA-1	156.629	291.059	Undefine	AGCTCTAGACGTTCCA-1	298.522
ACGGGCGTATGCGACA-1	379.608	479.372	Undefine	ATCTGGTTAAGACTGT-1	364.709	333.996	Undefine	AGCTCCTTCGCACATC-1	219.962	355.518	Undefine	AGATGATGGAGTCTGG-1	322.119	428.666	Bronchus /Bronchiole	ACCACGTGCAGCTATA-1	240.494	329.662	Undefine	ACAACAGCATGAGCTA-1	265.695	258.663	Undefine	ACCAACGCTTATTTAT-1	223.562	229.049	Undefine	ACCACGTGCAGCTATA-1	244.836	340.806	Adenocarcinoma	ACATCGATCGTTTACC-1	283.99	277.933	Undefine	ACTACGCGTTAGAATT-1	167.421	263.654	Undefine	AGCCCATACATGTAAG-1	275.149	156.937	Undefine	ACCGACTGAGTCCCAC-1	351.244	296.362	Undefine	AGCTCTTCCCAGTGCA-1	412.006
ACGGGTTGTGACCTGT-1	109.18	83.9471	Normal	ATCTTGACCTGCAACG-1	369.587	228.184	Undefine	AGCTCTAGACGTTCCA-1	302.139	326.177	Undefine	AGATGCAAGACGTGCA-1	196.172	150.121	Undefine	ACCAGACCATAACAAC-1	308.923	93.8706	Undefine	ACAACGGTCCCTGCGA-1	199.653	402.059	Undefine	ACCAAGAACGCGTGTC-1	426.473	238.372	Undefine	ACCACTGTTCAAGAAG-1	481.28	112.007	Undefine	ACATCGGTCAGCCGCG-1	293.464	195.783	Undefine	ACTAGTTGCGATCGTC-1	219.764	431.577	Undefine	AGCCCGGTAGCCTGTA-1	159.527	229.579	Undefine	ACCGATGGTAGCATCG-1	300.185	382.323	Undefine	AGCTCTTCGTAACCTT-1	287.964
ACGGTCACCGAGAACA-1	119.705	111.519	Normal	ATCTTGACTTGTCCAA-1	336.886	438.783	Undefine	AGCTCTTCCCAGTGCA-1	415.524	371.182	Normal	AGATGCATCCTGTGTC-1	256.668	93.0097	Undefine	ACCAGCCCGGTCTTTG-1	494.614	327.914	Undefine	ACAAGCAGTGCCTAGC-1	247.411	417.835	Normal	ACCAAGTCATCGGCAG-1	119.245	409.303	Adenocarcinoma	ACCAGACCATAACAAC-1	315.259	97.7106	Undefine	ACATCGTATGCAATGG-1	263.902	339.756	Bronchus /Bronchiole	ACTATATGCTGTGTTC-1	441.156	445.101	Undefine	AGCCCTAAGCGAAGTT-1	428.14	296.485	Undefine	ACCGCAATAACTGCCT-1	213.731	334.347	Undefine	AGCTCTTTACTCAGTT-1	286.033
ACGTACTTTGGCACGG-1	122.597	176.018	Undefine	ATGACTATGCGACATT-1	236.314	367.901	Vessels	AGCTCTTTACTCAGTT-1	289.607	222.673	Bronchus /Bronchiole	AGATTCAAGCGGGTCG-1	500.403	453.566	Undefine	ACCAGGAGTGTGATCT-1	502.934	271.845	Undefine	ACAAGCTATATGGAAG-1	286.364	506.196	Undefine	ACCAATATGCAAGTTA-1	202.321	322.215	Adenocarcinoma	ACCAGTGCGGGAGACG-1	242.101	402.279	Adenocarcinoma	ACATCGTTAACCTAGT-1	471.257	329.442	Undefine	ACTATCCAGGGCATGG-1	291.015	448.607	Undefine	AGCCGCAAATTCAAAT-1	308.263	80.3494	Undefine	ACCGTGACCACGTGGG-1	160.884	196.218	Bronchus /Bronchiole	AGCTGAAGTAAACCAA-1	401.086
ACGTAGATTGCTGATG-1	334.68	304.524	Undefine	ATGATGCAATGGTACA-1	265.101	243.3	Undefine	AGCTGAAGTAAACCAA-1	404.619	357.446	Normal	AGATTCACAACCGATA-1	226.692	114.948	Vessels	ACCAGTGCCCGGTCAA-1	461.154	429.26	E-Adenoma	ACAAGGAAATCCGCCC-1	368.732	252.181	Adenocarcinoma	ACCACAAGTTTCTATC-1	352.483	251.175	Undefine	ACCATATCCGCAATAA-1	307.303	275.23	Adenocarcinoma	ACATGGCGCCAAAGTA-1	289.087	416.87	Undefine	ACTATTCGTCCGTGGT-1	440.029	338.161	Undefine	AGCCGTGGCTAAATGT-1	228.654	141.151	Normal	ACCGTTCCCGCTCTGA-1	486.968	299.075	Undefine	AGCTGTAACCTCAATC-1	213.695
ACGTATTACTCCGATC-1	282.921	403.734	Undefine	ATGCACTACCGCATTG-1	363.686	231.195	Undefine	AGCTTGATCTTAACTT-1	292.921	149.834	Undefine	AGCAACCGAAAGTAAT-1	208.32	137.369	Undefine	ACCAGTGCGGGAGACG-1	237.781	389.289	Undefine	ACAAGGACAAGAGGTT-1	242.886	379.433	Undefine	ACCACACGGTTGATGG-1	95.0536	320.562	Adenocarcinoma	ACCATCCGCCAACTAG-1	278.4	123.381	Undefine	ACATTAGTTTATATCC-1	232.54	272.297	Undefine	ACTATTTCCGGGCCCA-1	175.811	212.313	Undefine	AGCCTAATACCCACGT-1	229.887	114.08	Normal	ACCTAAGTACCTTTCA-1	227.05	168.654	Undefine	AGCTTGATCTTAACTT-1	289.412
ACGTCGGGCAACTCGG-1	139.091	75.1462	Normal	ATGCATGATCCAGGAT-1	372.117	297.862	Undefine	AGGAAGCTGTCCGCCG-1	171.282	283.583	Undefine	AGCACTACCGGCCTGT-1	335.355	143.231	Undefine	ACCATATCCGCAATAA-1	301.085	266.057	Bronchus /Bronchiole	ACAAGGATGCTTTAGG-1	442.784	213.351	Undefine	ACCACCAATGTAACAA-1	282.565	420.041	Adenocarcinoma	ACCATCGTATATGGTA-1	285.673	226.313	Undefine	ACATTCGCGCGGAATA-1	111.533	154.467	Undefine	ACTCAAGTGCAAGGCT-1	162.726	366.9	Undefine	AGCCTTAAAGCGGAAG-1	400.699	125.427	Undefine	ACCTAATCGACTTCCT-1	333.114	173.402	Vessels	AGGACAGTCGAATCCC-1	268.296
ACGTCTCGTTCCGGGA-1	279.598	95.2713	Undefine	ATGCCATTTGCGACCA-1	264.619	379.163	Undefine	AGGACAGTCGAATCCC-1	271.955	354.614	Undefine	AGCACTTAAGGACGCC-1	350.403	193.815	Bronchus /Bronchiole	ACCATCCGCCAACTAG-1	273.111	118.83	Undefine	ACAAGGCCTACCAGCC-1	101.141	134.162	Undefine	ACCACGTGCAGCTATA-1	247.694	317.789	Adenocarcinoma	ACCATTAAGGGTGTCA-1	463.628	107.78	Undefine	ACATTTGAAACCTAAC-1	100.62	391.745	Undefine	ACTCAATAAAGGCACG-1	374.977	317.938	Undefine	AGCGACAGGAACGGTC-1	220.391	191.716	Undefine	ACCTACTATAAATCTA-1	116.732	258.746	Undefine	AGGACATCGCACGTCG-1	431.252
ACGTGACAAAGTAAGT-1	232.885	86.2858	Undefine	ATGCCGGTCTTGCATA-1	336.104	329.359	Undefine	AGGACATCGCACGTCG-1	434.682	206.165	Undefine	AGCATCATTTCGAAAG-1	225.786	134.831	Undefine	ACCATCGTATATGGTA-1	280.165	218.67	Undefine	ACAAGGGCAGGCTCTG-1	338.647	247.534	Adenocarcinoma	ACCACTGTTCAAGAAG-1	472.318	100.836	Undefine	ACCCAACGCCCGTGGC-1	350.254	379.716	Adenocarcinoma	ACCAAACACCCAGCGA-1	419.328	459.145	Undefine	ACTCAGACCTGCTTCT-1	474.841	232.85	Undefine	AGCGACATCCCATTCA-1	417.287	275.581	Undefine	ACCTCGAACTTATGCT-1	140.966	113.895	Undefine	AGGACGACCCATTAGA-1	274.51
ACGTTAATGTCGAAGA-1	287.353	309.078	Undefine	ATGCGACAGTCCCATT-1	313.701	315.086	Undefine	AGGACGACCCATTAGA-1	278.04	222.131	Bronchus /Bronchiole	AGCCACTCCCGTGCTT-1	389.504	348.65	Undefine	ACCCACCTACATGCTC-1	380.667	166.821	Normal	ACAAGTAATTGTAAGG-1	530.534	446.086	Undefine	ACCAGACCATAACAAC-1	314.78	87.1472	Undefine	ACCCACCTACATGCTC-1	389.288	172.858	Undefine	ACCAAACTAGAAATCC-1	506.876	304.677	Undefine	ACTCCAATATCATCAT-1	153.71	169.926	Undefine	AGCGACCAACGATATT-1	370.791	259.856	Undefine	ACCTGCGTGTCATGTT-1	252.456	129.065	Bronchus /Bronchiole	AGGACGCTCGATGTTG-1	410.437
ACGTTAGATTTGCCCG-1	303.847	208.206	Undefine	ATGCGAGTCCCACCAC-1	233.905	420.837	Undefine	AGGACTTATAGGAGAA-1	457.335	91.0332	Undefine	AGCCCATACATGTAAG-1	288.215	160.999	Undefine	ACCCATCTTGAGGGTA-1	309.707	203.416	Undefine	ACAATAGTCGTACGTT-1	319.079	441.439	Undefine	ACCAGTGCGGGAGACG-1	245.039	376.143	Adenocarcinoma	ACCCATCTTGAGGGTA-1	316.192	210.587	Undefine	ACCAACACCACACACT-1	402.898	441.875	Undefine	ACTCCCGAATTCGTTT-1	327.58	436.523	Undefine	AGCGCATAATGAATCG-1	182.158	251.038	Undefine	ACCTTTCCTTTAGAAG-1	516.259	303.762	Undefine	AGGATAAAGTCGGGAT-1	213.756
ACGTTCGCAATCAATT-1	327.48	459.986	Normal	ATGGAGCAGGCCGTGA-1	308.702	298.284	Undefine	AGGATAAAGTCGGGAT-1	217.371	285.752	Undefine	AGCCCGGCATTAGAGG-1	161.18	155.137	Undefine	ACCCGAGCGAAATTAC-1	172.609	170.679	Normal	ACAATCCATTTAAACC-1	284.468	398.39	Undefine	ACCATCCGCCAACTAG-1	279.792	111.515	Undefine	ACCCATTTGTCCCTCT-1	169.875	419.559	Undefine	ACCAACCGCACTCCAC-1	146.792	387.248	Undefine	ACTCCCGTAGACTAGG-1	390.441	504.894	Undefine	AGCGCGGGTGCCAATG-1	370.853	385.468	Bronchus /Bronchiole	ACGAAATGGGCGGCAC-1	334.039	153.052	Vessels	AGGATATAGGGATTTA-1	249.291
ACGTTCGTTCAGGAAA-1	179.526	219.346	Undefine	ATGGATTGACCAAACG-1	361.216	284.131	Undefine	AGGATATAGGGATTTA-1	252.977	390.28	Undefine	AGCCCGGTAGCCTGTA-1	174.96	232.252	Undefine	ACCCGATTGGTTCCGA-1	125.643	188.465	Normal	ACAATCGATCTTTATA-1	83.1635	286.364	Undefine	ACCATCGTATATGGTA-1	286.577	209.224	Undefine	ACCCGAGCGAAATTAC-1	174.847	176.898	Hyperplasia	ACCAACGCTTATTTAT-1	222.886	232.181	Undefine	ACTCCCTAATGCTAAA-1	183.387	309.235	Undefine	AGCGGCGGTTAGCGGT-1	230.195	107.297	Normal	ACGACTGGTCATACTC-1	143.926	178.52	Bronchus /Bronchiole	AGGCAGATGCGTAAAC-1	366.154
ACGTTGTCGTTGAAAG-1	93.3634	171.279	Undefine	ATGGCTGGAAATGGCC-1	459.982	394.7	Undefine	AGGCAGATGCGTAAAC-1	369.736	362.446	Undefine	AGCCCTCCCTGGTGGC-1	143.413	164.263	Undefine	ACCCGGAAACTCCCAG-1	190.273	290.896	Undefine	ACAATGAATACGGAGA-1	411.109	406.767	Bronchus /Bronchiole	ACCATTAAGGGTGTCA-1	455.561	96.8237	Undefine	ACCCGATTGGTTCCGA-1	126.427	195.235	Undefine	ACCAAGAACGCGTGTC-1	429.282	241.655	Undefine	ACTCCCTAGAATAGTA-1	237.107	315.121	Undefine	AGCGGGAAGGGTCCAT-1	444.358	202.138	Undefine	ACGAGAACCCATCACG-1	473.957	193.258	Bronchus /Bronchiole	AGGCAGGGAGCGTACT-1	181.599
ACTACATCCCGACAAG-1	166.109	127.275	Bronchus /Bronchiole	ATGGGACCTGCTGAAC-1	170.129	175.971	Normal	AGGCAGGGAGCGTACT-1	185.26	231.168	Undefine	AGCCCTGTCGCACCGT-1	279.392	476.591	Undefine	ACCCGGATGACGCATC-1	294.514	411.777	Undefine	ACAATGATTCTTCTAC-1	126.09	114.289	Vessels	ACCCAACGCCCGTGGC-1	347.704	354.843	Undefine	ACCCGGAAACTCCCAG-1	193.059	300.839	Undefine	ACCAAGTCATCGGCAG-1	116.75	415.551	Undefine	ACTCGTAACCCGTCCT-1	238.485	153.084	Undefine	AGCGTGGTATTCTACT-1	250.36	308.51	Undefine	ACGAGATATTTGCTTA-1	460.946	352.169	Normal	AGGCATTGTCGTAGGG-1	231.554
ACTACCAGCTCTCTGG-1	385.886	218.792	Undefine	ATGGGCCTCGGCCTCT-1	253.117	378.621	Undefine	AGGCCACCCGTTATGA-1	365.579	202.972	Undefine	AGCCGTGGCTAAATGT-1	242.647	145.588	Undefine	ACCCGGTTACACTTCC-1	279.26	238.505	Undefine	ACAATTTAGGAGGCTC-1	251.203	477.028	Normal	ACCCACCTACATGCTC-1	384.935	158.541	Undefine	ACCCGGAGCACCACAA-1	172.299	498.311	Undefine	ACCAATATGCAAGTTA-1	201.299	326.984	Undefine	ACTCGTCAGTAATCCC-1	307.67	345.925	Undefine	AGCTAACAAGCAATGT-1	162.055	175.375	Undefine	ACGAGGATACCACTCT-1	228.9	128.016	Undefine	AGGCCACCCGTTATGA-1	362.051
ACTACCATCCGAGGGC-1	99.7025	161.432	Undefine	ATGGTCGCGTGGTTTC-1	254.02	358.747	Undefine	AGGCCCATTGTACAGG-1	437.875	262.737	Undefine	AGCCTAATACCCACGT-1	243.856	119.057	Undefine	ACCCGTAGTCTAGTTG-1	118.951	463.565	Undefine	ACAATTTGAGCAGTGG-1	242.825	223.013	Undefine	ACCCATCTTGAGGGTA-1	315.547	194.296	Undefine	ACCCGGATGACGCATC-1	300.59	425.401	Adenocarcinoma	ACCACAACTCAGAACA-1	481.811	349.77	Bronchus /Bronchiole	ACTCTCTGACTTAGGT-1	271.794	344.297	Bronchus /Bronchiole	AGCTATTTAATCCAAC-1	420.863	326.701	Undefine	ACGAGGTTTACAACGT-1	188.386	109.209	Undefine	AGGCCCATTGTACAGG-1	434.389
ACTACGCGTTAGAATT-1	177.618	259.904	Undefine	ATGTGAAAGCCTAATG-1	257.814	150.196	Undefine	AGGCCCTAGAACGCCA-1	269.605	155.377	Undefine	AGCGACAGGAACGGTC-1	234.549	195.085	Adenocarcinoma	ACCCGTGTCATCAGTA-1	186.174	254.24	Undefine	ACAATTTGGCCATATT-1	338.891	84.2642	Undefine	ACCCATTTGTCCCTCT-1	176.478	392.428	Adenocarcinoma	ACCCGGTTACACTTCC-1	284.803	246.825	Undefine	ACCACAAGTTTCTATC-1	354.028	254.727	Undefine	ACTCTCTTATACACGA-1	474.403	374.225	Undefine	AGCTCTAGACGTTCCA-1	290.812	327.379	Undefine	ACGAGTACGGATGCCC-1	345.509	425.057	L-Adenoma	AGGCCCTAGAACGCCA-1	266.063
ACTAGTTGCGATCGTC-1	228.885	424.905	Undefine	ATGTGCATCCGACGCA-1	384.884	271.966	Undefine	AGGCTATGGTTAGCTT-1	378.291	177.006	Undefine	AGCGACTTTGAAGACA-1	83.1587	214.726	Undefine	ACCCTATGCCATATCG-1	199.799	208.36	Vessels	ACACAAAGACGGGTGG-1	215.247	312.291	Undefine	ACCCGAGCGAAATTAC-1	181.434	162.199	Undefine	ACCCGTAGCAGAGAAT-1	106.661	105.418	Undefine	ACCACACGGTTGATGG-1	92.1647	325.305	Bronchus /Bronchiole	ACTCTTGTATAGTAAC-1	308.922	318.376	Undefine	AGCTCTTTACTCAGTT-1	278.047	221.562	Undefine	ACGAGTCGCCGGCGTT-1	501.459	106.249	Undefine	AGGCTATGGTTAGCTT-1	374.842
ACTATCCAGGGCATGG-1	298.861	441.707	Normal	ATGTGGACATCTTGAT-1	244.625	311.954	Undefine	AGGCTTCCCGAAGAAG-1	238.156	210.383	Undefine	AGCGAGACGTGAAGGC-1	138.699	140.753	Undefine	ACCCTCCCGTCAGGGC-1	116.057	400.382	Undefine	ACACAAATATTCCTAG-1	163.942	73.991	Undefine	ACCCGATTGGTTCCGA-1	135.412	179.546	Undefine	ACCCGTAGTCTAGTTG-1	119.59	478.856	Hyperplasia	ACCACCAATGTAACAA-1	282.91	426.464	Undefine	ACTGAAACGCCGTTAG-1	179.568	391.819	Undefine	AGCTGAAGTAAACCAA-1	395.704	359.445	Bronchus /Bronchiole	ACGATACATAGAACTA-1	384.481	345.385	Undefine	AGGCTTCCCGAAGAAG-1	234.57
ACTATGTCCAGCTGCC-1	159.463	143.892	Bronchus /Bronchiole	ATTAAACATGCGGACC-1	269.497	273.291	Undefine	AGGCTTGCTAGACACC-1	391.666	137.785	Undefine	AGCGCGGGTGCCAATG-1	382.071	384.911	Undefine	ACCCTCCCTTGCTATT-1	239.289	356.19	Undefine	ACACACCAGGACCAGT-1	340.542	198.981	Undefine	ACCCGGAAACTCCCAG-1	198.604	279.851	Undefine	ACCCGTGTCATCAGTA-1	188.832	263.048	Undefine	ACCACCCTCTCTTCTA-1	384.01	477.374	Undefine	ACTGAATGGCGAAAGT-1	241.052	360.138	Undefine	AGCTGTAACCTCAATC-1	204.111	160.391	Undefine	ACGATACCTATCCTGA-1	331.634	74.9229	Undefine	AGGCTTGCTAGACACC-1	388.235
ACTATTTCCGGGCCCA-1	185.865	209.498	Undefine	ATTACGCGCTGGCAGG-1	291.117	178.199	Undefine	AGGGAAACGAGGTACT-1	444.201	375.821	Normal	AGCGCTAGAGCGATGT-1	285.012	480.218	Undefine	ACCCTTCATCTGCGAA-1	443.79	302.351	Vessels	ACACACTTTCTACACG-1	155.932	282.205	Undefine	ACCCGGATGACGCATC-1	300.502	398.151	Undefine	ACCCTATAGGACTGAG-1	467.295	159.246	Undefine	ACCACGTGCAGCTATA-1	247.472	322.486	Bronchus /Bronchiole	ACTGCCGTCGTAACTC-1	428.697	323.886	Undefine	AGCTTGATCTTAACTT-1	281.562	147.009	Undefine	ACGATCATACATAGAG-1	369.373	286.989	Undefine	AGGGAAACGAGGTACT-1	440.664
ACTCAAGTGCAAGGCT-1	172.879	361.329	Undefine	ATTACTTACTGGGCAT-1	384.101	414.393	Normal	AGGGACTCTACGCGAC-1	207.671	245.446	Undefine	AGCGCTTATGGGCAAG-1	473.872	402.438	Undefine	ACCCTTTAGTTCTCCA-1	481.893	353.899	Bronchus /Bronchiole	ACACATGATCAAATCT-1	427.252	459.478	Undefine	ACCCGGTTACACTTCC-1	285.692	228.636	Undefine	ACCCTATGCCATATCG-1	202.88	215.809	Undefine	ACCAGACCATAACAAC-1	315.711	87.8473	Normal	ACTGCGGACACACCGT-1	295.273	486.737	Undefine	AGGACAGTCGAATCCC-1	259.918	356.485	Undefine	ACGATGCATATGTTAT-1	301.727	216.074	Undefine	AGGGACTCTACGCGAC-1	204.042
ACTCAATAAAGGCACG-1	381.454	313.448	Undefine	ATTAGATTCCTCAGCA-1	366.095	430.172	Undefine	AGGGCAGCGGCGTGGT-1	475.289	327.503	Bronchus /Bronchiole	AGCGGCGGTTAGCGGT-1	244.218	112.409	E-Adenoma	ACCGAAAGGGCCCTGC-1	468.629	263.706	Undefine	ACACATTGACGCAACA-1	112.21	475.132	Undefine	ACCCGTAGCAGAGAAT-1	116.767	94.2866	Normal	ACCCTCCCGTCAGGGC-1	116.606	413.716	Undefine	ACCAGCCCGGTCTTTG-1	500.34	320.867	Undefine	ACTGTACGATACACAT-1	343.608	347.553	Undefine	AGGACATCGCACGTCG-1	426.536	204.728	Undefine	ACGATGGATCCGATGC-1	456.752	314.676	Undefine	AGGGCGAGCAGCTGAT-1	272.579
ACTCATGGCAGCCTTC-1	142.599	126.167	Normal	ATTAGGCGATGCTTTC-1	302.198	314.604	Undefine	AGGGCGTGATCGGCTA-1	427.874	229.059	Undefine	AGCGGTTGCCGCTCTG-1	413.014	466.136	Vessels	ACCGAAGAGTCTGGTT-1	198.352	112.078	Undefine	ACACATTTCCGTAGAC-1	512.556	285.569	Undefine	ACCCGTGTCATCAGTA-1	194.591	243.918	Undefine	ACCCTCCCTTGCTATT-1	243.655	368.093	Adenocarcinoma	ACCAGTGCGGGAGACG-1	244.713	381.791	Bronchus /Bronchiole	ACTGTAGCACTTTGGA-1	367.714	214.192	Undefine	AGGACGACCCATTAGA-1	266.269	221.007	Undefine	ACGCAAACTAATAGAT-1	147.873	222.795	Bronchus /Bronchiole	AGGGCGTGATCGGCTA-1	424.434
ACTCCAATATCATCAT-1	164.263	167.833	Undefine	ATTCAGGACCTATTTC-1	395.905	408.311	Normal	AGGGTGCTCTCGAGGG-1	322.743	380.219	Undefine	AGCGTTCCGATTTAAA-1	509.106	390.774	Undefine	ACCGACACATCTCCCA-1	166.941	296.503	Undefine	ACACCACATAATTAGC-1	265.634	102.242	Undefine	ACCCTATAGGACTGAG-1	458.983	145.678	Undefine	ACCGAAGAGTCTGGTT-1	201.388	116.544	Undefine	ACCATATCCGCAATAA-1	307.795	259.224	Bronchus /Bronchiole	ACTGTATACGCGAGCA-1	469.957	208.494	Undefine	AGGATAAAGTCGGGAT-1	204.173	286.002	Undefine	ACGCATTCGTGAGTAC-1	322.569	278.109	Normal	AGGGCTGCAGTTACAG-1	317.526
ACTCCCATTCCTAAAG-1	260.273	131.644	Undefine	ATTCATATACTGTCCA-1	252.093	275.821	Undefine	AGGGTGGATAGTGCAT-1	363.952	113.264	Undefine	AGCTAACAAGCAATGT-1	177.438	179.19	Undefine	ACCGACTGAGTCCCAC-1	357.215	301.809	Undefine	ACACCCAGCATGCAGC-1	214.391	333.143	Undefine	ACCCTATGCCATATCG-1	207.985	199.076	Undefine	ACCGACACATCTCCCA-1	169.004	306.62	Undefine	ACCATCCGCCAACTAG-1	280.092	112.612	Undefine	ACTGTCCAGGATTATA-1	329.271	267.599	Undefine	AGGATCACGCGATCTG-1	241.357	121.357	Normal	ACGCCAGATGATTTCT-1	415.005	323.001	Undefine	AGGGTCGATGCGAACT-1	301.056
ACTCCCGAATTCGTTT-1	334.742	429.829	Normal	ATTCCTCCGCCAGTGC-1	387.594	212.406	Undefine	AGGGTGTGCTACACGC-1	496.917	484.446	Undefine	AGCTAAGCTCCGTCCG-1	90.3505	185.113	Undefine	ACCGAGTCTCCTTATT-1	107.496	333.641	Undefine	ACACCCGAGAAATCCG-1	182.776	370.139	Undefine	ACCCTCCCGTCAGGGC-1	125.912	386.882	Adenocarcinoma	ACCGACTGAGTCCCAC-1	365.171	312.027	Adenocarcinoma	ACCATCGTATATGGTA-1	286.988	212.033	Undefine	ACTGTCTTCTTTAGAA-1	345.8	299.405	Undefine	AGGCAGATGCGTAAAC-1	360	364.563	Undefine	ACGCCCAGCTGTCGAT-1	497.821	319.918	Normal	AGGGTGCTCTCGAGGG-1	319.095
ACTCCCTAATGCTAAA-1	193.251	304.708	Undefine	ATTCGACGCCGGGCCT-1	314.724	166.034	Undefine	AGGGTTCCCTTTGGTT-1	346.42	367.989	Bronchus /Bronchiole	AGCTATTTAATCCAAC-1	431.023	327.317	Undefine	ACCGCAATAACTGCCT-1	222.769	338.826	Hyperplasia	ACACCCGTAAATCTGT-1	79.6779	63.8402	Undefine	ACCCTCCCTTGCTATT-1	246.514	343.692	Adenocarcinoma	ACCGAGTCTCCTTATT-1	107.78	344.908	Undefine	ACCCAACGCCCGTGGC-1	349.17	360.204	Bronchus /Bronchiole	ACTGTGCTAGTAGATC-1	452.802	190.462	Undefine	AGGCAGGGAGCGTACT-1	171.305	230.134	Undefine	ACGCCGCTAGACGACC-1	262.076	309.373	Undefine	AGGGTTCCCTTTGGTT-1	342.805
ACTCCCTAGAATAGTA-1	245.994	310.555	Undefine	ATTGAAGATCTTAGTG-1	340.018	243.421	Undefine	AGGTACGATATTGCCA-1	451.973	333.045	Undefine	AGCTCGTTGATGGAAA-1	423.348	493.272	Vessels	ACCGCGGTGGAAGTCG-1	259.064	430.044	Undefine	ACACCGAGCGCTCTTT-1	154.036	487.179	Undefine	ACCCTTCATCTGCGAA-1	446.652	291.238	Undefine	ACCGATAGGCATAACC-1	167.14	480.97	Undefine	ACCCACCTACATGCTC-1	387.068	160.464	Undefine	ACTTACCGGGCGCGCA-1	454.743	411.291	Undefine	AGGCCACCCGTTATGA-1	355.807	201.398	Normal	ACGCCTGACACGCGCT-1	526.249	80.2261	Undefine	AGGGTTTAGTTCGGGA-1	329.351
ACTCGTAACCCGTCCT-1	247.533	151.339	Undefine	ATTGATGAGTCCTAAC-1	320.988	408.251	Undefine	AGGTAGGTACAAAGCT-1	326.298	177.909	Hyperplasia	AGCTCTTCCCAGTGCA-1	417.305	373.247	Vessels	ACCGGGCCTTTGTTGA-1	248.694	403.035	Vessels	ACACCTTAAGTAGGGC-1	219.527	357.664	Undefine	ACCGAAGAGTCTGGTT-1	206.628	104.907	Normal	ACCGATATTTAATCAT-1	202.445	489.423	Undefine	ACCCATCTTGAGGGTA-1	316.43	196.862	Undefine	ACTTACGCATCCACGC-1	175.937	339.914	Undefine	AGGCCCATTGTACAGG-1	429.743	262.569	Bronchus /Bronchiole	ACGCGAAGTCAGACGA-1	228.592	267.133	Undefine	AGGTAACCTCCTATTC-1	448.084
ACTCGTCAGTAATCCC-1	315.355	340.835	Undefine	ATTGCTGCTCCTCCAT-1	317.916	222.523	Undefine	AGGTGGTGACCTTCGC-1	155.377	252.977	Undefine	AGCTCTTCGTAACCTT-1	293.11	430.661	Undefine	ACCGGTCAGGTACACC-1	186.234	124.799	Undefine	ACACGAGACTCCTTCT-1	259.519	261.904	Undefine	ACCGACACATCTCCCA-1	175.769	285.279	Adenocarcinoma	ACCGATGGTAGCATCG-1	313.643	398.612	Adenocarcinoma	ACCCATTTGTCCCTCT-1	175.035	398.401	Bronchus /Bronchiole	ACTTAGTACGACAAGA-1	446.666	193.655	Undefine	AGGCCCTAGAACGCCA-1	257.636	152.682	Undefine	ACGCGCTACACAGGGT-1	279.959	174.388	Vessels	AGGTAGGTACAAAGCT-1	322.775
ACTCTAAACCTGGGAT-1	380.408	83.0239	Undefine	ATTGTACAACTCGGCT-1	308.883	420.897	Undefine	AGGTGTATCGCCATGA-1	316.899	131.037	Undefine	AGCTCTTTACTCAGTT-1	291.116	224.335	E-Adenoma	ACCGGTCTGAGTACGG-1	490.394	420.639	Undefine	ACACGGCACTATGCAT-1	114.594	256.278	Undefine	ACCGACTGAGTCCCAC-1	361.923	290.589	Undefine	ACCGCAATAACTGCCT-1	226.562	350.254	Adenocarcinoma	ACCCGAGCGAAATTAC-1	180.012	164.181	Normal	ACTTATACTTACCCGG-1	305.791	387.248	Undefine	AGGCTATGGTTAGCTT-1	368.88	174.882	Undefine	ACGCGGGCCAAGGACA-1	316.526	281.254	Normal	AGGTATAATTGATAGT-1	310.709
ACTCTCTGACTTAGGT-1	280.029	339.235	Undefine	ATTTACAGTTTACTGG-1	347.425	207.287	Undefine	AGGTTGAGGCACGCTT-1	394.618	323.767	Normal	AGCTGAAGTAAACCAA-1	406.366	359.408	Vessels	ACCGTGACCACGTGGG-1	171.162	203.778	Undefine	ACACGGGAACTTAGGG-1	235.365	260.987	Undefine	ACCGAGTCTCCTTATT-1	117.593	321.566	Adenocarcinoma	ACCGCGGTGGAAGTCG-1	263.98	444.297	Undefine	ACCCGATTGGTTCCGA-1	133.24	181.871	Undefine	ACTTATTAGGATCGGT-1	299.781	255.891	Bronchus /Bronchiole	AGGCTTCCCGAAGAAG-1	225.509	208.921	Undefine	ACGCGTTTCTTAAGAG-1	354.635	89.5375	Undefine	AGGTCAGGTGAGAGTG-1	261.056
ACTCTTGTATAGTAAC-1	316.586	313.817	Undefine	ATTTCCGGGTTCTGCG-1	204.035	190.786	Undefine	AGGTTTCACACACCTT-1	286.234	295.572	Undefine	AGCTGTAACCTCAATC-1	218.654	164.444	Undefine	ACCGTTCCCGCTCTGA-1	489.912	304.461	Undefine	ACACTCCAATGTCACT-1	167.733	446.025	Undefine	ACCGATGGTAGCATCG-1	313.01	372.721	Undefine	ACCGCTAGTCATTGGT-1	97.1511	183.673	Hyperplasia	ACCCGGAAACTCCCAG-1	197.521	283.87	Bronchus /Bronchiole	ACTTATTTATGTGCCA-1	245.935	384.493	Undefine	AGGCTTGCTAGACACC-1	382.508	134.738	Undefine	ACGCTAGTGATACACT-1	346.125	411.552	L-Adenoma	AGGTCGCGGAGTTACT-1	363.379
ACTGAAACGCCGTTAG-1	189.435	385.824	Undefine	ATTTGTCTTGGGAGCT-1	282.987	356.76	Bronchus /Bronchiole	AGTAATGTCTTGCCGC-1	431.369	279.004	Undefine	AGCTTGATCAGGGTAG-1	117.425	99.8993	Undefine	ACCTAAGTACCTTTCA-1	235.852	176.829	Undefine	ACACTGATCAAGGTGT-1	383.225	346.596	Undefine	ACCGCAATAACTGCCT-1	230.347	326.758	Adenocarcinoma	ACCGGGCCTTTGTTGA-1	253.351	416.451	Adenocarcinoma	ACCCGGAGCACCACAA-1	177.254	474.495	Undefine	ACTTCAGGCTGATCCC-1	217.385	352.124	Undefine	AGGGACTCTACGCGAC-1	194.245	244.81	Undefine	ACGCTGTGAGGCGTAG-1	294.45	113.957	Bronchus /Bronchiole	AGGTGTATCGCCATGA-1	313.424
ACTGAATGGCGAAAGT-1	249.81	354.744	Undefine	CAAACGAGTATCGCAG-1	248.299	232.581	Bronchus /Bronchiole	AGTACAGAAGCTTATA-1	111.818	320.695	Normal	AGCTTGATCTTAACTT-1	294.5	151.33	Undefine	ACCTAATCGACTTCCT-1	339.55	181.531	Normal	ACACTGGGACAGTCGT-1	434.468	115.695	Undefine	ACCGCGGTGGAAGTCG-1	265.808	416.029	Adenocarcinoma	ACCGGTCAGGTACACC-1	188.895	129.659	Undefine	ACCCGGATGACGCATC-1	301.199	404.217	Undefine	ACTTCCATGCGGGACA-1	156.903	363.206	Undefine	AGGGCGAGCAGCTGAT-1	264.358	136.033	Undefine	ACGGAATTTAGCAAAT-1	433.751	167.729	Undefine	AGGTTGAGGCACGCTT-1	391.071
ACTGATTTAGTGATTC-1	503.252	356.406	Undefine	CAAACGGTCGCACTTT-1	347.124	213.911	Undefine	AGTACGGCCCGTATCG-1	329.37	111.698	Undefine	AGGACGACCCATTAGA-1	279.573	223.791	Undefine	ACCTACAGTATGTGGT-1	275.281	454.039	Undefine	ACAGAACTGAGAACAA-1	379.984	429.882	Undefine	ACCGCTAGTCATTGGT-1	107.68	168.512	Undefine	ACCGTCCACTGGGCCC-1	166.642	94.4162	Undefine	ACCCGGTTACACTTCC-1	286.088	231.821	Undefine	ACTTCGCCATACGCAC-1	362.079	338.036	Undefine	AGGGCGTGATCGGCTA-1	419.507	228.16	Undefine	ACGGACTCTCAAAGCG-1	155.396	318.129	Undefine	AGGTTTCACACACCTT-1	282.594
ACTGCCCGCCATTCTC-1	134.66	169.802	Undefine	CAAACTCGCGACGCCG-1	250.105	444.746	Undefine	AGTACGGGCACCTGGC-1	376.604	339.552	Normal	AGGATCACGCGATCTG-1	255.097	126.189	Undefine	ACCTACTATAAATCTA-1	127.934	264.851	Undefine	ACAGATTAGGTTAGTG-1	112.699	304.892	Undefine	ACCGGGCCTTTGTTGA-1	255.718	389.596	Adenocarcinoma	ACCGTGACCACGTGGG-1	173.293	211.022	Undefine	ACCCGTAGTCTAGTTG-1	126.404	455.667	Undefine	ACTTCGCTAGCGAGTG-1	329.959	515.914	Undefine	AGGGCTGCAGTTACAG-1	310.236	290.935	Undefine	ACGGATGGTGCGGATA-1	178.397	332.744	Undefine	AGTAATGTCTTGCCGC-1	427.873
ACTGCGGACACACCGT-1	302.985	479.188	Undefine	CAAAGATTATTGGGCC-1	199.036	173.984	Normal	AGTACGTGGCCTGTCT-1	484.687	374.375	Undefine	AGGCAGATGCGTAAAC-1	371.434	364.424	Undefine	ACCTCAGCGAGGCGCA-1	69.9357	398.272	Undefine	ACAGCATAGAGCCAGT-1	130.982	302.14	Hyperplasia	ACCGGTCAGGTACACC-1	194.768	117.357	Undefine	ACCTAAGTACCTTTCA-1	240.05	183.238	Undefine	ACCCGTGTCATCAGTA-1	193.444	247.352	Undefine	ACTTGACTCCCTCTTT-1	272.733	323.636	Undefine	AGGGTGCTCTCGAGGG-1	311.901	382.693	Undefine	ACGGCACTTGCTTGGG-1	210.709	269.723	Undefine	AGTACGGCCCGTATCG-1	325.913
ACTGCTCGGAAGGATG-1	226.239	102.964	Undefine	CAAATCTCTCACAAGG-1	269.015	157.302	Undefine	AGTACTCTTATGCCCA-1	196.586	361.121	Undefine	AGGCAGGGAGCGTACT-1	186.503	232.796	Undefine	ACCTCCGCCCTCGCTG-1	195.518	430.527	Undefine	ACAGCGACATTCTCAT-1	432.328	171.219	Undefine	ACCGTCCACTGGGCCC-1	173.704	83.9021	Normal	ACCTAATCGACTTCCT-1	346.959	188.024	Undefine	ACCCTATAGGACTGAG-1	462.323	147.392	Undefine	ACTTGGGACCCGGTGG-1	354.19	248.064	Bronchus /Bronchiole	AGGGTGGATAGTGCAT-1	354.142	109.702	Undefine	ACGGCCAACATGGACT-1	205.591	252.518	Undefine	AGTACGGGCACCTGGC-1	373.032
ACTGTACGATACACAT-1	350.621	342.497	Undefine	CAAATGTCCTTCCGTG-1	258.898	252.936	Undefine	AGTAGGTAACATACAT-1	449.985	250.025	Undefine	AGGCCACCCGTTATGA-1	367.264	204.573	Undefine	ACCTCCGTTATTCACC-1	315.736	452.532	E-Adenoma	ACAGCGCACCCGCAGC-1	133.918	225.764	Undefine	ACCGTGACCACGTGGG-1	179.959	194.591	Undefine	ACCTACAGTATGTGGT-1	280.762	468.973	Undefine	ACCCTATGCCATATCG-1	207.056	201.779	Normal	ACTTGTGGATGGAACG-1	207.179	444.788	Undefine	AGGGTTCCCTTTGGTT-1	336.074	370.236	Undefine	ACGGCGACGATGGGAA-1	225.817	328.119	Undefine	AGTACTCTTATGCCCA-1	192.881
ACTGTAGCACTTTGGA-1	374.438	211.468	Undefine	CAAGAGGGCGGAGTAC-1	249.925	322.132	Undefine	AGTATAATACTAGGCA-1	383.593	187.187	Undefine	AGGCCCAGTGACTGGT-1	480.52	133.32	Normal	ACCTGCGTGTCATGTT-1	260.691	138.123	Bronchus /Bronchiole	ACAGGAGGCGCAGCCG-1	74.9083	501.488	Undefine	ACCTAAGTACCTTTCA-1	243.269	168.276	Undefine	ACCTACTATAAATCTA-1	128.789	274.05	Undefine	ACCCTCCCGTCAGGGC-1	123.586	392.764	Undefine	ACTTTACCCTCATGAA-1	327.267	443.348	Undefine	AGGGTTTAGTTCGGGA-1	322.384	284.707	Undefine	ACGGCGGGTTGCCCTG-1	492.086	183.885	Bronchus /Bronchiole	AGTAGGAAGGAAGTTG-1	421.961
ACTGTCCAGGATTATA-1	336.588	263.966	Bronchus /Bronchiole	CAAGATATTATAACGT-1	253.418	371.996	Undefine	AGTATTTGGCACGACC-1	190.561	241.35	Undefine	AGGCCCTAGAACGCCA-1	271.052	156.89	Undefine	ACCTTTCCTTTAGAAG-1	518.549	309.104	Hyperplasia	ACAGGCACGGATCCTT-1	492.132	187.424	Undefine	ACCTACTATAAATCTA-1	137.654	254.302	Undefine	ACCTCAGCGAGGCGCA-1	69.0562	411.603	Undefine	ACCCTCCCTTGCTATT-1	246.272	348.871	Undefine	ACTTTCCTATAGCTTC-1	358.134	293.081	Undefine	AGGTAACCTCCTATTC-1	443.741	215.704	Undefine	ACGGGAGTGTCGGCCC-1	245.488	152.497	Bronchus /Bronchiole	AGTAGGTAACATACAT-1	446.576
ACTGTCTTCTTTAGAA-1	352.836	295.169	Undefine	CAAGCAACGTCGGAGT-1	335.923	206.745	Undefine	AGTCAACACCACCATC-1	289.306	229.3	Bronchus /Bronchiole	AGGCGGTTTGTCCCGC-1	191.458	126.612	Bronchus /Bronchiole	ACGAAATGGGCGGCAC-1	340.454	161.636	Normal	ACAGGCTTGCCCGACT-1	394.476	211.517	Undefine	ACCTCAGCGAGGCGCA-1	80.8339	384.817	Adenocarcinoma	ACCTCCGCCCTCGCTG-1	198.529	444.732	Undefine	ACCCTGGTAACGCCCT-1	396.362	458.125	Undefine	AGAACGTGGTACATTC-1	362.392	331.212	Undefine	AGGTACGATATTGCCA-1	444.111	334.532	Undefine	ACGGGTCATGTGACTT-1	436.526	106.742	Normal	AGTATAATACTAGGCA-1	380.151
ACTTACGCATCCACGC-1	185.927	334.804	Undefine	CAAGGATCGCATGTTC-1	285.396	303.884	Bronchus /Bronchiole	AGTCAAGATGACACTT-1	242.374	369.856	Undefine	AGGCGTCTATGGACGG-1	425.161	453.445	Undefine	ACGACTCTAGGGCCGA-1	105.446	380.004	Undefine	ACAGGTGGAGGTGAGG-1	375.948	377.599	Undefine	ACCTCCGCCCTCGCTG-1	203.678	416.442	Adenocarcinoma	ACCTCCGTTATTCACC-1	322.47	467.419	Undefine	ACCCTTCATCTGCGAA-1	449.79	295.443	Undefine	AGAAGAGCGCCGTTCC-1	294.146	379.798	Undefine	AGGTAGGTACAAAGCT-1	315.663	175.807	Undefine	ACGGGTTGTGACCTGT-1	95.334	77.8828	Undefine	AGTATTTGGCACGACC-1	186.908
ACTTATACTTACCCGG-1	313.448	381.454	Bronchus /Bronchiole	CAAGGTCCTATAGGCT-1	313.58	444.324	Undefine	AGTCCCGCCTTTAATT-1	420.524	388.051	Normal	AGGCTATGGTTAGCTT-1	380.016	178.586	Undefine	ACGACTGGTCATACTC-1	154.582	186.415	Undefine	ACAGGTGTGTTGTTGC-1	292.295	509.865	Undefine	ACCTCGAACTTATGCT-1	160.96	115.764	Normal	ACCTCGAACTTATGCT-1	153.217	128.043	Hyperplasia	ACCCTTTAGTTCTCCA-1	487.687	346.712	Undefine	AGAAGGTTGCCGAATT-1	277.116	227.277	Vessels	AGGTCAGGTGAGAGTG-1	252.518	135.478	Normal	ACGGTCACCGAGAACA-1	105.879	105.509	Undefine	AGTCAACACCACCATC-1	285.732
ACTTATTAGGATCGGT-1	307.662	252.395	Undefine	CAAGTGTGGTTGCAAA-1	281.481	389.822	Undefine	AGTCGACGGTCTCAAG-1	299.97	372.507	Bronchus /Bronchiole	AGGCTTCCCGAAGAAG-1	239.565	212.006	Adenocarcinoma	ACGAGAACCCATCACG-1	477.251	201.005	L-Adenoma	ACAGTAATACAACTTG-1	342.438	463.147	Undefine	ACCTGCGTGTCATGTT-1	267.637	130.396	Undefine	ACCTGCGTGTCATGTT-1	265.596	143.334	Undefine	ACCGAAAGGGCCCTGC-1	474.555	256.946	Undefine	AGAAGTGATTCGTGAT-1	243.682	170.615	Undefine	AGGTGTATCGCCATGA-1	306.043	127.831	Undefine	ACGTACAGATTTCTCT-1	457.307	301.11	Undefine	AGTCAAGATGACACTT-1	238.673
ACTTATTTATGTGCCA-1	254.611	378.685	Undefine	CAATAAACCTTGGCCC-1	365.011	327.371	Undefine	AGTCGGCCCAAACGAC-1	382.689	207.069	Bronchus /Bronchiole	AGGGAAACGAGGTACT-1	446.072	377.901	Undefine	ACGAGATATTTGCTTA-1	464.469	356.431	Undefine	ACAGTATACCGTGGGA-1	193.477	92.5194	Hyperplasia	ACGAAATGGGCGGCAC-1	345.639	153.466	Undefine	ACGAAATGGGCGGCAC-1	347.83	167.575	Undefine	ACCGAAGAGTCTGGTT-1	205.677	105.896	Undefine	AGAATGCGGGTTCGGA-1	446.666	455.745	Undefine	AGGTTGAGGCACGCTT-1	385.468	325.036	Undefine	ACGTACTTTGGCACGG-1	108.9	170.134	Undefine	AGTCAGCCACCGCCTG-1	432.821
ACTTCAGGCTGATCCC-1	226.608	346.866	Undefine	CAATATTCTTGACCTA-1	209.033	207.588	Undefine	AGTCGTATAAAGCAGA-1	145.798	335.516	Normal	AGGGACTCTACGCGAC-1	208.985	247.18	Undefine	ACGAGGATACCACTCT-1	237.661	137.098	Undefine	ACAGTGCAGCGCATTT-1	78.3327	98.512	Undefine	ACGACTCTAGGGCCGA-1	115.528	366.939	Adenocarcinoma	ACGACCCATGAGTTGC-1	171.988	505.149	Hyperplasia	ACCGACACATCTCCCA-1	174.255	289.386	Undefine	AGAATTATGGATTCGA-1	328.519	415.861	Undefine	AGGTTTCACACACCTT-1	274.594	296.115	Undefine	ACGTAGATTGCTGATG-1	321.644	298.458	Normal	AGTCCATTGGCTGATG-1	271.735
ACTTCCAGTGGAAGCT-1	203.652	81.5468	Undefine	CAATTAAGGGTGATGA-1	349.112	296.838	Undefine	AGTCGTCGACCACCAA-1	190.381	370.76	Undefine	AGGGAGACATACTTCG-1	349.919	453.263	Bronchus /Bronchiole	ACGAGGTTTACAACGT-1	198.051	118.71	Undefine	ACATAAGTCGTGGTGA-1	420.281	483.571	Undefine	ACGACTGGTCATACTC-1	163.792	177.599	Undefine	ACGACTCTAGGGCCGA-1	105.604	392.707	Undefine	ACCGACTGAGTCCCAC-1	363.682	294.783	Undefine	AGAATTGTTTGACATA-1	430.074	161.849	Undefine	AGTAATGTCTTGCCGC-1	423.022	279.281	Undefine	ACGTCCTAAACGAGAT-1	516.876	290.195	Undefine	AGTCCCGCCTTTAATT-1	417.014
ACTTCCATGCGGGACA-1	167.156	357.698	Undefine	CAATTTCGTATAAGGG-1	303.403	288.106	Bronchus /Bronchiole	AGTCTTCTCCTCAAAT-1	384.316	296.777	Vessels	AGGGCAGCGGCGTGGT-1	477.196	329.432	Normal	ACGAGTACGGATGCCC-1	351.547	427.633	Undefine	ACATAATAAGGCGGTG-1	198.064	287.342	Undefine	ACGAGAACCCATCACG-1	479.457	192.054	Undefine	ACGACTGGTCATACTC-1	156.262	193.183	Undefine	ACCGAGTCTCCTTATT-1	115.131	326.324	Undefine	AGACATAGATCCTTCC-1	486.173	247.188	Undefine	AGTACGGCCCGTATCG-1	318.808	108.037	Bronchus /Bronchiole	ACGTCGGGCAACTCGG-1	125.242	69.0647	Undefine	AGTCGACGGTCTCAAG-1	296.35
ACTTCGCCATACGCAC-1	368.715	333.203	Undefine	CACAATGAGCTGCTAT-1	276.603	243.842	Bronchus /Bronchiole	AGTCTTTAAAGTGTCC-1	134.893	321.779	Normal	AGGGCGAGCAGCTGAT-1	277.639	140.572	E-Adenoma	ACGATACATAGAACTA-1	389.711	349.678	Bronchus /Bronchiole	ACATACAATCAAGCGG-1	534.57	185.589	Undefine	ACGAGATATTTGCTTA-1	466.831	344.105	Undefine	ACGAGAACCCATCACG-1	488.864	208.101	Normal	ACCGATAGGCATAACC-1	172.277	457.765	Undefine	AGACCATGGGATACAA-1	399.395	177.69	Undefine	AGTACGGGCACCTGGC-1	366.968	341.131	Undefine	ACGTCTCGTTCCGGGA-1	266.084	88.9209	Bronchus /Bronchiole	AGTCGGCCCAAACGAC-1	379.246
ACTTGACTCCCTCTTT-1	280.952	318.925	Undefine	CACACGCGCTGTCTTA-1	322.493	375.128	Undefine	AGTGACCTACTTTACG-1	271.232	245.085	Undefine	AGGGTCAGAGCACTCG-1	135.919	200.524	Undefine	ACGATCATACATAGAG-1	374.94	292.645	Undefine	ACATCAGCTGGGACGC-1	257.623	466.877	Normal	ACGAGGATACCACTCT-1	245.039	129.393	Undefine	ACGAGGATACCACTCT-1	241.852	142.277	Hyperplasia	ACCGATATTTAATCAT-1	206.396	465.92	Undefine	AGACCCACCGCTGATC-1	231.911	297.652	Undefine	AGTAGGTAACATACAT-1	442.138	249.558	Undefine	ACGTGACAAAGTAAGT-1	219.219	80.0411	Bronchus /Bronchiole	AGTCGGCTCAACTTTA-1	254.842
ACTTGCTCTATCTACC-1	133.06	78.2849	Normal	CACAGCACCCACGGCA-1	338.512	276.483	Undefine	AGTGAGACTTCCAGTA-1	317.743	363.35	Bronchus /Bronchiole	AGGGTCAGTAACCCTA-1	430.782	457.01	Undefine	ACGATCATCTTGTAAA-1	305.727	418.891	Undefine	ACATCCCGGCCATACG-1	402.548	316.082	Undefine	ACGAGGTTTACAACGT-1	206.333	111.397	Undefine	ACGAGGTTTACAACGT-1	201.077	123.319	Undefine	ACCGCAATAACTGCCT-1	229.782	331.601	Undefine	AGACCCGCCCTCCTCG-1	371.032	272.983	Undefine	AGTATAATACTAGGCA-1	374.245	185.303	Undefine	ACGTGCGCCTCGTGCA-1	416.547	289.085	Undefine	AGTCGTGGGCATTACG-1	230.83
ACTTGGGACCCGGTGG-1	361.083	244.764	Undefine	CACATATTAGCAGGAT-1	244.324	318.579	Undefine	AGTGAGGGTTTCTGAC-1	473.18	373.833	Undefine	AGGGTCGATGCGAACT-1	306.225	398.026	Bronchus /Bronchiole	ACGATGCATATGTTAT-1	308.802	223.252	Undefine	ACATCGATCGTTTACC-1	324.704	295.658	Adenocarcinoma	ACGAGTACGGATGCCC-1	356.318	413.669	Undefine	ACGAGTACGGATGCCC-1	359.329	441.749	Undefine	ACCGCGGTGGAAGTCG-1	265.88	422.387	Undefine	AGACCGCTCCGCGGTT-1	212.689	455.369	Undefine	AGTATGCTGGAGACCA-1	180.863	152.497	Undefine	ACGTTAATGTCGAAGA-1	274.224	303.083	Undefine	AGTCTCACAAGACTAC-1	213.394
ACTTGTAGTCCCTTCA-1	278.982	108.811	Bronchus /Bronchiole	CACATGATTCAGCAAC-1	297.501	291.177	Bronchus /Bronchiole	AGTGATAACCTGCGCG-1	179.114	363.591	Undefine	AGGGTGCCGTTCTTTA-1	154.351	178.102	Undefine	ACGATGGATCCGATGC-1	460.309	319.715	Vessels	ACATCGCAATATTCGG-1	531.329	425.296	Undefine	ACGATACCTATCCTGA-1	343.397	78.7098	Undefine	ACGAGTCGCCGGCGTT-1	516.648	120.398	Undefine	ACCGCTAGTCATTGGT-1	104.997	170.658	Undefine	AGACGAAGTGCCGGTC-1	226.839	407.785	Normal	AGTATTTGGCACGACC-1	176.732	240.617	Undefine	ACGTTAGATTTGCCCG-1	290.504	202.014	Bronchus /Bronchiole	AGTCTTCTCCTCAAAT-1	380.814
ACTTGTGGATGGAACG-1	216.453	437.891	Undefine	CACATTTCTTGTCAGA-1	256.308	435.11	Undefine	AGTGATATGAGTAGTT-1	265.93	234.903	Bronchus /Bronchiole	AGGGTGCTCTCGAGGG-1	324.295	382.192	Undefine	ACGCAAACTAATAGAT-1	158.441	229.763	Bronchus /Bronchiole	ACATCGGTCAGCCGCG-1	315.349	382.185	Undefine	ACGATCATACATAGAG-1	379.329	281.621	Undefine	ACGATACCTATCCTGA-1	345.468	88.76	Undefine	ACCGGGCCTTTGTTGA-1	255.627	395.523	Undefine	AGACGACGATGCCGCT-1	212.94	186.455	Undefine	AGTCAACACCACCATC-1	277.739	228.345	Undefine	ACGTTATTGGTCACTC-1	412.354	119.26	Normal	AGTGAACAAACTTCTC-1	259.91
ACTTTACCCTCATGAA-1	334.434	436.599	Normal	CACCCAAATCTTATGT-1	308.582	427.522	Undefine	AGTGATTCAAGCAGGA-1	329.25	363.892	Undefine	AGGGTGTGCTACACGC-1	498.892	486.745	Undefine	ACGCAATCACTACAGC-1	368.067	444.936	E-Adenoma	ACATCGTATGCAATGG-1	345.373	230.473	Adenocarcinoma	ACGATCATCTTGTAAA-1	311.476	405.114	Undefine	ACGATCATACATAGAG-1	383.446	302.579	Undefine	ACCGGTCAGGTACACC-1	193.624	118.549	Undefine	AGACTAGCCTTCCAGA-1	360.639	237.984	Bronchus /Bronchiole	AGTCAGCCACCGCCTG-1	428.14	170.874	Undefine	ACGTTCCGCGCTCCGT-1	470.935	261.028	Undefine	AGTGACCTACTTTACG-1	267.632
ACTTTATACACCACTT-1	102.534	100.564	Normal	CACCCGGTTTGTGACT-1	214.935	204.577	Undefine	AGTGCGTAGCTCGTAA-1	261.231	211.407	Undefine	AGGGTTCAGACGGTCC-1	129.392	216.841	Undefine	ACGCATAAATGACATG-1	482.978	456.813	Undefine	ACATCGTTAACCTAGT-1	127.191	242.886	Undefine	ACGATGCATATGTTAT-1	314.603	213.708	Undefine	ACGATCATCTTGTAAA-1	312.152	432.736	Undefine	ACCGTGACCACGTGGG-1	178.513	197.162	Normal	AGACTGTTACCGGGTC-1	151.205	224.961	Normal	AGTCGACGGTCTCAAG-1	288.654	374.861	Undefine	ACGTTCGTTCAGGAAA-1	166.002	213.422	Undefine	AGTGAGACTTCCAGTA-1	314.148
ACTTTCCTATAGCTTC-1	364.899	288.953	Undefine	CACCGCCAGAAGGTTT-1	361.518	277.507	Undefine	AGTGCTTGCACGAATA-1	282.86	368.41	Undefine	AGGGTTCCCTTTGGTT-1	347.985	369.984	Undefine	ACGCATACGTTTACTA-1	190.514	413.706	Undefine	ACATCTCAACGCGTAA-1	96.861	245.21	Undefine	ACGATGGATCCGATGC-1	462.818	308.172	Immune cell	ACGATGCATATGTTAT-1	315.259	231.099	Undefine	ACCGTTCCCGCTCTGA-1	495.663	297.541	Undefine	AGAGAACCGTCTAGGA-1	366.023	383.053	Undefine	AGTCGGCCCAAACGAC-1	373.32	205.653	Undefine	ACGTTTAGTTGTGATC-1	433.443	306.845	Bronchus /Bronchiole	AGTGAGCCTCGCCGCC-1	346.244
ACTTTGACTGCATCCT-1	308.216	113.55	Undefine	CACCGTTAGGGATCAC-1	215.236	197.952	Undefine	AGTGGCGGCAATTTGA-1	380.038	389.497	Undefine	AGGTAGATCGAGATAT-1	165.592	185.294	Undefine	ACGCATTCGTGAGTAC-1	329.18	283.903	Undefine	ACATGCTTACGGCAGC-1	517.937	459.539	Undefine	ACGCAAACTAATAGAT-1	167.45	219.963	Undefine	ACGCAAACTAATAGAT-1	160.178	237.812	Undefine	ACCTAAGTACCTTTCA-1	242.914	170.358	Undefine	AGAGAAGGAGTACAAT-1	182.886	188.521	Undefine	AGTCGGCTCAACTTTA-1	246.166	145.406	Normal	ACTACAAAGAGAGGTG-1	100.452	227.482	Undefine	AGTGATATGAGTAGTT-1	262.323
ACTTTGGTCGTGCTCC-1	178.541	114.289	Undefine	CACCGTTGCGCGATAT-1	251.009	173.08	Undefine	AGTGGCGTCTGAAGGT-1	162.305	352.867	Undefine	AGGTAGGTACAAAGCT-1	327.921	179.492	Undefine	ACGCCACTCGAAACAG-1	85.6712	306.089	Undefine	ACATGGCTCAATTTAG-1	113.004	454.342	Undefine	ACGCATACGTTTACTA-1	198.781	399.98	Adenocarcinoma	ACGCATACGTTTACTA-1	193.37	427.453	Undefine	ACCTAATCGACTTCCT-1	346.172	175.095	Undefine	AGAGCAGTTATGAGAC-1	358.886	144.819	Undefine	AGTCGTGGGCATTACG-1	221.624	164.584	Undefine	ACTACATCCCGACAAG-1	152.436	121.172	Undefine	AGTGATTCAAGCAGGA-1	325.671
AGAACACGGCGATGGT-1	96.1945	110.411	Normal	CACCTTGGCGCCTTTG-1	262.812	418.85	Undefine	AGTGGGAGTATACACG-1	498.122	82.9601	Undefine	AGGTATGCGGACATTA-1	296.253	487.349	Undefine	ACGCCAGATGATTTCT-1	419.554	327.854	Undefine	ACATTAGTTTATATCC-1	378.944	301.223	Undefine	ACGCATTCGTGAGTAC-1	334.487	273.065	Undefine	ACGCATTCGTGAGTAC-1	336.269	293.629	Adenocarcinoma	ACCTACAGTATGTGGT-1	282.011	446.252	Undefine	AGAGCGGGCTAATCAT-1	429.636	303.224	Undefine	AGTCTCACAAGACTAC-1	203.803	167.174	Undefine	ACTACCAGCTCTCTGG-1	372.703	212.497	Vessels	AGTGCACGCTTAAGAA-1	214.721
AGAACCCTCAATTGGG-1	179.157	100.749	Undefine	CACGAAAGTTAGTCCC-1	331.527	176.754	Undefine	AGTGGTTGCGTATAGG-1	329.973	98.4436	Undefine	AGGTCAGGTGAGAGTG-1	266.035	140.028	Undefine	ACGCCAGTGCGTTTGC-1	98.332	409.546	Undefine	ACATTCGCGCGGAATA-1	507.175	424.317	Undefine	ACGCCACTCGAAACAG-1	96.2336	294.601	Adenocarcinoma	ACGCCACTCGAAACAG-1	85.217	316.565	Undefine	ACCTACTATAAATCTA-1	135.519	257.905	Undefine	AGAGCGTACAAGCTCG-1	387.373	177.126	Undefine	AGTCTGGACATCCTTG-1	417.595	143.186	Undefine	ACTACGCGTTAGAATT-1	164.214	254.06	E-Adenoma	AGTGCGTAGCTCGTAA-1	257.677
AGAACGTGGTACATTC-1	369.084	326.433	Undefine	CACGCACAGCGCAGCT-1	376.814	321.289	Undefine	AGTGTGGTCTATTGTG-1	408.173	155.136	Undefine	AGGTGTATCGCCATGA-1	318.493	132.474	Undefine	ACGCCCAGCTGTCGAT-1	500.523	324.839	Undefine	ACATTTGAAACCTAAC-1	516.837	174.521	Undefine	ACGCCAGATGATTTCT-1	422.932	316.078	Undefine	ACGCCAGTGCGTTTGC-1	98.3321	423.164	Undefine	ACCTCAGCGAGGCGCA-1	77.7134	390.666	Undefine	AGAGGCTTCGGAAACC-1	214.254	420.995	Undefine	AGTCTTCTCCTCAAAT-1	374.923	297.348	Undefine	ACTATATGCTGTGTTC-1	433.751	432.395	Undefine	AGTGCTTGCACGAATA-1	279.216
AGAAGAGCGCCGTTCC-1	302	374.131	Undefine	CACGCAGCGAGGCTTT-1	340.921	223.547	Undefine	AGTTAAACACTTGCGA-1	295.512	219.661	Bronchus /Bronchiole	AGGTTCTCCTTTCCGG-1	152.417	94.8227	Undefine	ACGCCGCTAGACGACC-1	270.036	314.409	Undefine	ACCAAACACCCAGCGA-1	180.819	105.972	Hyperplasia	ACGCCAGTGCGTTTGC-1	108.565	395.85	Adenocarcinoma	ACGCCGCTAGACGACC-1	275.293	325.08	Adenocarcinoma	ACCTCCGCCCTCGCTG-1	202.618	422.806	Vessels	AGAGTAAACTTCACTA-1	231.41	439.027	Normal	AGTGACCTACTTTACG-1	259.239	244.44	Undefine	ACTATCGCCGGCTAAA-1	449.538	80.1644	Undefine	AGTGGCGGCAATTTGA-1	376.471
AGAAGGTACACTTCAC-1	231.285	120.135	Undefine	CACGCGGAACTGTTGC-1	269.316	402.529	Undefine	AGTTAAGCGGTCCCGG-1	428.296	345.215	Normal	AGGTTGAGGCACGCTT-1	396.394	325.685	Undefine	ACGCGAAGTCAGACGA-1	237.299	273.111	Undefine	ACCAAACTAGAAATCC-1	89.8899	269.242	Undefine	ACGCCGCTAGACGACC-1	276.664	302.921	Undefine	ACGCGAAGTCAGACGA-1	241.541	282.503	Adenocarcinoma	ACCTCCGTTATTCACC-1	322.307	444.813	Undefine	AGAGTATAGTGTTACG-1	348.68	499.51	Undefine	AGTGAGACTTCCAGTA-1	306.783	365.488	Undefine	ACTATGTCCAGCTGCC-1	145.776	137.883	Undefine	AGTGGCTCCGTCGGCC-1	296.893
AGAAGGTTGCCGAATT-1	285.383	224.269	Undefine	CACGTTCGTGCTCTAG-1	300.693	347.666	Undefine	AGTTACCGCACATGGT-1	380.761	124.049	Undefine	AGTAACGTTCATCCTG-1	491.942	386.664	Undefine	ACGCGCTACACAGGGT-1	287.58	182.496	Undefine	ACCAACACCACACACT-1	198.308	124.011	Undefine	ACGCGAAGTCAGACGA-1	244.626	262.445	Undefine	ACGCGCTACACAGGGT-1	293.318	189.081	Vessels	ACCTCGAACTTATGCT-1	159.204	116.99	Undefine	AGATAACTTCAGGGCC-1	336.972	230.032	Undefine	AGTGATATGAGTAGTT-1	253.875	234.019	Undefine	ACTATTCGTCCGTGGT-1	432.58	327.133	Undefine	AGTGTATTGCGCATTG-1	416.652
AGAAGGTTGTAGGTCG-1	150.6	333.203	Undefine	CACTAAAGTTGCCTAT-1	316.712	248.961	Undefine	AGTTACTCTATCGTGG-1	432.694	375.339	Normal	AGTAATTTGCAAGCGT-1	134.891	97.361	Undefine	ACGCGGGCCAAGGACA-1	323.272	286.977	Undefine	ACCAACCGCACTCCAC-1	468.284	179.596	Undefine	ACGCGCTACACAGGGT-1	293.834	173.822	Undefine	ACGCGGGCCAAGGACA-1	330.177	296.737	Adenocarcinoma	ACCTGCGTGTCATGTT-1	267.679	131.861	Undefine	AGATACCAGCACTTCA-1	421.183	489.054	Undefine	AGTGATTCAAGCAGGA-1	318.561	366.043	Undefine	ACTATTTCCGGGCCCA-1	172.354	203.556	Undefine	AGTGTGGTCTATTGTG-1	404.766
AGAAGTGATTCGTGAT-1	252.641	168.571	Undefine	CACTCAAGAGCTATGG-1	292.803	267.751	Undefine	AGTTCCTACAGAATTA-1	352.204	242.193	Undefine	AGTACCTTCGAGTGCT-1	460.455	441.72	Undefine	ACGCTAGTATCAGTGC-1	509.867	501.125	Undefine	ACCAACGCTTATTTAT-1	389.401	343.355	Undefine	ACGCGGGCCAAGGACA-1	328.705	276.074	Undefine	ACGCGTTTCTTAAGAG-1	368.59	103.491	Undefine	ACGAAATGGGCGGCAC-1	347.072	155.307	Undefine	AGATACCGGTGTTCAC-1	290.014	207.179	Undefine	AGTGCGTAGCTCGTAA-1	249.065	210.031	Undefine	ACTCAACGAATGTATT-1	480	190.113	Bronchus /Bronchiole	AGTTAAACACTTGCGA-1	291.946
AGAATAAATCTTCAGG-1	320.033	114.104	Bronchus /Bronchiole	CACTCCTATGTAAGAT-1	198.133	193.857	Undefine	AGTTCCTATTTATGTT-1	275.028	288.402	Undefine	AGTACGGGCACCTGGC-1	378.263	341.458	Undefine	ACGCTAGTGATACACT-1	352.15	414.369	Undefine	ACCAAGAACGCGTGTC-1	172.014	334.978	Undefine	ACGCGTTTCTTAAGAG-1	365.346	92.6935	Vessels	ACGCTACTGAATGGGC-1	83.6631	484.077	Undefine	ACGACCCATGAGTTGC-1	176.954	481.091	Undefine	AGATACGACTTCATAT-1	440.217	203.673	Undefine	AGTGCTTGCACGAATA-1	271.079	370.606	Bronchus /Bronchiole	ACTCAAGTGCAAGGCT-1	159.651	355.683	Undefine	AGTTAAGCGGTCCCGG-1	424.796
AGAATTATGGATTCGA-1	335.727	409.58	Undefine	CACTCGAGCTGAACAA-1	238.422	321.59	Undefine	AGTTGACGGTCCTTGC-1	148.569	275.931	Undefine	AGTACGTGGCCTGTCT-1	486.624	376.45	Undefine	ACGCTGTGAGGCGTAG-1	301.809	123.412	Undefine	ACCAAGTCATCGGCAG-1	499.653	149.511	Undefine	ACGCTAGTGATACACT-1	356.908	400.747	Undefine	ACGCTAGTGATACACT-1	359.95	428.074	Undefine	ACGACTCTAGGGCCGA-1	113.032	372.496	Undefine	AGATACTCAAGATCGA-1	247.188	356.945	Undefine	AGTGGCGGCAATTTGA-1	370.545	392.251	Undefine	ACTCAATAAAGGCACG-1	368.51	307.338	Undefine	AGTTAAGTCAACCGCT-1	231.433
AGACCAAACCACACCT-1	237.994	103.518	Undefine	CACTTAATCAGACGGA-1	322.915	239.325	Undefine	AGTTTCGCAGGTCGGA-1	454.082	286.716	Undefine	AGTAGCGTGAACGAAC-1	512.188	324.416	Undefine	ACGCTTAGTGTCTCTC-1	499.015	357.938	Vessels	ACCAATATGCAAGTTA-1	411.353	243.437	Undefine	ACGCTGTGAGGCGTAG-1	307.818	116	Undefine	ACGCTGTGAGGCGTAG-1	307.987	128.167	L-Adenoma	ACGACTGGTCATACTC-1	162.083	179.892	Normal	AGATCGTGCATAAGAT-1	394.511	415.423	Undefine	AGTGGCTCCGTCGGCC-1	289.147	110.01	Undefine	ACTCAGACCTGCTTCT-1	466.742	223.474	Undefine	AGTTACCGCACATGGT-1	377.315
AGACCCACCGCTGATC-1	240.886	293.322	Undefine	CAGACCTGTAAGTGTT-1	332.49	408.732	Undefine	AGTTTGCACCTGCCTC-1	187.187	314.188	Undefine	AGTAGCTAGACGCCGA-1	496.052	423.409	Undefine	ACGGAACACGAGTGCC-1	92.7251	405.928	Undefine	ACCACAACTCAGAACA-1	115.94	221.606	Undefine	ACGGAACACGAGTGCC-1	103.078	392.31	Adenocarcinoma	ACGGAACACGAGTGCC-1	92.5515	419.497	Undefine	ACGAGATATTTGCTTA-1	470.358	349.23	Bronchus /Bronchiole	AGATCTCAGGTGTGAT-1	350.057	337.535	Undefine	AGTGGTGTTACCCGTG-1	248.386	97.9239	Undefine	ACTCATGGCAGCCTTC-1	128.88	120.123	Undefine	AGTTACTCTATCGTGG-1	429.14
AGACCCGCCCTCCTCG-1	377.639	269.258	Undefine	CAGACGAACCTGATAC-1	230.533	241.734	Undefine	AGTTTGGCCAGACCTA-1	257.134	174.716	Undefine	AGTATAATACTAGGCA-1	385.334	188.799	Undefine	ACGGACTCTCAAAGCG-1	165.736	322.97	Undefine	ACCACAAGTTTCTATC-1	251.203	320.669	Undefine	ACGGAATTTAGCAAAT-1	441.046	167.568	Undefine	ACGGAATTTAGCAAAT-1	448.399	182.368	Normal	ACGAGGATACCACTCT-1	244.773	130.841	Undefine	AGATGACTCGCCCACG-1	401.148	270.855	Undefine	AGTGGTTGCGTATAGG-1	319.424	94.4707	Undefine	ACTCCAATATCATCAT-1	150.586	161.809	Undefine	AGTTCCTACAGAATTA-1	348.658
AGACCGGGAAACCCTG-1	295.538	133.306	Undefine	CAGAGACGGTCACCCA-1	223.728	264.619	Undefine	ATAAACGGACCCGTAA-1	252.555	274.064	Vessels	AGTATACACAGCGACA-1	157.796	228.143	Hyperplasia	ACGGATGGTGCGGATA-1	188.163	337.259	Undefine	ACCACACGGTTGATGG-1	526.254	244.354	Undefine	ACGGACGCAGCGACAA-1	110.04	116.708	Normal	ACGGACGCAGCGACAA-1	99.6374	129.038	Vessels	ACGAGGTTTACAACGT-1	205.377	112.493	Undefine	AGATGAGGGTTGCGAT-1	436.273	420.745	Undefine	AGTGTGGTCTATTGTG-1	399.404	152.559	Bronchus /Bronchiole	ACTCCCATTCCTAAAG-1	246.721	125.427	Bronchus /Bronchiole	AGTTCCTATTTATGTT-1	271.373
AGACGAAGTGCCGGTC-1	235.84	401.518	Undefine	CAGAGCATGAGCTTGC-1	365.613	314.182	Undefine	ATAAAGGCTCGGTCGT-1	329.129	241.109	Undefine	AGTATGCTGGAGACCA-1	195.81	156.708	Bronchus /Bronchiole	ACGGCACTTGCTTGGG-1	219.815	275.643	Undefine	ACCACCAATGTAACAA-1	324.704	139.299	Undefine	ACGGACTCTCAAAGCG-1	174.589	311.181	Adenocarcinoma	ACGGACTCTCAAAGCG-1	167.761	333.907	Undefine	ACGAGTACGGATGCCC-1	357.925	420.048	Undefine	AGATGATGGAGTCTGG-1	315.246	442.847	Undefine	AGTTAAACACTTGCGA-1	284.09	218.417	Bronchus /Bronchiole	ACTCCCTAATGCTAAA-1	179.877	298.89	Undefine	AGTTTCGCAGGTCGGA-1	450.618
AGACGACGATGCCGCT-1	222.423	184.08	Undefine	CAGATACTAACATAGT-1	369.286	234.809	Undefine	ATAAAGGTCAAGTACG-1	490.893	364.735	Undefine	AGTCAAATGATGTGAT-1	142.446	184.206	Undefine	ACGGCCAACATGGACT-1	214.811	258.822	Vessels	ACCACCCTCTCTTCTA-1	217.876	86.5267	Hyperplasia	ACGGATGGTGCGGATA-1	196.538	325.224	Adenocarcinoma	ACGGATGGTGCGGATA-1	190.946	348.638	Undefine	ACGATACATAGAACTA-1	395.942	342.514	Undefine	AGATGCAAGACGTGCA-1	184.452	154.085	Undefine	AGTTAAGCGGTCCCGG-1	419.877	346.989	Undefine	ACTCCCTAGAATAGTA-1	232.785	304.625	Undefine	AGTTTGCACCTGCCTC-1	183.529
AGACGGGATTGGTATA-1	521.038	353.821	Undefine	CAGCAGCCCGTTCCTT-1	352.906	340.078	Undefine	ATAAATATTAGCAGCT-1	309.489	167.185	Undefine	AGTCAACACCACCATC-1	290.814	230.983	Bronchus /Bronchiole	ACGGCGACGATGGGAA-1	234.586	332.737	Undefine	ACCACGTGCAGCTATA-1	362.801	248.512	Adenocarcinoma	ACGGCACTTGCTTGGG-1	227.574	264.923	Undefine	ACGGCACTTGCTTGGG-1	223.516	285.113	Undefine	ACGATACCTATCCTGA-1	344.793	79.2724	Normal	AGATTATAGGACGTTT-1	311.489	263.341	Undefine	AGTTAAGTCAACCGCT-1	222.302	151.079	Normal	ACTCGATGTATTTCAT-1	418.705	109.332	Normal	AGTTTGGCCAGACCTA-1	253.575
AGACTAGCCTTCCAGA-1	367.422	234.855	Undefine	CAGCAGTCCAGACTAT-1	223.005	407.046	Undefine	ATAACGCCGGAGGGTC-1	318.646	343.528	Undefine	AGTCAGCCACCGCCTG-1	438.094	174.597	Normal	ACGGCGGGTTGCCCTG-1	494.976	191.901	Undefine	ACCACTGTTCAAGAAG-1	124.011	482.532	Undefine	ACGGCCAACATGGACT-1	222.677	248.461	Undefine	ACGGCCAACATGGACT-1	218.357	267.772	Undefine	ACGATCATACATAGAG-1	381.311	285.669	Vessels	AGCAAAGGCCGCTAGT-1	164.917	318.752	Undefine	AGTTACCCTTAAGACT-1	384.111	100.884	Undefine	ACTCGTAACCCGTCCT-1	234.019	145.221	Undefine	ATAAACGGACCCGTAA-1	248.929
AGACTGTTACCGGGTC-1	161.74	221.869	Undefine	CAGCCTCCTGCAGAGG-1	381.813	338.091	Undefine	ATAACGGAGTCCAACG-1	377.207	326.298	Undefine	AGTCCATTGGCTGATG-1	276.853	406.608	Undefine	ACGGCTGGATGTAGAA-1	175.322	111.053	Undefine	ACCAGACCATAACAAC-1	292.784	495.985	Undefine	ACGGCGACGATGGGAA-1	241.912	320.798	Adenocarcinoma	ACGGCGACGATGGGAA-1	238.744	343.976	Adenocarcinoma	ACGATCATCTTGTAAA-1	312.353	411.353	Undefine	AGCAACATATCTTATT-1	275.425	396.202	Undefine	AGTTACCGCACATGGT-1	371.408	120.678	Undefine	ACTCGTCAGTAATCCC-1	302.282	334.902	Bronchus /Bronchiole	ATAAAGGCTCGGTCGT-1	325.611
AGAGAAACACCAGAAA-1	134.045	183.342	Undefine	CAGCCTCTCCTCAAGA-1	425.173	399.699	Normal	ATAAGCAAACACCGAG-1	461.733	496.134	Undefine	AGTCCCGCCTTTAATT-1	422.321	390.109	Undefine	ACGGGAGTGTCGGCCC-1	253.879	161.093	Undefine	ACCAGCCCGGTCTTTG-1	96.6164	252.12	Undefine	ACGGCGGGTTGCCCTG-1	496.804	183.145	Undefine	ACGGCGGGTTGCCCTG-1	507.138	198.653	Undefine	ACGATGCATATGTTAT-1	315.531	216.65	Undefine	AGCACCAGTACTCACG-1	363.644	303.663	Undefine	AGTTCACCGGTTGGAC-1	407.667	101.994	Undefine	ACTCTAAACCTGGGAT-1	367.03	76.4645	Undefine	ATAAATATTAGCAGCT-1	305.943
AGAGAACCGTCTAGGA-1	372.592	377.393	Undefine	CAGCGATTCCCTTCAA-1	214.333	217.766	Undefine	ATAAGGTGGAGAACAT-1	233.578	309.73	Vessels	AGTCGGCCCAAACGAC-1	384.428	208.683	Undefine	ACGGTACAGTTCAATG-1	104.843	393.207	Undefine	ACCAGGAGTGTGATCT-1	88.3	310.885	Undefine	ACGGCTGGATGTAGAA-1	184.089	103.845	Undefine	ACGGCTGGATGTAGAA-1	177.582	115.425	Undefine	ACGATGGATCCGATGC-1	466.28	312.712	Undefine	AGCACTACCGGCCTGT-1	328.77	146.885	Bronchus /Bronchiole	AGTTCCTACAGAATTA-1	342.117	241.542	Undefine	ACTCTCTGACTTAGGT-1	266.948	333.299	Undefine	ATAACGCCGGAGGGTC-1	315.053
AGAGAAGGAGTACAAT-1	192.881	186.111	Undefine	CAGCTCACTGAGACAT-1	327.01	275.941	Bronchus /Bronchiole	ATAAGTTACCGCGACG-1	259.725	244.543	Bronchus /Bronchiole	AGTCGGCTCAACTTTA-1	259.811	149.698	Undefine	ACGTACAGATTTCTCT-1	460.912	306.451	Vessels	ACCAGTGCCCGGTCAA-1	130.921	145.72	Undefine	ACGGGAGTGTCGGCCC-1	260.911	152.817	Undefine	ACGGGAGTGTCGGCCC-1	258.635	166.953	Undefine	ACGCAAACTAATAGAT-1	165.801	223.006	Undefine	AGCACTACCTCACCAG-1	205.426	351.623	Vessels	AGTTCCTATTTATGTT-1	263.124	288.777	Undefine	ACTCTCTTATACACGA-1	466.372	362.59	Normal	ATAACGGAGTCCAACG-1	373.635
AGAGATCTCTAAAGCG-1	301.262	136.937	Undefine	CAGCTCGACAAGTTAA-1	351.099	379.765	Undefine	ATAATAGCTGTTGAAT-1	252.254	280.691	Vessels	AGTCGTGGGCATTACG-1	235.818	168.554	Undefine	ACGTACTTTGGCACGG-1	120.338	178.276	Normal	ACCAGTGCGGGAGACG-1	365.247	186.017	Undefine	ACGGGTCATGTGACTT-1	443.701	109.273	Undefine	ACGGGTCATGTGACTT-1	451.134	120.895	Undefine	ACGCAATCACTACAGC-1	374.355	437.318	Undefine	AGCACTTAAGGACGCC-1	344.36	199.353	Undefine	AGTTCTGCGTTGTATC-1	447.194	141.151	Undefine	ACTCTTGTATAGTAAC-1	303.515	307.831	Normal	ATAAGGTGGAGAACAT-1	229.925
AGAGCAGTTATGAGAC-1	365.822	143.338	Undefine	CAGCTGGCGTAACCGT-1	246.311	149.654	Undefine	ATAATAGTGTAGGGAC-1	424.38	179.114	Undefine	AGTCTCACAAGACTAC-1	218.292	171.092	Undefine	ACGTAGATTGCTGATG-1	328.276	303.798	Undefine	ACCATATCCGCAATAA-1	299.755	315.593	Undefine	ACGGGTTGTGACCTGT-1	117.357	81.3059	Normal	ACGGGTTGTGACCTGT-1	107.221	91.7435	Bronchus /Bronchiole	ACGCATACGTTTACTA-1	197.641	406.076	Undefine	AGCAGCCAGATGAATA-1	191.088	271.669	Undefine	AGTTGACATCGGCTGG-1	463.782	165.694	Undefine	ACTGAAACGCCGTTAG-1	176.238	380.164	Undefine	ATAAGTAGGATTCAGA-1	357.768
AGAGCGTACAAGCTCG-1	393.825	175.156	Undefine	CAGCTTAGTAGGTAGC-1	337.428	173.683	Undefine	ATAATCTTGGAGAACC-1	169.475	323.346	Normal	AGTCTGGACATCCTTG-1	427.76	147.522	Normal	ACGTAGGAGAGTCGCT-1	114.309	310.671	Undefine	ACCATCCGCCAACTAG-1	330.086	469.629	Undefine	ACGGTACAGTTCAATG-1	114.938	379.919	Adenocarcinoma	ACGGTACAGTTCAATG-1	105.045	406.381	Undefine	ACGCATTCGTGAGTAC-1	335.739	276.974	Undefine	AGCATATCAATATGCT-1	215.194	400.334	Undefine	AGTTGCTGACTGATAT-1	429.681	136.958	Undefine	ACTGAATGGCGAAAGT-1	236.732	348.962	Undefine	ATAAGTAGGGCGACTC-1	305.098
AGAGGCTTCGGAAACC-1	223.469	414.504	Undefine	CAGGATATATCGTTGT-1	263.595	276.363	Undefine	ATAATTAGCTAAGTAG-1	154.172	279.486	Undefine	AGTGAACAAACTTCTC-1	265.008	412.712	Undefine	ACGTATTACTCCGATC-1	277.693	401.045	Vessels	ACCATCGTATATGGTA-1	322.014	365.063	Undefine	ACGGTCACCGAGAACA-1	127.446	107.739	Normal	ACGGTCACCGAGAACA-1	117.912	119.59	Undefine	ACGCCACTCGAAACAG-1	93.364	298.921	Undefine	AGCATCGTCGATAATT-1	395.575	260.273	Undefine	AGTTTCGCAGGTCGGA-1	446.331	287.112	Undefine	ACTGATTTAGTGATTC-1	490.606	350.134	Undefine	ATAAGTTACCGCGACG-1	256.109
AGAGTAAACTTCACTA-1	240.332	432.229	Undefine	CAGGCCGTTTGGGTGT-1	294.911	221.439	Bronchus /Bronchiole	ATACAGGCCCTCCAAT-1	198.996	308.103	Undefine	AGTGAAGATGGTGTCC-1	394.944	481.97	Undefine	ACGTCCTAAACGAGAT-1	519.152	295.84	Undefine	ACCATTAAGGGTGTCA-1	141.989	486.751	Undefine	ACGTACAGATTTCTCT-1	463.408	295.25	Immune cell	ACGTACTTTGGCACGG-1	120.895	184.73	Undefine	ACGCCAGATGATTTCT-1	425.685	320.748	Undefine	AGCCAAGCTTTGTGTC-1	143.191	269.477	Normal	AGTTTGGCCAGACCTA-1	244.933	172.477	Undefine	ACTGCCCGCCATTCTC-1	120.987	163.905	Undefine	ATAATAGCTGTTGAAT-1	248.627
AGAGTATAGTGTTACG-1	355.421	491.804	Normal	CAGGCGCACGGTGGTC-1	199.338	167.359	Normal	ATACCACGGGCAACTT-1	326.599	171.282	Hyperplasia	AGTGACCTACTTTACG-1	272.683	246.757	Undefine	ACGTCTCGTTCCGGGA-1	274.015	98.9349	Undefine	ACCCAACGCCCGTGGC-1	255.483	209.621	Undefine	ACGTACTTTGGCACGG-1	130.219	169.574	Undefine	ACGTAGATTGCTGATG-1	335.336	314.079	Adenocarcinoma	ACGCCAGTGCGTTTGC-1	105.896	401.879	Undefine	AGCCACTCCCGTGCTT-1	385.057	359.825	Undefine	ATAAACGGACCCGTAA-1	240.185	274.101	Bronchus /Bronchiole	ACTGCCGTCGTAACTC-1	421.357	313.073	Undefine	ATAATAGTGTAGGGAC-1	420.995
AGATAACTTCAGGGCC-1	344.22	227.039	Bronchus /Bronchiole	CAGGCGCCATGCTAGG-1	232.821	318.037	Undefine	ATACCAGGCTAATAGA-1	472.457	264.304	Undefine	AGTGACTGTGACACAA-1	149.335	161.241	Undefine	ACGTGACAAAGTAAGT-1	228.256	90.2532	Undefine	ACCCACCTACATGCTC-1	217.142	420.098	Undefine	ACGTAGATTGCTGATG-1	333.602	292.536	Undefine	ACGTAGGAGAGTCGCT-1	114.804	321.289	Hyperplasia	ACGCCCAGCTGTCGAT-1	506.276	317.869	Undefine	AGCCCATACATGTAAG-1	279.933	165.355	Undefine	ATAAAGGCTCGGTCGT-1	318.499	240.432	Undefine	ACTGCTCGGAAGGATG-1	212.559	96.7523	Bronchus /Bronchiole	ATACAGGCCCTCCAAT-1	195.354
AGATAATCACACCTAT-1	84.4394	109.857	Undefine	CAGTAGCCCACGCGGT-1	368.202	383.86	Undefine	ATACCTAACCAAGAAA-1	188.694	281.113	Undefine	AGTGAGGGTTTCTGAC-1	475.081	375.907	Undefine	ACGTGCGCCTCGTGCA-1	421.061	294.695	Undefine	ACCCATCTTGAGGGTA-1	291.194	381.268	Hyperplasia	ACGTAGGAGAGTCGCT-1	124.319	299.144	Adenocarcinoma	ACGTATTACTCCGATC-1	283.187	414.337	Adenocarcinoma	ACGCCGCTAGACGACC-1	276.914	307.316	Undefine	AGCCCGGTAGCCTGTA-1	162.538	239.299	Normal	ATAAATATTAGCAGCT-1	298.458	164.769	Undefine	ACTGTACGATACACAT-1	337.677	336.506	Undefine	ATACCACGGGCAACTT-1	323.077
AGATACCGGTGTTCAC-1	298.123	204.575	Undefine	CAGTCGAGGATGCAAT-1	366.998	410.298	Undefine	ATACGCCGGCGAAACC-1	290.33	332.262	Undefine	AGTGATATGAGTAGTT-1	267.365	236.543	Bronchus /Bronchiole	ACGTGGTCGAATGTGC-1	505.225	348.292	Undefine	ACCCGAGCGAAATTAC-1	435.018	414.594	Undefine	ACGTATTACTCCGATC-1	284.04	387.649	Adenocarcinoma	ACGTCGGGCAACTCGG-1	137.429	82.8551	Hyperplasia	ACGCGAAGTCAGACGA-1	244.293	266.18	Vessels	AGCCCTAAGCGAAGTT-1	435.459	306.918	Undefine	ATAACGCCGGAGGGTC-1	307.708	345.139	Undefine	ACTGTAGCACTTTGGA-1	361.233	205.159	Vessels	ATACCTAACCAAGAAA-1	185.038
AGATACTCAAGATCGA-1	255.903	351.667	Undefine	CAGTCTGTATACTGGG-1	274.195	296.718	Undefine	ATACGGGTTTCGATTG-1	393.413	350.276	Normal	AGTGATTCAAGCAGGA-1	330.822	365.874	Undefine	ACGTTAATGTCGAAGA-1	281.853	308.32	Undefine	ACCCGATTGGTTCCGA-1	484.121	395.638	Undefine	ACGTCGGGCAACTCGG-1	145.973	72.8685	Undefine	ACGTCTCGTTCCGGGA-1	279.333	102.932	Undefine	ACGCGCTACACAGGGT-1	294.423	176.054	Undefine	AGCCCTGTCGCACCGT-1	270.98	492.56	Undefine	ATAACGGAGTCCAACG-1	367.646	327.564	Undefine	ACTGTATACGCGAGCA-1	461.871	199.486	Bronchus /Bronchiole	ATACGCCGGCGAAACC-1	286.697
AGATATAATACGACTA-1	151.585	312.894	Undefine	CAGTGGTTGCACATGA-1	430.413	158.025	Undefine	ATACGGTGAAGATGCA-1	340.878	112.24	Hyperplasia	AGTGCGTAGCTCGTAA-1	262.651	213.034	Undefine	ACGTTAGATTTGCCCG-1	297.89	209.506	Undefine	ACCCGGAAACTCCCAG-1	415.695	288.748	Undefine	ACGTCTCGTTCCGGGA-1	280.677	92.0444	Undefine	ACGTGACAAAGTAAGT-1	232.156	93.9811	Undefine	ACGCGGGCCAAGGACA-1	329.862	280.032	Undefine	AGCCCTTCTAATCCGA-1	417.552	437.149	Undefine	ATAAGGTGGAGAACAT-1	220.761	310.545	Undefine	ACTGTCCAGGATTATA-1	323.433	257.821	Normal	ATACGGGTTTCGATTG-1	389.864
AGATCGTGCATAAGAT-1	400.533	409.211	Undefine	CAGTTCAAATTGACAC-1	351.22	250.527	Undefine	ATACGTACTTAGCCAC-1	203.996	324.912	Undefine	AGTGGCGGCAATTTGA-1	381.769	391.559	Undefine	ACGTTCACTATGCCGC-1	96.4027	197.086	Undefine	ACCCGGAGCACCACAA-1	435.508	87.9331	Undefine	ACGTGACAAAGTAAGT-1	235.893	83.489	Normal	ACGTTAATGTCGAAGA-1	287.475	318.802	Adenocarcinoma	ACGCGTTTCTTAAGAG-1	367.16	93.4839	Normal	AGCCGTGGCTAAATGT-1	232.662	149.39	Undefine	ATAAGTTACCGCGACG-1	247.461	243.885	Undefine	ACTGTCTTCTTTAGAA-1	339.774	289.085	Normal	ATACGGTGAAGATGCA-1	337.436
AGATCTCAGGTGTGAT-1	356.96	332.649	Undefine	CATAACGGACAGTCGT-1	304.487	390.906	Bronchus /Bronchiole	ATACGTCCACTCCTGT-1	247.675	380.038	Undefine	AGTGGCTCCGTCGGCC-1	301.934	115.068	E-Adenoma	ACGTTCCGCGCTCCGT-1	474.236	267.263	Undefine	ACCCGGTTACACTTCC-1	322.809	344.272	Undefine	ACGTGCGCCTCGTGCA-1	424.408	283.686	Undefine	ACGTTAGATTTGCCCG-1	304.009	216.927	Undefine	ACGCTACTGAATGGGC-1	91.745	460.644	Undefine	AGCGACAGGAACGGTC-1	224.335	200.73	Undefine	ATAATACCGTTAGCCG-1	429.99	130.175	Undefine	ACTGTGCTAGTAGATC-1	444.974	181.788	Bronchus /Bronchiole	ATACGTACTTAGCCAC-1	200.362
AGATCTGGAGAGGATA-1	96.5022	103.641	Normal	CATACCCGTACCCAGT-1	308.22	182.294	Undefine	ATACGTTATGCACGGA-1	160.076	276.474	Undefine	AGTGGTGTTACCCGTG-1	261.986	103.223	Undefine	ACGTTCGTTCAGGAAA-1	176.166	220.599	Undefine	ACCCGTGTCATCAGTA-1	420.22	327.15	Normal	ACGTTAATGTCGAAGA-1	288.229	296.961	Undefine	ACGTTATTGGTCACTC-1	426.769	133.513	Undefine	ACGCTAGTGATACACT-1	358.525	406.856	Undefine	AGCGACATCCCATTCA-1	424.439	285.756	Undefine	ATAATAGCTGTTGAAT-1	239.815	280.884	Undefine	ACTGTTTAGTGTAGGC-1	499.671	279.281	Undefine	ATACGTCCACTCCTGT-1	243.982
AGATGATGGAGTCTGG-1	322.679	436.045	Normal	CATACGGCGTCTGGGC-1	291.9	287.564	Undefine	ATACTAGCATGACCCT-1	402.39	280.992	Undefine	AGTGTATTGCGCATTG-1	422.019	396.696	Undefine	ACGTTCTGTACAAGTC-1	139.691	388.143	Hyperplasia	ACCCTATAGGACTGAG-1	137.954	434.468	Undefine	ACGTTAGATTTGCCCG-1	303.924	200.256	Undefine	ACGTTCACTATGCCGC-1	96.2188	204.123	Hyperplasia	ACGCTGTGAGGCGTAG-1	308.575	117.23	Normal	AGCGACCAACGATATT-1	377.168	269.79	Bronchus /Bronchiole	ATAATAGTGTAGGGAC-1	415.992	177.04	Undefine	ACTTACCGGGCGCGCA-1	447.071	399.096	Undefine	ATACTAGCATGACCCT-1	398.854
AGATGCAAGACGTGCA-1	194.42	152.262	Undefine	CATACTATGTAATTGT-1	311.412	238.783	Undefine	ATACTGCCTTACACCG-1	185.681	347.324	Undefine	AGTGTGGTCTATTGTG-1	409.992	156.648	Normal	ACGTTTAGTTGTGATC-1	437.58	312.058	Vessels	ACCCTATGCCATATCG-1	406.278	375.275	Undefine	ACGTTCACTATGCCGC-1	106.795	187.983	Undefine	ACGTTCCGCGCTCCGT-1	485.818	276.349	Undefine	ACGGAACACGAGTGCC-1	100.32	398.281	Undefine	AGCGCATAATGAATCG-1	185.579	261.025	Undefine	ATACAGGCCCTCCAAT-1	185.365	308.88	Undefine	ACTTACGCATCCACGC-1	172.662	329.106	Undefine	ATAGACAACGGGACCT-1	353.725
AGATGCATCCTGTGTC-1	256.088	94.1635	Bronchus /Bronchiole	CATAGCGTTGCCCACC-1	208.732	214.213	Undefine	ATACTTGTTCTCGAGC-1	358.289	109.71	Undefine	AGTTAAACACTTGCGA-1	297.039	221.313	Undefine	ACTAATACGTCAGGCG-1	467.665	412.982	Undefine	ACCCTCCCGTCAGGGC-1	492.682	173.543	Undefine	ACGTTCCGCGCTCCGT-1	476.448	256.898	Undefine	ACGTTCGCAATCAATT-1	328.25	471.087	Undefine	ACGGAATTTAGCAAAT-1	444.094	169.698	Undefine	AGCGCGGGTGCCAATG-1	377.356	397.391	Undefine	ATACCACGGGCAACTT-1	315.971	169.024	Undefine	ACTTAGTACGACAAGA-1	438.931	184.933	Bronchus /Bronchiole	ATAGACGAAGAGAAAG-1	332.187
AGATTATAGGACGTTT-1	319.11	259.719	Undefine	CATATAGGTACAGTCA-1	270.099	260.102	Undefine	ATAGACAACGGGACCT-1	357.325	381.785	Undefine	AGTTAAGCGGTCCCGG-1	430.117	347.2	Undefine	ACTACAAAGAGAGGTG-1	112.018	234.285	Undefine	ACCCTCCCTTGCTATT-1	363.901	220.75	Undefine	ACGTTCGTTCAGGAAA-1	184.856	211.053	Undefine	ACGTTCGTTCAGGAAA-1	178.452	228.364	Undefine	ACGGACTCTCAAAGCG-1	173.056	315.771	Undefine	AGCGCTTATGGGCAAG-1	472.524	415.548	Undefine	ATACCAGGCTAATAGA-1	465.077	264.234	Undefine	ACTTATACTTACCCGG-1	300.493	375.54	Undefine	ATAGAGTACTGGGACA-1	372.066
AGATTCACAACCGATA-1	225.562	116.443	Undefine	CATATGTCAGGCTACG-1	246.01	156.278	Undefine	ATAGACGAAGAGAAAG-1	335.696	224.842	Undefine	AGTTAAGTCAACCGCT-1	236.422	155.258	Undefine	ACTACATCCCGACAAG-1	162.902	130.406	Undefine	ACCCTGGTAACGCCCT-1	204.973	106.89	Undefine	ACGTTCTGTACAAGTC-1	149.041	374.963	Adenocarcinoma	ACGTTCTGTACAAGTC-1	140.972	401.098	Undefine	ACGGAGCGCAAATTAC-1	414.651	435.818	Undefine	AGCGGACACTTCGTAG-1	154.524	283.752	Undefine	ATACCTAACCAAGAAA-1	174.82	281.254	Undefine	ACTTATCTGATCTATA-1	521.439	188.571	Undefine	ATAGAGTTATCAACTT-1	359.336
AGCAAAGGCCGCTAGT-1	175.095	314.001	Undefine	CATCGGACGGGTTAAT-1	275.399	270.28	Undefine	ATAGAGTACTGGGACA-1	375.58	236.59	Undefine	AGTTACTCTATCGTGG-1	434.468	377.357	Undefine	ACTACCAGCTCTCTGG-1	378.256	219.755	Normal	ACCCTTCATCTGCGAA-1	150	278.536	Undefine	ACGTTGTCGTTGAAAG-1	102.193	165.031	Undefine	ACGTTGTCGTTGAAAG-1	91.3706	180.006	Undefine	ACGGATGGTGCGGATA-1	195.423	330.042	Undefine	AGCGGGAAGGGTCCAT-1	451.863	211.124	Undefine	ATACGCCGGCGAAACC-1	278.726	333.607	Undefine	ACTTATTAGGATCGGT-1	294.45	246.29	Undefine	ATAGGCGGCTATAGAA-1	276.38
AGCAACATATCTTATT-1	283.537	390.194	Bronchus /Bronchiole	CATGATGGAAGTTAGC-1	251.31	418.308	Undefine	ATAGAGTTATCAACTT-1	362.928	385.34	Undefine	AGTTATTGAAAGGTAA-1	511.886	331.064	Undefine	ACTACGCGTTAGAATT-1	174.357	260.33	Undefine	ACCCTTGCCTGGGTCG-1	176.294	67.5703	Undefine	ACGTTTAGTTGTGATC-1	440.574	300.679	Undefine	ACGTTTCGGTGCACTT-1	83.3523	490.915	Undefine	ACGGCACTTGCTTGGG-1	226.964	268.699	Undefine	AGCGGTTGCCGCTCTG-1	409.475	481.603	E-Adenoma	ATACGGAACGTCGTTT-1	193.258	139.486	Normal	ACTTATTTATGTGCCA-1	241.542	372.888	Undefine	ATAGGCTAGCTTCGCA-1	370.256
AGCAACCGAAAGTAAT-1	206.852	139.276	Undefine	CATGCCAACTCGCAAA-1	275.218	147.666	Undefine	ATAGGCGGCTATAGAA-1	279.908	182.428	Undefine	AGTTCTGCGTTGTATC-1	456.829	145.528	Normal	ACTAGTTGCGATCGTC-1	224.759	421.845	Hyperplasia	ACCCTTTAGTTCTCCA-1	109.764	224.847	Hyperplasia	ACTACAAAGAGAGGTG-1	122.077	224.388	Undefine	ACTACAAAGAGAGGTG-1	112.38	242.474	Undefine	ACGGCCAACATGGACT-1	221.987	251.969	Undefine	AGCGTGGTATTCTACT-1	254.889	319.378	Vessels	ATACGGGTTTCGATTG-1	384.234	352.107	Undefine	ACTTCAGGCTGATCCC-1	213.422	341.131	Undefine	ATAGGGATATCCTTGA-1	397.345
AGCACACGTTTAGACT-1	135.275	156.324	Undefine	CATGCGACCAGTTTAA-1	361.397	406.745	Undefine	ATAGGCTAGCTTCGCA-1	373.833	399.136	Undefine	AGTTGCGGTCCTCAAC-1	128.969	100.383	Undefine	ACTATATGCTGTGTTC-1	437.822	434.807	E-Adenoma	ACCGAAAGGGCCCTGC-1	124.256	319.201	Undefine	ACTACATCCCGACAAG-1	171.934	122.785	Normal	ACTACCAGCTCTCTGG-1	386.802	227.494	Undefine	ACGGCGACGATGGGAA-1	241.595	325.545	Bronchus /Bronchiole	AGCTAACAAGCAATGT-1	165.042	184.264	Normal	ATACGGTGAAGATGCA-1	330.586	108.592	Undefine	ACTTCCAGTGGAAGCT-1	189.928	75.3546	Bronchus /Bronchiole	ATAGGTTGGGCAGATG-1	358.069
AGCACCAGTACTCACG-1	370.315	299.415	Undefine	CATGGTAAGTAGCGTT-1	255.827	319.061	Undefine	ATAGGGATATCCTTGA-1	400.823	314.128	Undefine	AGTTGCTGACTGATAT-1	439.605	141.418	Normal	ACTATCCAGGGCATGG-1	293.308	438.244	Undefine	ACCGAAGAGTCTGGTT-1	408.479	476.172	Undefine	ACTACCAGCTCTCTGG-1	382.574	210.345	Undefine	ACTACCATCCGAGGGC-1	97.7727	169.999	Undefine	ACGGCTGGATGTAGAA-1	182.71	104.877	Undefine	AGCTAGAAGCAGAAGT-1	394.198	422.31	Undefine	ATACTAGCATGACCCT-1	393.422	281.254	Undefine	ACTTCCATGCGGGACA-1	153.916	352.045	Undefine	ATAGTGAAGCGTTCTC-1	284.163
AGCACTACCGGCCTGT-1	336.219	145.369	Undefine	CATGGTCTAGATACCG-1	366.215	300.933	Undefine	ATAGGTTGGGCAGATG-1	361.603	289.065	Undefine	AGTTTATGTAAAGACA-1	371.797	480.882	Undefine	ACTATGTCCAGCTGCC-1	156.391	146.684	Normal	ACCGACACATCTCCCA-1	440.094	282.756	Hyperplasia	ACTACCATCCGAGGGC-1	108.27	155.591	Undefine	ACTACGCGTTAGAATT-1	176.65	269.326	Undefine	ACGGGAGTGTCGGCCC-1	260.903	154.707	Undefine	AGCTATTTAATCCAAC-1	428.071	337.66	Undefine	ATACTCTCGCCACTCT-1	469.825	162.61	Undefine	ACTTCGCCATACGCAC-1	355.807	327.133	Undefine	ATAGTTCCACCCACTC-1	294.48
AGCACTACCTCACCAG-1	214.853	346.312	Undefine	CATGTCTCATTTATGG-1	231.015	357.724	Undefine	ATAGTCTTTGACGTGC-1	482.157	304.609	Undefine	AGTTTCGCAGGTCGGA-1	455.983	288.517	Undefine	ACTATTCGTCCGTGGT-1	436.676	331.893	Vessels	ACCGACTGAGTCCCAC-1	240.685	278.536	Undefine	ACTACGCGTTAGAATT-1	183.027	249.877	Undefine	ACTAGTTGCGATCGTC-1	228.675	435.844	Undefine	ACGGGCGTATGCGACA-1	378.733	467.24	Undefine	AGCTCCTTCGCACATC-1	210.623	369.091	Undefine	ATACTTGTTCTCGAGC-1	348.407	106.002	Undefine	ACTTGACTCCCTCTTT-1	267.873	313.011	Undefine	ATATAAAGCGCTCGTG-1	184.434
AGCACTTAAGGACGCC-1	351.544	196.882	Undefine	CATTATGCTTGTTGTG-1	368.383	254.622	Undefine	ATAGTGAAGCGTTCTC-1	287.74	262.436	Undefine	AGTTTGGCCAGACCTA-1	258.602	176.289	Undefine	ACTATTTCCGGGCCCA-1	182.375	210.892	Undefine	ACCGAGTCTCCTTATT-1	502.099	243.437	Undefine	ACTAGTTGCGATCGTC-1	232.294	408.005	Adenocarcinoma	ACTATCCAGGGCATGG-1	299.347	452.688	Undefine	ACGGGTCATGTGACTT-1	446.792	110.394	Undefine	AGCTCTAGACGTTCCA-1	296.024	338.474	Undefine	ATAGACAACGGGACCT-1	347.235	384.358	Undefine	ACTTGCCATATTGTAC-1	494.183	268.859	Undefine	ATATAAATGTAGCTGC-1	206.576
AGCAGAAGGAGAAAGA-1	152.2	299.354	Undefine	CATTTGAGTGGTACGT-1	230.834	235.11	Undefine	ATATAAAGCGCTCGTG-1	188.091	294.367	Vessels	ATAAACGGACCCGTAA-1	254.009	275.826	Undefine	ACTCAACGAATGTATT-1	483.159	197.99	L-Adenoma	ACCGATAGGCATAACC-1	440.889	105.544	Undefine	ACTATATGCTGTGTTC-1	440.692	420.808	Undefine	ACTATCGCCGGCTAAA-1	464.249	94.1055	Undefine	ACGGTACAGTTCAATG-1	112.373	385.629	Undefine	AGCTCTTCCCAGTGCA-1	413.92	385.245	Undefine	ATAGACGAAGAGAAAG-1	325.221	223.782	Undefine	ACTTGCTCTATCTACC-1	119.198	72.2097	Undefine	ATATCAACCTACAGAG-1	299.789
AGCAGCCAGATGAATA-1	200.821	267.781	Undefine	CCAACGATGCACTGAT-1	341.825	203.734	Undefine	ATATAAATGTAGCTGC-1	210.262	315.273	Undefine	ATAAAGGTCAAGTACG-1	492.848	366.72	Undefine	ACTCAAGTGCAAGGCT-1	169.835	359.687	E-Adenoma	ACCGATATTTAATCAT-1	404.933	97.2279	Undefine	ACTATCCAGGGCATGG-1	299.321	424.053	Undefine	ACTATCTGCCCGCGTA-1	209.469	465.803	Undefine	ACGTACAGATTTCTCT-1	466.88	299.52	Undefine	AGCTCTTCGTAACCTT-1	285.193	444.913	Undefine	ATAGAGTACTGGGACA-1	365.982	235.868	Undefine	ACTTGGGACCCGGTGG-1	347.914	238.52	Undefine	ATATCTCCCTCGTTAA-1	406.395
AGCATATCAATATGCT-1	224.392	394.194	Undefine	CCAAGAAAGTGGGCGA-1	218.729	247.817	Undefine	ATATCTCCCTCGTTAA-1	409.921	367.627	Normal	ATAAATATTAGCAGCT-1	311.06	168.735	Undefine	ACTCAATAAAGGCACG-1	374.035	312.48	Undefine	ACCGATGGTAGCATCG-1	292.479	190.175	Vessels	ACTATCGCCGGCTAAA-1	456.151	83.843	Undefine	ACTATTTCCGGGCCCA-1	184.854	218.419	Undefine	ACGTACTTTGGCACGG-1	127.963	171.677	Undefine	AGCTCTTTACTCAGTT-1	282.939	230.971	Undefine	ATAGAGTTATCAACTT-1	352.97	387.996	Undefine	ACTTGTAGTCCCTTCA-1	265.468	102.487	Bronchus /Bronchiole	ATATCTTAGGGCCTTC-1	318.13
AGCATCATTTCGAAAG-1	224.638	136.752	Undefine	CCAAGCGTAACTCGTA-1	325.203	315.628	Undefine	ATATTATCCCGTATTT-1	480.711	85.4905	Undefine	ATAACGTTACCTCCAC-1	459.549	461.664	Bronchus /Bronchiole	ACTCAGACCTGCTTCT-1	470.137	230.547	Undefine	ACCGCAATAACTGCCT-1	381.329	238.789	Undefine	ACTATCTGCCCGCGTA-1	214.062	436.385	Adenocarcinoma	ACTCAACGAATGTATT-1	494.955	204.931	Normal	ACGTAGATTGCTGATG-1	334.839	296.762	Undefine	AGCTGAAGTAAACCAA-1	402.525	370.969	Undefine	ATAGCCTCAGTACCCA-1	418.52	122.837	Undefine	ACTTTATACACCACTT-1	88.6742	94.594	Undefine	ATATGTCTCCCTAGCC-1	312.579
AGCATCGTCGATAATT-1	401.764	256.826	Undefine	CCAATAGTGCCGTCGA-1	323.818	219.452	Undefine	ATATTCAGTTAAACCT-1	273.039	205.322	Undefine	ATAAGCAAACACCGAG-1	463.598	498.469	Vessels	ACTCCAATATCATCAT-1	161.093	170.137	Normal	ACCGCTAGTCATTGGT-1	513.901	407.256	Undefine	ACTATGTCCAGCTGCC-1	165.562	138.716	Undefine	ACTCAAGTGCAAGGCT-1	172.05	371.76	Undefine	ACGTAGGAGAGTCGCT-1	121.907	303.538	Undefine	AGCTGTAACCTCAATC-1	207.743	168.924	Undefine	ATAGCTGCTCTTGTTA-1	430.976	109.887	Undefine	ACTTTCCTATAGCTTC-1	351.86	282.795	Normal	ATATTCAGTTAAACCT-1	269.502
AGCCAAGCTTTGTGTC-1	153.8	265.566	Undefine	CCAATGTCACAGCAAG-1	305.51	241.795	Undefine	ATATTCCACATAGTGA-1	227.071	325.997	Undefine	ATAAGTACCCGATTGT-1	465.471	458.582	Undefine	ACTCCCATTCCTAAAG-1	255.084	134.566	Bronchus /Bronchiole	ACCGGTCAGGTACACC-1	421.076	462.719	Undefine	ACTATTCGTCCGTGGT-1	439.689	320.09	Undefine	ACTCAGACCTGCTTCT-1	481.529	238.558	Undefine	ACGTATTACTCCGATC-1	284.409	393.544	Undefine	AGCTTGATCTTAACTT-1	286.382	155.275	Undefine	ATAGGCGGCTATAGAA-1	268.181	180.37	Bronchus /Bronchiole	ACTTTGACTGCATCCT-1	294.758	107.174	Bronchus /Bronchiole	ATATTCCACATAGTGA-1	223.409
AGCCACTCCCGTGCTT-1	391.302	354.559	Undefine	CCAATTACGGGTCGAG-1	402.469	392.051	Normal	ATATTCCCACAGGTCA-1	460.287	277.016	Undefine	ATAAGTAGGGCGACTC-1	310.274	434.77	Bronchus /Bronchiole	ACTCCCGAATTCGTTT-1	328.457	426.547	Undefine	ACCGGTCTGAGTACGG-1	100.347	154.953	Undefine	ACTATTTCCGGGCCCA-1	190.933	201.554	Undefine	ACTCCAATATCATCAT-1	162.975	176.339	Hyperplasia	ACGTCTCGTTCCGGGA-1	280.991	92.8843	Undefine	AGGAAGCTGTCCGCCG-1	160.033	294.334	Undefine	ATAGGGATATCCTTGA-1	391.819	315.17	Undefine	ACTTTGGTCGTGCTCC-1	164.83	108.16	Bronchus /Bronchiole	ATATTGCTGTCAAAGT-1	420.694
AGCCCATACATGTAAG-1	288.214	163.401	Undefine	CCACACTGAGATATTA-1	294.008	241.313	Undefine	ATATTGCTGTCAAAGT-1	424.079	185.742	Undefine	ATAAGTTACCGCGACG-1	261.14	246.213	Undefine	ACTCCCTAATGCTAAA-1	189.67	304.16	Undefine	ACCGTCCACTGGGCCC-1	443.885	498.369	Undefine	ACTCAACGAATGTATT-1	485.239	189.104	Undefine	ACTCCCATTCCTAAAG-1	259.816	139.666	Undefine	ACGTGACAAAGTAAGT-1	235.419	84.1895	Undefine	AGGACAGTCGAATCCC-1	264.656	368.089	Undefine	ATAGGTTGGGCAGATG-1	351.675	289.517	Undefine	AGAACGTGGTACATTC-1	356.115	320.349	Bronchus /Bronchiole	ATATTTAACCCTCAAG-1	342.142
AGCCCGCAACAAGCAG-1	130.906	250.98	Undefine	CCACAGTACCCATCCT-1	235.712	381.15	Undefine	ATATTTAACCCTCAAG-1	345.697	258.46	Undefine	ATAATAGCTGTTGAAT-1	253.646	282.474	Undefine	ACTCCCTAGAATAGTA-1	241.399	309.827	Undefine	ACCGTGACCACGTGGG-1	436.364	379.923	Normal	ACTCAAGTGCAAGGCT-1	178.602	347.114	Adenocarcinoma	ACTCCCGAATTCGTTT-1	335.585	440.63	Undefine	ACGTGCGCCTCGTGCA-1	427.184	287.827	Vessels	AGGACATCGCACGTCG-1	433.705	213.754	Undefine	ATAGTGAAGCGTTCTC-1	276.136	262.199	Undefine	AGAAGAGCGCCGTTCC-1	289.024	368.263	Undefine	ATCAAACGAAGGTTTG-1	241.75
AGCCCGGCATTAGAGG-1	158.847	157.37	Undefine	CCACCAACTTTACTGT-1	220.536	208.13	Undefine	ATCAAACGAAGGTTTG-1	245.326	180.801	Undefine	ATAATAGTGTAGGGAC-1	426.249	180.701	Normal	ACTCCGGCCGACCACT-1	111.656	370.297	Undefine	ACCGTTCCCGCTCTGA-1	101.692	276.641	Undefine	ACTCAATAAAGGCACG-1	378.385	301.092	Undefine	ACTCCCTAATGCTAAA-1	192.438	314.514	Undefine	ACGTTAATGTCGAAGA-1	288.667	301.259	Undefine	AGGACGACCCATTAGA-1	270.98	230.471	Undefine	ATATAAAGCGCTCGTG-1	174.203	294.82	Undefine	AGAAGGTACACTTCAC-1	217.677	113.957	Bronchus /Bronchiole	ATCAATCTGGGCTGCA-1	329.05
AGCCCGGTAGCCTGTA-1	172.818	235.963	Undefine	CCACCCAAGGAAAGTG-1	301.596	327.793	Undefine	ATCACATTAGAATATC-1	404.92	350.818	Normal	ATACCACGGGCAACTT-1	328.223	172.844	Undefine	ACTCGCCGTTCGATAA-1	125.764	440.595	Undefine	ACCTAAGTACCTTTCA-1	368.732	408.602	Undefine	ACTCATGGCAGCCTTC-1	149.395	121.723	Normal	ACTCCCTAGAATAGTA-1	245.768	320.294	Adenocarcinoma	ACGTTAGATTTGCCCG-1	304.677	202.918	Undefine	AGGACGCTCGATGTTG-1	412.355	419.681	Undefine	ATATAAATGTAGCTGC-1	196.835	316.218	Undefine	AGAAGGTTGCCGAATT-1	272.066	218.171	Bronchus /Bronchiole	ATCACATTAGAATATC-1	401.388
AGCCCTCCCTGGTGGC-1	140.691	166.725	Undefine	CCACGGAGCCATAAGA-1	251.31	166.456	Undefine	ATCACGTGCTAATTAA-1	262.135	191.585	Undefine	ATACCAGCAAATTGCT-1	502.458	284.045	Normal	ACTCGTAACCCGTCCT-1	242.665	153.919	Undefine	ACCTAATCGACTTCCT-1	260.069	404.382	Undefine	ACTCCAATATCATCAT-1	170.164	161.668	Undefine	ACTCCGGCCGACCACT-1	112.007	382.7	Undefine	ACGTTATTGGTCACTC-1	423.286	122.506	Undefine	AGGAGACATCCACAGT-1	372.66	500.637	Undefine	ATATACATGTATGGTA-1	237.842	70.298	Undefine	AGAAGGTTGTAGGTCG-1	137.266	327.503	Undefine	ATCACGTGCTAATTAA-1	258.582
AGCCCTGTCGCACCGT-1	279.167	484.85	Undefine	CCACGGTGCCCGGTAG-1	308.281	434.146	Undefine	ATCACTTCATCCTCGC-1	401.486	300.874	Undefine	ATACCGTCATCCATAA-1	430.479	463.658	Undefine	ACTCGTCAGTAATCCC-1	309.345	339.429	Undefine	ACCTACTATAAATCTA-1	481.186	315.593	Undefine	ACTCCCATTCCTAAAG-1	262.15	126.915	Undefine	ACTCGATGTATTTCAT-1	433.171	123.506	Undefine	ACGTTCACTATGCCGC-1	104.098	190.446	Vessels	AGGAGGCCTTCGCGCG-1	208.745	410.352	Undefine	ATATCTTAGGGCCTTC-1	310.915	277.431	Undefine	AGAAGTGATTCGTGAT-1	239.137	162.425	Undefine	ATCACTTCATCCTCGC-1	397.949
AGCCGCAAATTCAAAT-1	321.264	87.0243	Undefine	CCAGAAAGCAACTCAT-1	221.138	194.881	Undefine	ATCAGACGGCACGCCG-1	272.738	211.949	Undefine	ATACGAAGGCTTTCCA-1	302.176	484.327	Undefine	ACTCTCTGACTTAGGT-1	274.739	337.862	Undefine	ACCTCAGCGAGGCGCA-1	540.991	175.438	Undefine	ACTCCCGAATTCGTTT-1	333.779	412.666	Undefine	ACTCGCCGTTCGATAA-1	126.613	455.237	Undefine	ACGTTCCGCGCTCCGT-1	480.132	260.484	Undefine	AGGATAAAGTCGGGAT-1	207.931	296.525	Undefine	ATATTCAGTTAAACCT-1	261.151	203.803	Undefine	AGAATAAATCTTCAGG-1	306.536	107.729	Bronchus /Bronchiole	ATCAGACGGCACGCCG-1	269.201
AGCCGTGGCTAAATGT-1	241.809	147.707	Undefine	CCAGCCTGGACCAATA-1	303.101	294.73	Undefine	ATCAGCCTCATGCTGC-1	190.983	357.506	Undefine	ATACGAGGTTTGTAAG-1	94.0975	228.505	Undefine	ACTCTCTTATACACGA-1	469.775	366.62	Undefine	ACCTCCGTTATTCACC-1	283.123	120.342	Undefine	ACTCCCTAATGCTAAA-1	198.014	292.772	Adenocarcinoma	ACTCGCGATCTGACGC-1	272.806	513.105	Undefine	ACGTTCGCAATCAATT-1	327.883	448.351	Vessels	AGGATATAGGGATTTA-1	244.996	405.155	Normal	ATATTCCCACAGGTCA-1	452.682	277.246	Undefine	AGAATTGTTTGACATA-1	422.59	153.607	Undefine	ATCAGTAGGCAGGGAT-1	383.348
AGCCTAATACCCACGT-1	243.04	120.689	Undefine	CCAGGGACGTGGCCTC-1	362.421	257.693	Undefine	ATCAGGTAGCTGACAG-1	323.165	496.375	Undefine	ATACGGAACGTCGTTT-1	208.018	144.017	Undefine	ACTCTGACCTAATAGA-1	116.359	393.75	Hyperplasia	ACCTCGAACTTATGCT-1	457.277	464.126	Undefine	ACTCCCTAGAATAGTA-1	248.638	298.377	Adenocarcinoma	ACTCGTAACCCGTCCT-1	247.011	159.619	Undefine	ACGTTCGTTCAGGAAA-1	183.49	213.892	Normal	AGGATTGCTTACGACA-1	337.034	492.121	Undefine	ATATTGCTGTCAAAGT-1	415.683	183.823	Undefine	AGACAGCTCAGAATCC-1	394.779	115.067	Normal	ATCATCCAATATTTGT-1	295.385
AGCCTTGTCACTGATA-1	115.581	74.0384	Undefine	CCAGTAGTCTGATCCA-1	356.7	383.318	Undefine	ATCAGTAGGCAGGGAT-1	386.906	366.543	Normal	ATACGGGTTTCGATTG-1	395.125	352.216	Undefine	ACTGAAACGCCGTTAG-1	186.113	383.621	Undefine	ACCTGCGTGTCATGTT-1	342.988	449.266	Undefine	ACTCCGGCCGACCACT-1	121.605	357.498	Adenocarcinoma	ACTCGTCAGTAATCCC-1	315.819	350.813	Adenocarcinoma	ACGTTCTGTACAAGTC-1	147.092	380.652	Undefine	AGGCAGATGCGTAAAC-1	366.336	376.166	Undefine	ATATTTAACCCTCAAG-1	335.396	258.191	Undefine	AGACATAGATCCTTCC-1	477.903	237.533	Undefine	ATCCAACGCAGTCATA-1	379.548
AGCGACAGGAACGGTC-1	233.562	198.174	Undefine	CCATACCTTTACTTGT-1	337.79	418.91	Undefine	ATCATCCAATATTTGT-1	298.946	269.605	Undefine	ATAGACAACGGGACCT-1	358.924	383.824	Undefine	ACTGAATGGCGAAAGT-1	245.197	353.115	Undefine	ACCTTTCCTTTAGAAG-1	71.6673	272.055	Undefine	ACTCGATGTATTTCAT-1	426.65	111.751	Undefine	ACTCTAAACCTGGGAT-1	381.084	90.376	Undefine	ACGTTGTCGTTGAAAG-1	99.4203	167.12	Undefine	AGGCAGGGAGCGTACT-1	174.559	239.862	Undefine	ATCAAACGAAGGTTTG-1	232.785	178.705	Undefine	AGACCAAACCACACCT-1	224.337	97.2456	Bronchus /Bronchiole	ATCCAATGGAGGGTCC-1	277.285
AGCGACCAACGATATT-1	383.67	266.12	Undefine	CCATCGCAGTTAAACT-1	228.726	281.421	Undefine	ATCATGGACTACCGAC-1	259.906	490.109	Hyperplasia	ATAGACGAAGAGAAAG-1	337.288	226.511	Undefine	ACTGATTTAGTGATTC-1	493.408	354.381	Undefine	ACGAAATGGGCGGCAC-1	259.274	425.234	Normal	ACTCGCCGTTCGATAA-1	135.412	426.296	Adenocarcinoma	ACTCTCTGACTTAGGT-1	280.203	349.259	Adenocarcinoma	ACGTTTAGTTGTGATC-1	443.614	305.097	Undefine	AGGCATTGTCGTAGGG-1	226.526	414.609	Normal	ATCAATCTGGGCTGCA-1	322.076	291.49	Undefine	AGACCATGGGATACAA-1	392.374	169.27	Undefine	ATCCAGAGCAACAACC-1	233.062
AGCGAGACGTGAAGGC-1	135.952	142.784	Normal	CCATCTCACCAGTGAA-1	292.382	403.613	Undefine	ATCCAACGCAGTCATA-1	382.99	200.442	Bronchus /Bronchiole	ATAGAGTTATCAACTT-1	364.545	387.389	Bronchus /Bronchiole	ACTGCCCGCCATTCTC-1	132.154	172.126	Normal	ACGACCCATGAGTTGC-1	435.752	81.0232	Vessels	ACTCGTAACCCGTCCT-1	249.936	145.855	Undefine	ACTCTGACCTAATAGA-1	116.917	406.879	Undefine	ACGTTTCGGTGCACTT-1	91.4451	467.24	Undefine	AGGCCACCCGTTATGA-1	361.891	210.435	Undefine	ATCACATTAGAATATC-1	396.012	352.662	Undefine	AGACCCACCGCTGATC-1	227.667	287.42	Undefine	ATCCAGGATTCGTGAA-1	291.644
AGCGCATAATGAATCG-1	195.405	257.38	Bronchus /Bronchiole	CCATGCCTGTTTAGTA-1	316.411	255.586	Undefine	ATCCAATGGAGGGTCC-1	280.811	162.546	Undefine	ATAGGAATCTAAGCTT-1	490.068	426.491	Undefine	ACTGCCGTCGTAACTC-1	425.764	318.147	Undefine	ACGACTCTAGGGCCGA-1	503.934	194.884	Undefine	ACTCGTCAGTAATCCC-1	315.075	327.407	Undefine	ACTCTTCAGCTCCCGC-1	308.484	514.659	Undefine	ACTACAAAGAGAGGTG-1	119.628	227.444	Undefine	AGGCCCATTGTACAGG-1	437.024	272.545	Undefine	ATCACGTGCTAATTAA-1	249.99	189.681	Undefine	AGACCCGCCCTCCTCG-1	364.563	263.001	Undefine	ATCCTACCTAAGCTCT-1	268.235
AGCGCGGGTGCCAATG-1	383.732	391.486	Undefine	CCATTAGCGATAATCC-1	335.321	219.994	Undefine	ATCCAATGGTACCGAA-1	324.37	94.889	Undefine	ATAGGCGGCTATAGAA-1	281.386	183.965	Bronchus /Bronchiole	ACTGCTCGGAAGGATG-1	221.744	106.531	Bronchus /Bronchiole	ACGACTGGTCATACTC-1	453.791	397.962	Normal	ACTCTCTGACTTAGGT-1	281.267	325.814	Undefine	ACTCTTGTATAGTAAC-1	317.062	323.526	Adenocarcinoma	ACTACATCCCGACAAG-1	170.358	124.126	Undefine	AGGCCCTAGAACGCCA-1	262.152	161.098	Undefine	ATCACTTCATCCTCGC-1	392.497	301.603	Undefine	AGACCGGGAAACCCTG-1	282.055	126.968	Bronchus /Bronchiole	ATCCTGAATCGCTGCG-1	306.244
AGCGCTAGAGCGATGT-1	284.891	488.481	Undefine	CCATTCCCTGCCCACA-1	330.021	209.816	Undefine	ATCCACATCGACAGAA-1	164.474	306.537	Undefine	ATAGTCTTTGACGTGC-1	484.085	306.467	Normal	ACTGGGATGCCAGTGC-1	99.8995	247.006	Undefine	ACGAGAACCCATCACG-1	115.695	384.937	Undefine	ACTCTGACCTAATAGA-1	126.207	380.391	Adenocarcinoma	ACTGAAACGCCGTTAG-1	188.77	396.436	Undefine	ACTACCAGCTCTCTGG-1	384.609	213.172	Undefine	AGGCGTCTATGGACGG-1	422.122	468.392	Undefine	ATCAGACGGCACGCCG-1	260.843	210.586	Undefine	AGACGACGATGCCGCT-1	208.921	178.027	Undefine	ATCCTGCGTGGAATGG-1	262.624
AGCGGACACTTCGTAG-1	164.94	279.659	Undefine	CCCAAACATGCTGCTC-1	316.892	371.575	Undefine	ATCCACGCTAAATGTT-1	491.194	358.108	Undefine	ATAGTTCCACCCACTC-1	299.637	414.343	Bronchus /Bronchiole	ACTGTACGATACACAT-1	343.891	340.997	Undefine	ACGAGATATTTGCTTA-1	127.986	222.095	Undefine	ACTCTTGTATAGTAAC-1	316.255	301.446	Undefine	ACTGAATGGCGAAAGT-1	249.746	364.985	Adenocarcinoma	ACTACCATCCGAGGGC-1	105.597	157.466	Undefine	AGGCTATGGTTAGCTT-1	375.102	183.512	Undefine	ATCAGCTCGTCCACTA-1	235.622	117.718	Normal	AGACTAGCCTTCCAGA-1	354.265	228.654	Bronchus /Bronchiole	ATCGACCCAATACAGA-1	271.735
AGCGGCGGTTAGCGGT-1	243.41	113.919	Bronchus /Bronchiole	CCCAACATACGTCGCG-1	273.111	193.978	Undefine	ATCCAGAGCAACAACC-1	236.65	243.458	Undefine	ATATAGAGTATTGGTC-1	169.279	105.58	Undefine	ACTGTAGCACTTTGGA-1	367.042	212.641	Normal	ACGAGGATACCACTCT-1	367.142	450.245	Undefine	ACTGAAACGCCGTTAG-1	194.473	370.538	Adenocarcinoma	ACTGCCCGCCATTCTC-1	133.14	178.452	Undefine	ACTACGCGTTAGAATT-1	181.691	253.408	Bronchus /Bronchiole	AGGCTTCCCGAAGAAG-1	229.531	218.199	Undefine	ATCAGTAGGCAGGGAT-1	377.513	368.818	Undefine	AGACTGTTACCGGGTC-1	148.181	216.012	Undefine	ATCGACTCTTTCCGTT-1	387.33
AGCGGGTCTGACACTC-1	140.753	292.091	Undefine	CCCAATTTCACAACTT-1	296.417	188.377	Undefine	ATCCAGGATTCGTGAA-1	295.21	226.288	Undefine	ATATCAACCTACAGAG-1	304.956	424.557	Undefine	ACTGTATACGCGAGCA-1	465.434	207.154	L-Adenoma	ACGAGGTTTACAACGT-1	408.724	469.201	Undefine	ACTGAATGGCGAAAGT-1	252.296	340.741	Adenocarcinoma	ACTGCGGACACACCGT-1	303.574	490.542	Undefine	ACTAGTTGCGATCGTC-1	231.761	414.231	Undefine	AGGCTTGCTAGACACC-1	388.939	142.753	Undefine	ATCATCCAATATTTGT-1	287.605	269.538	Undefine	AGAGAAACACCAGAAA-1	120.37	177.472	Undefine	ATCGCACGCCGGGAGA-1	376.41
AGCGTGGTATTCTACT-1	263.473	314.74	Undefine	CCCAGTTAAGGCGCCG-1	271.786	349.654	Bronchus /Bronchiole	ATCCTACCTAAGCTCT-1	271.835	231.83	Bronchus /Bronchiole	ATATCAATTCCAGCCT-1	210.435	90.8944	Undefine	ACTGTCCAGGATTATA-1	330.084	264.068	Undefine	ACGAGTCGCCGGCGTT-1	88.0554	474.215	Undefine	ACTGCCCGCCATTCTC-1	141.784	163.615	Undefine	ACTGCTCGGAAGGATG-1	225.443	110.763	Undefine	ACTATCCAGGGCATGG-1	299.94	430.602	Undefine	AGGGAAACGAGGTACT-1	443.661	390.066	Undefine	ATCCAACGCAGTCATA-1	373.628	198.869	Undefine	AGAGAACCGTCTAGGA-1	359.692	371.408	Bronchus /Bronchiole	ATCGGAGACAGACGGC-1	217.798
AGCTAACAAGCAATGT-1	175.341	181.865	Undefine	CCCGAGTTTCTCCGTA-1	233.303	434.026	Undefine	ATCCTGAATCGCTGCG-1	309.79	160.558	Undefine	ATATCGGTAGGGAGAT-1	298.429	440.874	Bronchus /Bronchiole	ACTGTCTTCTTTAGAA-1	346.001	294.634	Undefine	ACGATACATAGAACTA-1	206.38	228.577	Undefine	ACTGCCGTCGTAACTC-1	429.01	306.638	Undefine	ACTGGGATGCCAGTGC-1	99.886	255.651	Undefine	ACTATCTGCCCGCGTA-1	213.172	443.134	Undefine	AGGGACCGGCTGCGTT-1	302.661	456.058	Undefine	ATCCAATGGAGGGTCC-1	269.106	160.021	Undefine	AGAGAAGGAGTACAAT-1	179.322	180.062	Undefine	ATCGGCAAGCAGTCCA-1	399.216
AGCTAGAAGCAGAAGT-1	400.226	415.981	Undefine	CCCGCAGCGCGAACTA-1	233.725	298.223	Undefine	ATCCTGCGTGGAATGG-1	266.232	228.276	Bronchus /Bronchiole	ATATCGTGCCAGACCC-1	505.359	347.381	Undefine	ACTGTGCTAGTAGATC-1	448.915	189.791	Undefine	ACGATACCTATCCTGA-1	262.21	505.279	Vessels	ACTGCTCGGAAGGATG-1	229.462	99.4198	Normal	ACTGTACGATACACAT-1	351.435	352.429	Adenocarcinoma	ACTATGTCCAGCTGCC-1	163.882	140.316	Undefine	AGGGACTCTACGCGAC-1	197.85	254.701	Undefine	ATCCAATGGTACCGAA-1	313.69	90.8325	Undefine	AGAGATCTCTAAAGCG-1	287.79	130.606	Bronchus /Bronchiole	ATCTAATATCCTACGG-1	201.87
AGCTCCTTCGCACATC-1	219.961	363.545	Undefine	CCCGTAAGTCTAGGCC-1	291.418	171.575	Undefine	ATCGACCCAATACAGA-1	275.329	281.775	Undefine	ATATCTCCCTCGTTAA-1	411.684	369.621	Undefine	ACTGTTTAGTGTAGGC-1	502.331	285.109	Vessels	ACGATCATACATAGAG-1	222.218	288.259	Undefine	ACTGGGATGCCAGTGC-1	110.217	236.837	Undefine	ACTGTAGCACTTTGGA-1	375.241	220.097	Undefine	ACTATTCGTCCGTGGT-1	442.714	324.825	Undefine	AGGGAGACATACTTCG-1	344.109	468.267	Undefine	ATCCAGAGCAACAACC-1	223.905	242.775	Undefine	AGAGCAGTTATGAGAC-1	352.477	136.896	Undefine	ATCTCCCTGCAATCTA-1	426.003
AGCTCTAGACGTTCCA-1	303.908	333.573	Undefine	CCCTGAAATGAGTTGA-1	341.524	210.358	Undefine	ATCGACTCTTTCCGTT-1	390.883	280.45	Undefine	ATATGTCTCCCTAGCC-1	317.768	398.57	Undefine	ACTTACCGGGCGCGCA-1	450.844	402.251	Undefine	ACGATGCATATGTTAT-1	291.989	360.477	Hyperplasia	ACTGTAGCACTTTGGA-1	371.6	203.383	Undefine	ACTGTATACGCGAGCA-1	476.681	214.379	Normal	ACTATTTCCGGGCCCA-1	189.666	204.237	Normal	AGGGCAGCGGCGTGGT-1	475.968	339.789	Undefine	ATCCAGGATTCGTGAA-1	283.782	225.2	Undefine	AGAGCGGGCTAATCAT-1	422.282	292.785	Undefine	ATCTGCACCTCTGCGA-1	346.546
AGCTCTTCGTAACCTT-1	293.138	438.076	Normal	CCCTTTGACAGGTCTT-1	229.63	261.548	Undefine	ATCGCACGCCGGGAGA-1	379.918	266.714	Undefine	ATATGTGCACAAACCA-1	464.504	478.525	Undefine	ACTTACGCATCCACGC-1	182.556	333.702	Undefine	ACGATGGATCCGATGC-1	132.572	260.497	Undefine	ACTGTATACGCGAGCA-1	467.893	198.014	Undefine	ACTGTCCAGGATTATA-1	337.139	273.117	Undefine	ACTCAAGTGCAAGGCT-1	177.134	352.289	Bronchus /Bronchiole	AGGGCGAGCAGCTGAT-1	268.914	144.13	Undefine	ATCCTACCTAAGCTCT-1	259.918	230.874	Undefine	AGAGCGTACAAGCTCG-1	380.596	168.715	Undefine	ATCTGGTTAAGACTGT-1	367.722
AGCTCTTTACTCAGTT-1	291.107	227.962	Undefine	CCGAACCTTCCCGGCC-1	233.123	311.412	Undefine	ATCGGAGACAGACGGC-1	221.468	322.442	Undefine	ATATTCAGTTAAACCT-1	274.557	206.93	Bronchus /Bronchiole	ACTTAGTACGACAAGA-1	443.006	192.866	Undefine	ACGCAAACTAATAGAT-1	449.511	352.589	Normal	ACTGTCCAGGATTATA-1	335.372	253.653	Undefine	ACTGTCTTCTTTAGAA-1	353.61	304.631	Adenocarcinoma	ACTCAATAAAGGCACG-1	380.412	305.457	Vessels	AGGGCGTGATCGGCTA-1	426.63	237.546	Undefine	ATCCTGAATCGCTGCG-1	298.767	157.986	Vessels	AGAGCTACGAAAGCAT-1	464.892	131.778	Undefine	ATCTGTAATTGTACCC-1	434.087
AGCTGTAACCTCAATC-1	217.315	166.909	Undefine	CCGACGGGCATGAGGT-1	211.141	161.277	Undefine	ATCGGTTACCTAGTAA-1	335.576	101.998	Undefine	ATCAAACGAAGGTTTG-1	246.757	182.393	Vessels	ACTTATTAGGATCGGT-1	301.688	252.793	Bronchus /Bronchiole	ACGCATAAATGACATG-1	107.868	117.04	Undefine	ACTGTCTTCTTTAGAA-1	350.949	283.568	Undefine	ACTGTGCTAGTAGATC-1	459.65	196.54	Normal	ACTCATGGCAGCCTTC-1	147.452	123.046	Undefine	AGGGCTGCAGTTACAG-1	315.747	301.471	Undefine	ATCCTGCGTGGAATGG-1	254.183	227.235	Undefine	AGAGGTATCTCGGTCC-1	500.843	252.148	Undefine	ATCTTGACCTGCAACG-1	372.67
AGCTTGATCAGGGTAG-1	114.289	101.118	Normal	CCGATCTCAACCTTAT-1	297.681	413.791	Undefine	ATCTAACGTCCCTATG-1	480.41	92.1177	Undefine	ATCAATGCCGTGGCTG-1	179.613	132.716	Bronchus /Bronchiole	ACTTATTTATGTGCCA-1	249.9	376.568	Hyperplasia	ACGCATTCGTGAGTAC-1	270.22	297.065	Adenocarcinoma	ACTGTGCTAGTAGATC-1	451.726	181.08	Undefine	ACTTACGCATCCACGC-1	185.165	344.97	Undefine	ACTCCAATATCATCAT-1	168.559	163.642	Normal	AGGGTCAGTAACCCTA-1	427.945	472.086	Undefine	ATCCTGCTGCAGATAG-1	484.502	227.79	Undefine	AGATAACTTCAGGGCC-1	331.017	220.822	Undefine	ATGAAGCCAAGGAGCC-1	395.415
AGCTTGATCTTAACTT-1	294.615	153.554	Undefine	CCGCACAAAGACCAAC-1	307.197	331.346	Undefine	ATCTAATATCCTACGG-1	205.563	291.837	Undefine	ATCACATTAGAATATC-1	406.668	352.76	Undefine	ACTTCAGGCTGATCCC-1	222.468	345.458	Undefine	ACGCCACTCGAAACAG-1	525.153	272.116	Undefine	ACTTACCGGGCGCGCA-1	453.496	388.947	Undefine	ACTTAGTACGACAAGA-1	453.558	199.648	Normal	ACTCCCATTCCTAAAG-1	262.103	128.323	Undefine	AGGGTCGATGCGAACT-1	298.716	411.04	Undefine	ATCGACCCAATACAGA-1	263.433	281.994	Undefine	AGATACCGGTGTTCAC-1	284.769	198.376	Bronchus /Bronchiole	ATGACGCCGGCTCTAA-1	428.175
AGGAAGCTGTCCGCCG-1	170.294	290.061	Undefine	CCGCCTGCGAATTGGT-1	424.872	406.323	Normal	ATCTAGCTTGTGAGGG-1	136.7	282.016	Undefine	ATCACGTGCTAATTAA-1	263.618	193.151	Undefine	ACTTCCAGTGGAAGCT-1	199.558	85.6109	Undefine	ACGCCAGATGATTTCT-1	175.255	251.692	Undefine	ACTTACGCATCCACGC-1	191.051	321.684	Adenocarcinoma	ACTTATACTTACCCGG-1	313.954	391.775	Adenocarcinoma	ACTCCCGAATTCGTTT-1	334.959	418.969	Undefine	AGGGTGCCGTTCTTTA-1	141.125	183.137	Normal	ATCGACTCTTTCCGTT-1	381.644	280.699	Undefine	AGATACGACTTCATAT-1	432.58	194.8	Bronchus /Bronchiole	ATGACGCGTTCTATCC-1	224.917
AGGACAGTCGAATCCC-1	273.074	362.622	Undefine	CCGCGGAATGCGTCAC-1	225.534	224.932	Undefine	ATCTCCCTGCAATCTA-1	429.501	318.767	Bronchus /Bronchiole	ATCAGACGGCACGCCG-1	274.255	213.578	Bronchus /Bronchiole	ACTTCCATGCGGGACA-1	164.228	356.069	Undefine	ACGCCAGTGCGTTTGC-1	511.211	163.881	Undefine	ACTTAGTACGACAAGA-1	445.944	184.03	Undefine	ACTTATTAGGATCGGT-1	307.925	261.556	Undefine	ACTCCCTAATGCTAAA-1	196.922	297.062	Bronchus /Bronchiole	AGGGTGCTCTCGAGGG-1	317.437	394.636	Undefine	ATCGCACGCCGGGAGA-1	370.483	266.639	Undefine	AGATACTCAAGATCGA-1	242.775	345.817	Undefine	ATGACTATGCGACATT-1	238.974
AGGACGACCCATTAGA-1	279.352	227.408	Undefine	CCGCTATCAGCACCAG-1	257.392	285.998	Bronchus /Bronchiole	ATCTGGGCTGTTCTTG-1	170.68	296.837	Undefine	ATCAGCTCGTCCACTA-1	249.476	122.623	Undefine	ACTTCCTGTCGTGCGA-1	510.47	487.862	Undefine	ACGCCCAGCTGTCGAT-1	90.4403	255.361	Undefine	ACTTATACTTACCCGG-1	313.305	366.29	Undefine	ACTTATTTATGTGCCA-1	254.594	389.102	Adenocarcinoma	ACTCCCTAGAATAGTA-1	248.371	302.698	Undefine	AGGGTTCCCTTTGGTT-1	342.043	381.989	Undefine	ATCGGAGACAGACGGC-1	208.304	323.556	Undefine	AGATATAATACGACTA-1	138.191	307.215	Undefine	ATGAGGAGTGTTAATC-1	379.849
AGGAGACATCCACAGT-1	378.993	492.912	Undefine	CCGGCACGACCGTTTC-1	307.678	447.395	Undefine	ATCTGGTTAAGACTGT-1	371.302	329.31	Undefine	ATCAGGTAGCTGACAG-1	324.718	498.65	Undefine	ACTTCGCCATACGCAC-1	361.616	331.833	Undefine	ACGCCGCTAGACGACC-1	331.92	264.656	Adenocarcinoma	ACTTATTAGGATCGGT-1	307.641	242.62	Undefine	ACTTCAGGCTGATCCC-1	226.251	357.091	Adenocarcinoma	ACTCCGGCCGACCACT-1	119.208	362.842	Undefine	AGGGTTTAGTTCGGGA-1	328.018	295.148	Bronchus /Bronchiole	ATCGGTTACCTAGTAA-1	325.159	98.1089	Bronchus /Bronchiole	AGATCGTGCATAAGAT-1	387.811	403.227	Undefine	ATGATCGGGAATAGAC-1	428.778
AGGAGAGTCTGGCTAC-1	366.561	505.898	Undefine	CCGGGCGGTCTCGTCA-1	330.202	332.43	Undefine	ATCTGTAATTGTACCC-1	437.574	269.364	Undefine	ATCAGGTCGCCATTGC-1	474.174	395.79	Undefine	ACTTGACTCCCTCTTT-1	275.643	318.027	Undefine	ACGCCTGACACGCGCT-1	62.8007	501.06	Undefine	ACTTATTTATGTGCCA-1	256.898	363.694	Adenocarcinoma	ACTTCCAGTGGAAGCT-1	202.569	89.1951	Undefine	ACTCGATGTATTTCAT-1	429.462	112.852	Undefine	AGGTAACCTCCTATTC-1	451.237	224.898	Undefine	ATCGTATTCCGAGAAC-1	355.437	82.5694	Undefine	AGATCTCAGGTGTGAT-1	344.029	326.578	Undefine	ATGATGCAATGGTACA-1	267.934
AGGAGGCCTTCGCGCG-1	218.053	404.103	Undefine	CCGGGCTGCTCCATAC-1	305.691	364.469	Undefine	ATCTTGACCTGCAACG-1	376.182	223.396	Undefine	ATCAGTAGGCAGGGAT-1	388.598	368.594	Undefine	ACTTGCCATATTGTAC-1	497.026	274.92	Undefine	ACGCGAAGTCAGACGA-1	366.592	307.705	Adenocarcinoma	ACTTCAGGCTGATCCC-1	230.052	333.248	Adenocarcinoma	ACTTCCATGCGGGACA-1	166.27	368.031	Undefine	ACTCGCCGTTCGATAA-1	133.24	432.82	Bronchus /Bronchiole	AGGTACGATATTGCCA-1	451.737	345.612	Undefine	ATCTAATATCCTACGG-1	192.025	292.23	Undefine	AGATGACTCGCCCACG-1	394.162	260.966	Undefine	ATGCACTACCGCATTG-1	366.757
AGGATAAAGTCGGGAT-1	217.376	292.276	Undefine	CCGGGTTCGAGGTTAC-1	302.319	185.366	Undefine	ATGAAGCCAAGGAGCC-1	398.895	231.047	Undefine	ATCATAGATCGACGAG-1	100.685	212.188	Undefine	ACTTGGGACCCGGTGG-1	354.019	245.257	Undefine	ACGCGCTACACAGGGT-1	314.554	403.037	Undefine	ACTTCCAGTGGAAGCT-1	207.808	78.9458	Normal	ACTTCGCCATACGCAC-1	369.709	342.981	Adenocarcinoma	ACTCGCGATCTGACGC-1	274.335	488.827	Undefine	AGGTAGATCGAGATAT-1	152.771	190.587	Normal	ATCTCCCTGCAATCTA-1	421.172	319.918	Undefine	AGATGAGGGTTGCGAT-1	428.941	408.469	Undefine	ATGCATGATCCAGGAT-1	375.204
AGGATATAGGGATTTA-1	253.688	398.995	Undefine	CCGTAAGTTGGTCCCA-1	324.3	335.441	Undefine	ATGACGCCGGCTCTAA-1	431.67	272.377	Undefine	ATCATCTGCCCAGTGT-1	510.314	364.243	Undefine	ACTTGGGCTTTCGCCA-1	73.5531	318.81	Undefine	ACGCGGGCCAAGGACA-1	276.396	293.824	Adenocarcinoma	ACTTCCATGCGGGACA-1	173.114	343.574	Adenocarcinoma	ACTTCGCTAGCGAGTG-1	338.009	519.445	Undefine	ACTCGTAACCCGTCCT-1	249.75	147.571	Undefine	AGGTAGGTACAAAGCT-1	321.069	184.452	Vessels	ATCTGATAGTGTCTTA-1	430.668	116.67	Undefine	AGATGCAAGACGTGCA-1	180.802	146.208	Bronchus /Bronchiole	ATGCCAATCGCTCTGC-1	426.667
AGGATCACGCGATCTG-1	254.488	127.952	Undefine	CCGTATCTCGTCGTAG-1	216.742	164.89	Bronchus /Bronchiole	ATGACTATGCGACATT-1	242.675	363.229	Undefine	ATCATTGTACCGCATT-1	170.79	72.4013	Hyperplasia	ACTTGTAGTCCCTTCA-1	273.412	112.199	Undefine	ACGCGTTTCTTAAGAG-1	238.606	490.42	Normal	ACTTGACTCCCTCTTT-1	282.152	306.402	Undefine	ACTTGACTCCCTCTTT-1	281.073	328.748	Adenocarcinoma	ACTCGTCAGTAATCCC-1	315.95	332.261	Undefine	AGGTATAATTGATAGT-1	308.797	452.864	Undefine	ATCTGGTTAAGACTGT-1	361.603	330.709	Undefine	AGATGCATCCTGTGTC-1	242.467	87.8726	Bronchus /Bronchiole	ATGCCATTTGCGACCA-1	267.391
AGGATTGCTTACGACA-1	343.974	484.48	Normal	CCGTGTTAAATTCCAT-1	244.204	195.965	Bronchus /Bronchiole	ATGAGGAGTGTTAATC-1	383.291	193.815	Bronchus /Bronchiole	ATCCAACGCAGTCATA-1	384.73	202.095	Undefine	ACTTGTGGATGGAACG-1	212.641	434.626	Hyperplasia	ACGCTAGTATCAGTGC-1	79.4333	70.7501	Undefine	ACTTGCTCTATCTACC-1	140.191	75.8777	Normal	ACTTGCTCTATCTACC-1	131.337	86.0251	Undefine	ACTCTAAACCTGGGAT-1	379.212	80.8315	Undefine	AGGTCAGGTGAGAGTG-1	256.955	143.629	Undefine	ATCTGTAATTGTACCC-1	429.435	269.353	Bronchus /Bronchiole	AGATGCTATAACGAGC-1	460.391	101.007	Undefine	ATGCCGGTCTTGCATA-1	339.065
AGGCAGATGCGTAAAC-1	372.9	370.623	Undefine	CCGTTCCGAATCTCGG-1	292.322	151.762	Undefine	ATGATCGGGAATAGAC-1	432.272	259.122	Undefine	ATCCAATGGAGGGTCC-1	282.292	164.081	Undefine	ACTTGTTACCGGATCA-1	87.7814	259.727	Undefine	ACGCTGTGAGGCGTAG-1	300.061	465.043	Undefine	ACTTGGGACCCGGTGG-1	358.855	235.244	Undefine	ACTTGGGACCCGGTGG-1	361.815	253.724	Undefine	ACTCTCTTATACACGA-1	475.635	359.364	Bronchus /Bronchiole	AGGTCGCGGAGTTACT-1	363.456	438.151	Undefine	ATCTTGACCTGCAACG-1	366.66	222.302	Normal	AGATTATAGGACGTTT-1	305.92	253.628	Undefine	ATGCCGGTTGATGGGA-1	406.998
AGGCAGGGAGCGTACT-1	184.634	236.517	Undefine	CCTAAATTAACGGTTC-1	273.893	303.342	Undefine	ATGATGCAATGGTACA-1	271.533	238.458	Bronchus /Bronchiole	ATCCACGCTAAATGTT-1	493.151	360.133	Undefine	ACTTTACCCTCATGAA-1	328.155	433.179	Undefine	ACGCTTAGTGTCTCTC-1	91.7856	220.689	Undefine	ACTTGGGCTTTCGCCA-1	84.3741	307.051	Adenocarcinoma	ACTTGGGCTTTCGCCA-1	72.7235	329.68	Undefine	ACTCTGACCTAATAGA-1	123.886	386.168	Undefine	AGGTGGTGACCTTCGC-1	143.504	262.59	Normal	ATGAAGCCAAGGAGCC-1	389.908	230.195	Undefine	AGATTCACAACCGATA-1	211.942	110.257	Bronchus /Bronchiole	ATGCGACAGTCCCATT-1	316.621
AGGCATTGTCGTAGGG-1	235.532	408.288	Undefine	CCTAACCCAAACAAGT-1	230.413	370.973	Undefine	ATGCACTACCGCATTG-1	370.278	226.408	Undefine	ATCCACTTTCAGACTA-1	476.712	465.774	Undefine	ACTTTCCTATAGCTTC-1	357.818	288.545	Undefine	ACGGAACACGAGTGCC-1	517.081	167.55	Undefine	ACTTGTAGTCCCTTCA-1	280.087	105.025	Undefine	ACTTGTAGTCCCTTCA-1	278.711	116.606	Undefine	ACTCTTCAGCTCCCGC-1	308.695	490.446	Undefine	AGGTTACACCATGCCG-1	259.96	471.335	Undefine	ATGAAGTGGACCCAGC-1	349.394	85.7143	Undefine	AGCAAAGGCCGCTAGT-1	161.747	308.263	Undefine	ATGCTCAGTGTTGCAT-1	403.861
AGGCCACCCGTTATGA-1	368.715	207.837	Undefine	CCTAACTAAGGCTCTA-1	390.906	391.509	Normal	ATGCATGATCCAGGAT-1	378.713	293.162	Vessels	ATCCAGAGCAACAACC-1	238.054	245.185	Undefine	ACTTTGACTGCATCCT-1	302.11	116.781	Undefine	ACGGAATTTAGCAAAT-1	157.032	410.864	Undefine	ACTTGTGGATGGAACG-1	220.435	420.454	Adenocarcinoma	ACTTGTGGATGGAACG-1	216.181	448.959	Undefine	ACTCTTGTATAGTAAC-1	317.15	305.876	Undefine	AGGTTGAGGCACGCTT-1	392.132	335.97	Undefine	ATGACGCCGGCTCTAA-1	423.392	272.497	Undefine	AGCAACATATCTTATT-1	270.586	384.419	Undefine	ATGGAGCAGGCCGTGA-1	311.614
AGGCCCTAGAACGCCA-1	270.735	159.216	Undefine	CCTACATTCACAGACG-1	227.401	185.245	Undefine	ATGCCATTTGCGACCA-1	271.051	374.495	Undefine	ATCCAGGATTCGTGAA-1	296.736	227.901	Undefine	ACTTTGGTCGTGCTCC-1	175.02	117.685	Undefine	ACGGACGCAGCGACAA-1	511.761	462.78	Undefine	ACTTGTTACCGGATCA-1	98.3578	249.287	Undefine	ACTTGTTACCGGATCA-1	87.3925	268.766	Bronchus /Bronchiole	ACTGAAACGCCGTTAG-1	193.264	376.154	Bronchus /Bronchiole	AGGTTTCACACACCTT-1	279.495	306.731	Undefine	ATGACGCGTTCTATCC-1	215.581	167.729	Undefine	AGCAACCGAAAGTAAT-1	193.196	133.196	Undefine	ATGGATCCGGCGTCCG-1	407.602
AGGCGGTTTGTCCCGC-1	189.681	128.321	Undefine	CCTACGCGACCTTACA-1	494.49	396.266	Undefine	ATGCCGGTCTTGCATA-1	342.625	324.671	Undefine	ATCCCATCCACAGCGC-1	174.597	115.854	Bronchus /Bronchiole	AGAACCCTCAATTGGG-1	175.623	104.421	Undefine	ACGGACTCTCAAAGCG-1	441.194	254.994	Hyperplasia	ACTTTATACACCACTT-1	110.984	97.2367	Normal	ACTTTACCCTCATGAA-1	335.274	447.467	Undefine	ACTGAATGGCGAAAGT-1	252.149	345.813	Undefine	AGTAATGTCTTGCCGC-1	430.262	289.45	Undefine	ATGAGGAGTGTTAATC-1	373.936	192.086	Undefine	AGCACACGTTTAGACT-1	121.603	150.339	Undefine	ATGGATTGACCAAACG-1	364.284
AGGCTATGGTTAGCTT-1	381.701	181.372	Undefine	CCTACTGCTTACACTT-1	363.023	244.444	Undefine	ATGCCGGTTGATGGGA-1	410.523	354.373	Normal	ATCCTACCTAAGCTCT-1	273.288	233.521	Bronchus /Bronchiole	AGAACGTGGTACATTC-1	361.917	325.201	Undefine	ACGGAGCGCAAATTAC-1	185.956	130.493	Undefine	ACTTTCCTATAGCTTC-1	362.514	277.608	Undefine	ACTTTATACACCACTT-1	100.508	108.588	Undefine	ACTGATTTAGTGATTC-1	499.141	347.252	Undefine	AGTACATCATTTATCA-1	344.735	454.492	Undefine	ATGATCGGGAATAGAC-1	424.008	258.931	Undefine	AGCACCAGTACTCACG-1	357.287	293.279	Undefine	ATGGGCCTCGGCCTCT-1	255.807
AGGCTTCCCGAAGAAG-1	238.671	215.345	Undefine	CCTAGGCGTAGCGATC-1	305.39	371.033	Undefine	ATGCGACAGTCCCATT-1	320.213	310.393	Undefine	ATCCTGAATCGCTGCG-1	311.362	162.087	Undefine	AGAACTGTACTTTGTA-1	87.7211	389.108	Undefine	ACGGATGGTGCGGATA-1	417.53	240.196	Undefine	ACTTTGACTGCATCCT-1	308.113	109.568	Undefine	ACTTTCCTATAGCTTC-1	365.793	298.353	Undefine	ACTGCCCGCCATTCTC-1	139.716	165.621	Undefine	AGTACGGGCACCTGGC-1	373.411	352.374	Undefine	ATGATGCAATGGTACA-1	259.609	237.657	Undefine	AGCACTACCGGCCTGT-1	322.878	138.993	Undefine	ATGGTCGCGTGGTTTC-1	256.772
AGGCTTGCTAGACACC-1	395.364	141.307	Undefine	CCTATGGGTTACCGTC-1	348.509	310.087	Undefine	ATGCTCAGTGTTGCAT-1	407.27	175.018	Undefine	ATCCTGCGTGGAATGG-1	267.667	229.895	Undefine	AGAAGAGCGCCGTTCC-1	296.322	372.046	Undefine	ACGGCACTTGCTTGGG-1	384.815	304.953	Undefine	ACTTTGGTCGTGCTCC-1	183.794	110.335	Undefine	ACTTTGACTGCATCCT-1	308.298	121.33	L-Adenoma	ACTGCCGTCGTAACTC-1	431.861	311.153	Undefine	AGTACTCTTATGCCCA-1	186.393	374.851	Undefine	ATGCACCTTCCTTAAT-1	408.037	95.2107	Undefine	AGCACTACCTCACCAG-1	201.644	340.576	Undefine	ATGTGAAAGCCTAATG-1	260.754
AGGGACCGGCTGCGTT-1	310.309	449.031	Normal	CCTCACCTGAGGGAGC-1	349.292	419.452	Undefine	ATGCTCTGGCGCGGTA-1	175.379	320.273	Undefine	ATCGCCAGTCAACATT-1	258.783	422.442	Bronchus /Bronchiole	AGAAGGTACACTTCAC-1	226.748	123.352	Undefine	ACGGCCAACATGGACT-1	390.196	322.503	Undefine	AGAAATTATGACTCGC-1	213.708	442.875	Adenocarcinoma	ACTTTGGTCGTGCTCC-1	177.271	122.263	Undefine	ACTGCGGACACACCGT-1	304.018	467.12	Vessels	AGTAGGAAGGAAGTTG-1	424.314	420.244	Undefine	ATGCACTACCGCATTG-1	360.555	225.385	Normal	AGCACTTAAGGACGCC-1	338.294	190.606	Undefine	ATGTGCATCCGACGCA-1	387.994
AGGGACTCTACGCGAC-1	207.529	251.164	Undefine	CCTCACCTTAGCATCG-1	355.796	403.192	Undefine	ATGGAGCAGGCCGTGA-1	315.212	293.584	Bronchus /Bronchiole	ATCGCTGCGTGCAGCA-1	384.911	448.247	E-Adenoma	AGAAGGTTGCCGAATT-1	279.863	225.301	Undefine	ACGGCGACGATGGGAA-1	368.977	245.271	Undefine	AGAACACGGCGATGGT-1	104.848	106.736	Normal	ACTTTGTCGACGCACT-1	190.573	488.864	Undefine	ACTGCTCGGAAGGATG-1	228.943	100.38	Undefine	AGTAGGTAACATACAT-1	449.671	259.272	Undefine	ATGCATGATCCAGGAT-1	369.188	293.71	Undefine	AGCAGAAGGAGAAAGA-1	138.808	293.649	Undefine	ATGTGGACATCTTGAT-1	247.421
AGGGAGACATACTTCG-1	350.99	461.093	Normal	CCTCCGACAATTCAAG-1	330.924	189.943	Undefine	ATGGATCCGGCGTCCG-1	411.126	341.119	Normal	ATCGCTTTACGTCTCA-1	313.477	491.458	Undefine	AGAAGGTTGTAGGTCG-1	148.01	332.134	Undefine	ACGGCGGGTTGCCCTG-1	97.1667	394.66	Undefine	AGAACCCTCAATTGGG-1	184.384	97.3547	Undefine	AGAAATTATGACTCGC-1	209.158	472.578	Undefine	ACTGGGATGCCAGTGC-1	107.575	240.096	Undefine	AGTATAATACTAGGCA-1	380.611	194.094	Undefine	ATGCCGGTCTTGCATA-1	332.251	325.961	Undefine	AGCAGCCAGATGAATA-1	187.461	261.891	Undefine	ATGTTCGTCGACCCAC-1	331.222
AGGGCGAGCAGCTGAT-1	277.444	142.599	Undefine	CCTCGCGCGATATAGG-1	390.605	398.133	Normal	ATGGATTGACCAAACG-1	367.808	279.426	Undefine	ATCGGCAAGCAGTCCA-1	404.553	399.234	Undefine	AGAAGTGATTCGTGAT-1	247.669	170.74	Bronchus /Bronchiole	ACGGCTGGATGTAGAA-1	432.634	477.089	Undefine	AGAACGTGGTACATTC-1	366.526	313.541	Undefine	AGAACACGGCGATGGT-1	94.1676	118.533	Undefine	ACTGTACGATACACAT-1	350.37	333.82	Undefine	AGTATACACAGCGACA-1	144.756	235.041	Normal	ATGCCGGTTGATGGGA-1	401.747	356.362	Bronchus /Bronchiole	AGCATATCAATATGCT-1	211.326	388.551	Undefine	ATTAAACATGCGGACC-1	272.338
AGGGCTGCAGTTACAG-1	323.233	297.2	Undefine	CCTCGGACCGGGATAG-1	277.085	359.831	Bronchus /Bronchiole	ATGGCAGCCGAGAAAC-1	341.179	105.613	Hyperplasia	ATCGTCCAATCGAGTC-1	480.822	126.672	Normal	AGAATAAATCTTCAGG-1	313.625	117.323	Undefine	ACGGGAGTGTCGGCCC-1	349.959	425.234	Undefine	AGAACTGTACTTTGTA-1	98.1807	375.848	Adenocarcinoma	AGAACCCAGCGTGACA-1	261.245	505.708	Undefine	ACTGTAGCACTTTGGA-1	373.456	206.096	Undefine	AGTATGCTGGAGACCA-1	184.139	160.973	Undefine	ATGCGACAGTCCCATT-1	309.311	311.285	Undefine	AGCATCATTTCGAAAG-1	211.079	130.606	Undefine	ATTAATACTACGCGGG-1	392.338
AGGGTCAGAGCACTCG-1	133.121	203.652	Undefine	CCTCTAATCTGCCAAG-1	382.415	324.842	Undefine	ATGGGCCTCGGCCTCT-1	259.484	373.953	Bronchus /Bronchiole	ATCGTGGAAAGTCTGG-1	167.405	145.407	Undefine	AGAATACAGGCTATCC-1	81.5113	398.814	Undefine	ACGGGCGTATGCGACA-1	223.502	97.1667	Hyperplasia	AGAAGAGCGCCGTTCC-1	302.331	359.268	Undefine	AGAACCCTCAATTGGG-1	177.893	108.65	Undefine	ACTGTCCAGGATTATA-1	336.638	257.246	Undefine	AGTATTTGGCACGACC-1	180.069	250.443	Undefine	ATGCTCAGTGTTGCAT-1	398.479	172.847	Undefine	AGCATCGTCGATAATT-1	388.736	250.545	Bronchus /Bronchiole	ATTAATGAACCAGTCG-1	384.555
AGGGTCGATGCGAACT-1	306.431	404.842	Undefine	CCTCTATCGATTAGCA-1	222.704	161.819	Bronchus /Bronchiole	ATGGTCGCGTGGTTTC-1	260.448	354.072	Bronchus /Bronchiole	ATCTCCCTGCAATCTA-1	431.326	320.669	Undefine	AGAATGCGGGTTCGGA-1	443.127	444.996	E-Adenoma	ACGGGTCATGTGACTT-1	154.586	473.298	Undefine	AGAAGGTACACTTCAC-1	234.359	115.882	Normal	AGAACGTGGTACATTC-1	370.02	336.144	Adenocarcinoma	ACTGTCTTCTTTAGAA-1	352.469	287.707	Undefine	AGTCAACACCACCATC-1	282.625	237.859	Undefine	ATGGAAATTTAAGGAG-1	213.361	89.5375	Undefine	AGCCAAGCTTTGTGTC-1	140.288	259.794	Undefine	ATTAATTCGGTCACTC-1	438.492
AGGGTGCCGTTCTTTA-1	151.831	180.757	Vessels	CCTCTCTCCCATCTAG-1	324.721	199.639	Undefine	ATGTACGATGACGTCG-1	142.605	278.944	Undefine	ATCTGACATGGAAGGA-1	164.625	205.177	Undefine	AGAATTATGGATTCGA-1	329.361	406.712	Undefine	ACGGTACAGTTCAATG-1	504.484	181.003	Undefine	AGAAGGTTGCCGAATT-1	286.282	215.655	Undefine	AGAACTGTACTTTGTA-1	87.3304	402.155	Undefine	ACTGTGCTAGTAGATC-1	454.947	183.37	Undefine	AGTCAAGATGACACTT-1	233.977	383.93	Undefine	ATGGAGCAGGCCGTGA-1	304.193	294.08	Undefine	AGCCACTCCCGTGCTT-1	378.438	348.469	Vessels	ATTACAACTACCGGCC-1	452.489
AGGGTGCTCTCGAGGG-1	324.895	388.717	Undefine	CCTGAACGATATATTC-1	300.09	360.855	Undefine	ATGTAGCGCGCGTAGG-1	129.893	304.91	Normal	ATCTGCACCTCTGCGA-1	351.793	413.437	Bronchus /Bronchiole	AGACATAGATCCTTCC-1	481.049	244.353	Undefine	ACGGTCACCGAGAACA-1	493.233	472.442	Undefine	AGAAGGTTGTAGGTCG-1	157.243	320.149	Adenocarcinoma	AGAAGAGCGCCGTTCC-1	302.393	384.44	Adenocarcinoma	ACTTACGCATCCACGC-1	189.786	326.444	Undefine	AGTCACTAGCTCTCGA-1	190.65	412.981	Undefine	ATGGATCCGGCGTCCG-1	402.364	342.795	Undefine	AGCCCATACATGTAAG-1	274.841	157.184	Undefine	ATTACGCGCTGGCAGG-1	294.118
AGGGTGGATAGTGCAT-1	367.053	116.32	Undefine	CCTGAATATTTACATA-1	382.776	318.278	Undefine	ATGTGCATCCGACGCA-1	391.485	267.195	Undefine	ATCTTAGGGCATTAAT-1	134.589	104.009	Undefine	AGACCAAACCACACCT-1	233.26	107.014	Bronchus /Bronchiole	ACGTACAGATTTCTCT-1	132.022	274.378	Undefine	AGAAGTGATTCGTGAT-1	254.833	162.317	Undefine	AGAAGGTACACTTCAC-1	230.602	128.105	Undefine	ACTTAGTACGACAAGA-1	449.071	186.428	Undefine	AGTCAGCCACCGCCTG-1	435.271	179.318	Undefine	ATGGATTGACCAAACG-1	358.027	279.589	Bronchus /Bronchiole	AGCCCGCAACAAGCAG-1	117.348	245.18	Undefine	ATTACTAGCCTCTTGC-1	418.824
AGGGTTCAGACGGTCC-1	126.413	220.269	Undefine	CCTGACCACCGATGGT-1	257.693	279.374	Bronchus /Bronchiole	ATGTGGACATCTTGAT-1	251.049	307.2	Undefine	ATCTTTCGTATAACCA-1	366.176	477.317	Undefine	AGACCATGGGATACAA-1	397.488	177.492	Undefine	ACGTACTTTGGCACGG-1	489.747	406.278	Vessels	AGAATAAATCTTCAGG-1	319.382	110.04	Undefine	AGAAGGTTGCCGAATT-1	285.424	233.15	Undefine	ACTTATTAGGATCGGT-1	308.455	246.032	Undefine	AGTCCATTGGCTGATG-1	268.288	419.994	Normal	ATGGCAGCCGAGAAAC-1	330.894	101.809	Bronchus /Bronchiole	AGCCCGGCATTAGAGG-1	145.159	151.387	Undefine	ATTACTTACTGGGCAT-1	387.089
AGGGTTCCCTTTGGTT-1	349.02	376.346	Undefine	CCTGCTATTTGAGAAG-1	368.684	247.998	Undefine	ATGTTCGTCGACCCAC-1	334.672	121.88	Undefine	ATGACGCGTTCTATCC-1	229.895	171.636	Undefine	AGACCCACCGCTGATC-1	236.395	293.006	Vessels	ACGTAGATTGCTGATG-1	271.015	276.213	Adenocarcinoma	AGAATACAGGCTATCC-1	92.1034	385.348	Adenocarcinoma	AGAAGGTTGTAGGTCG-1	149.487	343.354	Undefine	ACTTCAGGCTGATCCC-1	229.482	338.197	Undefine	AGTCCCGCCTTTAATT-1	419.117	402.713	Undefine	ATGGGACCTGCTGAAC-1	162.364	168.654	Undefine	AGCCCGGTAGCCTGTA-1	159.342	230.072	Undefine	ATTAGATTCCTCAGCA-1	368.989
AGGGTTTAGTTCGGGA-1	335.357	290.984	Undefine	CCTGGCTAGACCCGCC-1	352.424	224.089	Undefine	ATTAAACATGCGGACC-1	275.931	268.521	Vessels	ATGACTATCAGCTGTG-1	164.323	211.825	Undefine	AGACCCGCCCTCCTCG-1	370.237	269.192	Undefine	ACGTAGGAGAGTCGCT-1	495.128	267.468	Undefine	AGAATTATGGATTCGA-1	334.664	393.195	Undefine	AGAAGTGATTCGTGAT-1	252.232	176.961	Undefine	ACTTCCATGCGGGACA-1	171.557	348.751	Bronchus /Bronchiole	AGTCGACGGTCTCAAG-1	293.833	386.685	Undefine	ATGGTCGCGTGGTTTC-1	248.14	355.992	Undefine	AGCCCTAAGCGAAGTT-1	428.016	296.423	Bronchus /Bronchiole	ATTAGATTGATAGCGG-1	412.247
AGGTAGATCGAGATAT-1	163.278	188.081	Undefine	CCTGTAAGACATGATA-1	306.715	215.357	Bronchus /Bronchiole	ATTAATACTACGCGGG-1	395.883	297.259	Undefine	ATGAGGAGTGTTAATC-1	385.032	195.447	Undefine	AGACCGCTCCGCGGTT-1	217.946	444.815	Undefine	ACGTCCTAAACGAGAT-1	71.117	285.936	Undefine	AGAATTGTTTGACATA-1	430.367	154.115	Undefine	AGAATAAATCTTCAGG-1	320.17	121.827	L-Adenoma	ACTTCGCCATACGCAC-1	367.999	324.705	Undefine	AGTCGGCCCAAACGAC-1	379.672	214.755	Undefine	ATGTCATTTCCCATTG-1	420.123	88.9825	Undefine	AGCCCTCCCTGGTGGC-1	127.03	160.761	Undefine	ATTAGGCGATGCTTTC-1	305.038
AGGTAGGTACAAAGCT-1	328.649	182.234	Undefine	CCTGTACTCACGCCCA-1	292.02	158.386	Undefine	ATTAATGAACCAGTCG-1	388.111	340.094	Normal	ATGAGGGCAGCGGCTA-1	273.771	473.026	Bronchus /Bronchiole	AGACCGGGAAACCCTG-1	289.691	136.133	Undefine	ACGTCTCGTTCCGGGA-1	329.291	490.481	Undefine	AGACCAAACCACACCT-1	240.732	99.9508	Normal	AGAATACAGGCTATCC-1	80.9282	412.1	Undefine	ACTTCGCTAGCGAGTG-1	337.238	495.003	Undefine	AGTCGGCTCAACTTTA-1	250.443	153.647	Undefine	ATGTGAAAGCCTAATG-1	252.21	142.261	Normal	AGCCCTTCTAATCCGA-1	410.504	424.563	Undefine	ATTATACTTTGCTCGT-1	413.575
AGGTATAATTGATAGT-1	316.34	445.953	Normal	CCTGTCACCCGGGCTC-1	348.811	303.463	Vessels	ATTAATTCGGTCACTC-1	441.972	299.428	Bronchus /Bronchiole	ATGATGCAATGGTACA-1	272.985	240.109	Undefine	AGACGAAGTGCCGGTC-1	231.572	398.935	Undefine	ACGTGACAAAGTAAGT-1	377.354	499.287	Bronchus /Bronchiole	AGACCATGGGATACAA-1	401.396	169.043	Undefine	AGAATTATGGATTCGA-1	336.517	420.18	Undefine	ACTTGACTCCCTCTTT-1	282.49	310.913	Undefine	AGTCGGTTGCGTGAGA-1	278.431	461.818	Undefine	ATGTGCATCCGACGCA-1	382.261	267.133	Undefine	AGCCGCAAATTCAAAT-1	307.77	80.5961	Undefine	ATTATGCCATAGGGAG-1	400.121
AGGTATGCGGACATTA-1	296.338	495.805	Undefine	CCTGTCGCCCGTAAAT-1	309.304	285.095	Bronchus /Bronchiole	ATTACAACTACCGGCC-1	456.01	369.736	Undefine	ATGCACGCGCTGTTCA-1	192.365	106.668	Undefine	AGACGACGATGCCGCT-1	218.127	185.993	Undefine	ACGTGCGCCTCGTGCA-1	173.909	286.364	Vessels	AGACCCACCGCTGATC-1	243.741	281.916	Undefine	AGAATTGTTTGACATA-1	437.087	168.134	Undefine	ACTTGGGACCCGGTGG-1	360.504	238.537	Vessels	AGTCGTCGACCACCAA-1	179.881	384.932	Undefine	ATGTGGACATCTTGAT-1	238.582	308.016	Undefine	AGCCGCTTGATTAGCG-1	461.316	80.7194	Undefine	ATTCACTGATGTTGGA-1	195.958
AGGTCAGGTGAGAGTG-1	265.627	142.045	Undefine	CCTTTCAATGAAGAAA-1	367.6	397.109	Undefine	ATTACGCGCTGGCAGG-1	297.62	173.27	Vessels	ATGCCAATCGCTCTGC-1	432.051	430.479	Undefine	AGACGGGATTGGTATA-1	510.832	351.849	Undefine	ACGTGGTCGAATGTGC-1	85.3037	230.84	Undefine	AGACCCGCCCTCCTCG-1	374.727	258.668	Undefine	AGACAGCTCAGAATCC-1	409.116	129.286	Undefine	ACTTGGGCTTTCGCCA-1	81.3112	311.573	Undefine	AGTCGTGGGCATTACG-1	225.587	173.182	Undefine	ATGTTACGAGCAATAC-1	433.875	174.512	Undefine	AGCCGTGGCTAAATGT-1	228.284	141.521	Vessels	ATTCAGGACCTATTTC-1	398.914
AGGTCGCGGAGTTACT-1	370.069	431.49	Normal	CGAAACGCAATTCATG-1	284.914	187.835	Undefine	ATTACTAGCCTCTTGC-1	422.271	225.505	Undefine	ATGCCGGTTGATGGGA-1	412.288	356.386	Vessels	AGACGGGCCGATTTAA-1	467.062	426.186	E-Adenoma	ACGTTAATGTCGAAGA-1	319.629	271.137	Adenocarcinoma	AGACCGCTCCGCGGTT-1	225.627	430.426	Adenocarcinoma	AGACAGGCATCTCAGC-1	195.732	506.205	Undefine	ACTTGTAGTCCCTTCA-1	280.392	106.016	Undefine	AGTCTAAAGTATACTC-1	344.422	461.38	Undefine	ATGTTCCTGCCCACCT-1	431.285	103.104	Undefine	AGCCTAATACCCACGT-1	229.517	114.45	Bronchus /Bronchiole	ATTCAGTAGCAGGGTC-1	369.834
AGGTGGTGACCTTCGC-1	154.108	258.796	Undefine	CGAACAGTATGGGCGT-1	223.607	393.857	Undefine	ATTAGATTGATAGCGG-1	415.765	241.771	Undefine	ATGCTCAGTGTTGCAT-1	409.085	176.591	Normal	AGACTAGCCTTCCAGA-1	360.229	235.551	Undefine	ACGTTAGATTTGCCCG-1	303.547	374.786	Undefine	AGACCGGGAAACCCTG-1	295.958	128.449	Undefine	AGACATAGATCCTTCC-1	492.842	252.73	Undefine	ACTTGTGGATGGAACG-1	219.708	426.884	Vessels	AGTCTCACAAGACTAC-1	207.43	175.811	Undefine	ATGTTCGTCGACCCAC-1	324.234	118.458	Bronchus /Bronchiole	AGCCTTAAAGCGGAAG-1	400.267	125.488	Normal	ATTCATATACTGTCCA-1	254.842
AGGTGTATCGCCATGA-1	319.048	134.352	Undefine	CGAACCCGCATGCGTC-1	236.435	238.663	Undefine	ATTAGGCGATGCTTTC-1	308.645	309.85	Undefine	ATGGAAATTTAAGGAG-1	227.659	95.004	E-Adenoma	AGACTGTTACCGGGTC-1	158.742	223.131	Bronchus /Bronchiole	ACGTTATTGGTCACTC-1	179.291	460.334	Undefine	AGACGAAGTGCCGGTC-1	238.962	385.584	Adenocarcinoma	AGACCAAACCACACCT-1	237.315	111.323	Undefine	ACTTGTTACCGGATCA-1	95.5227	252.808	Undefine	AGTCTGGACATCCTTG-1	424.564	151.268	Undefine	ATTAAACATGCGGACC-1	264.049	268.428	Bronchus /Bronchiole	AGCCTTGTCACTGATA-1	101.686	68.0164	Undefine	ATTCCCACATAAACAA-1	375.807
AGGTTACACCATGCCG-1	268.335	464.048	Undefine	CGAAGTTGCTCTGTGT-1	330.623	196.567	Undefine	ATTATACTTTGCTCGT-1	417.09	338.106	Normal	ATGGAACCTTTGCACA-1	296.918	474.114	Bronchus /Bronchiole	AGAGAAACACCAGAAA-1	131.551	185.39	Normal	ACGTTCACTATGCCGC-1	514.696	386.404	Undefine	AGACGACGATGCCGCT-1	225.922	177.186	Undefine	AGACCATGGGATACAA-1	406.63	183.86	Undefine	ACTTTACCCTCATGAA-1	334.659	425.565	Undefine	AGTCTTCTCCTCAAAT-1	381.425	307.92	Undefine	ATTAATACTACGCGGG-1	386.763	297.903	Undefine	AGCGACAGGAACGGTC-1	220.082	192.086	Undefine	ATTCCTCCGCCAGTGC-1	390.769
AGGTTCTCCTTTCCGG-1	149.923	96.0098	Normal	CGAATTACATGGTGTT-1	500.09	399.819	Undefine	ATTATCTCGACAGATC-1	483.061	284.727	Undefine	ATGGACTGCTTAGTTG-1	95.6688	195.326	Undefine	AGAGAACCGTCTAGGA-1	365.474	375.121	Bronchus /Bronchiole	ACGTTCCGCGCTCCGT-1	118.324	315.532	Undefine	AGACTAGCCTTCCAGA-1	364.933	225.804	Undefine	AGACCCACCGCTGATC-1	240.609	303.015	Adenocarcinoma	ACTTTCCTATAGCTTC-1	364.281	281.591	Undefine	AGTGAACAAACTTCTC-1	256.016	426.317	Normal	ATTAATGAACCAGTCG-1	378.808	341.686	Undefine	AGCGACATCCCATTCA-1	417.163	275.581	Undefine	ATTCGACGCCGGGCCT-1	317.828
AGGTTGAGGCACGCTT-1	398.318	331.172	Undefine	CGACAATTTGATCTAA-1	264.017	392.352	Bronchus /Bronchiole	ATTATGCCATAGGGAG-1	403.595	254.483	Bronchus /Bronchiole	ATGGATCCGGCGTCCG-1	412.953	343.09	Undefine	AGAGAAGGAGTACAAT-1	189.188	187.982	Vessels	ACGTTCGCAATCAATT-1	277.191	116.612	Undefine	AGACTGTTACCGGGTC-1	167.745	213.472	Undefine	AGACCCGCCCTCCTCG-1	378.597	278.4	Undefine	ACTTTGACTGCATCCT-1	308.875	110.634	Normal	AGTGAAGATGGTGTCC-1	390.754	498.007	Undefine	ATTAATTCGGTCACTC-1	433.875	300.123	Undefine	AGCGACCAACGATATT-1	370.606	259.918	Undefine	ATTCTTCGTACTTATG-1	464.072
AGGTTTCACACACCTT-1	287.66	302.308	Undefine	CGACACGCTCCGACAG-1	246.914	388.257	Immune cell	ATTATGCTCAGTATTG-1	491.013	487.519	Undefine	ATGGCAGCATTACGAT-1	162.389	128.546	Undefine	AGAGATCTCTAAAGCG-1	295.297	139.691	Undefine	ACGTTCGTTCAGGAAA-1	430.982	362.311	Normal	AGAGAAACACCAGAAA-1	141.194	176.537	Undefine	AGACCGCTCCGCGGTT-1	221.651	459.463	Undefine	ACTTTGGTCGTGCTCC-1	182.411	111.473	Undefine	AGTGACCTACTTTACG-1	263.842	254.263	Undefine	ATTACGCGCTGGCAGG-1	286.31	170.997	Undefine	AGCGAGACGTGAAGGC-1	122.22	136.773	Undefine	ATTGAAGATCTTAGTG-1	343.047
AGTAATTTGCAAGCGT-1	132.075	98.5332	Normal	CGACAGTTCGCGTTAT-1	312.316	218.91	Bronchus /Bronchiole	ATTCACTGATGTTGGA-1	199.659	294.849	Undefine	ATGGCGGAATAGTCGC-1	319.4	488.437	Undefine	AGAGCAGTTATGAGAC-1	358.481	145.9	Undefine	ACGTTCTGTACAAGTC-1	467.978	186.506	Undefine	AGAGAACCGTCTAGGA-1	369.948	362.396	Vessels	AGACCGGGAAACCCTG-1	295.494	141.282	Undefine	ACTTTGTCGACGCACT-1	194.943	465.381	Vessels	AGTGAGACTTCCAGTA-1	312.24	377.168	Undefine	ATTACTAGCCTCTTGC-1	413.772	224.522	Undefine	AGCGCATAATGAATCG-1	182.035	251.47	Undefine	ATTGATGAGTCCTAAC-1	323.801
AGTACATCATTTATCA-1	351.605	447.554	Normal	CGACTTTGTATAGCCT-1	319.482	441.313	Undefine	ATTCAGTAGCAGGGTC-1	373.29	160.197	Undefine	ATGGGAACGGAAGCGG-1	498.167	376.994	Undefine	AGAGCCGCCGAGATTT-1	177.492	446.262	Undefine	ACGTTGTCGTTGAAAG-1	519.833	410.925	Undefine	AGAGAAGGAGTACAAT-1	197.601	179.133	Undefine	AGACGAAGTGCCGGTC-1	235.699	412.224	Adenocarcinoma	AGAAATTATGACTCGC-1	212.872	449.73	Undefine	AGTGAGCCTCGCCGCC-1	345.675	433.893	Undefine	ATTAGATTGATAGCGG-1	407.112	241.172	Undefine	AGCGCGGGTGCCAATG-1	370.915	385.468	Undefine	ATTGCTGCTCCTCCAT-1	320.965
AGTACGGCCCGTATCG-1	331.788	114.658	Undefine	CGAGACCCTAGAGTGT-1	269.196	279.916	Undefine	ATTCATATACTGTCCA-1	258.46	271.051	Vessels	ATGGGACCTGCTGAAC-1	177.74	172.542	Undefine	AGAGCGGGCTAATCAT-1	426.668	298.312	Undefine	ACGTTTAGTTGTGATC-1	156.421	268.324	Undefine	AGAGATCTCTAAAGCG-1	301.446	131.989	Undefine	AGACGACGATGCCGCT-1	221.776	192.686	Undefine	AGAACCCAGCGTGACA-1	263.122	481.751	Undefine	AGTGAGGGTTTCTGAC-1	473.776	388	Undefine	ATTAGGCGATGCTTTC-1	297.533	310.73	Undefine	AGCGGACACTTCGTAG-1	151.511	273.854	Undefine	ATTGGGAATATCTTGG-1	452.187
AGTACGGGCACCTGGC-1	379.854	347.236	Undefine	CGAGAGATGTGAACCT-1	347.907	323.276	Undefine	ATTCCCACATAAACAA-1	379.195	157.124	Undefine	ATGGGTGTATACCTCC-1	161.483	148.489	Undefine	AGAGCGTACAAGCTCG-1	385.973	177.01	Normal	ACTAAGGACGCACACC-1	146.209	62.923	Undefine	AGAGCAGTTATGAGAC-1	363.281	138.067	Undefine	AGACGCCCACTTCGCC-1	166.829	487.807	Undefine	AGAACCCTCAATTGGG-1	183.01	98.281	Undefine	AGTGATAACCTGCGCG-1	168.235	377.481	Undefine	ATTATACTTTGCTCGT-1	408.407	339.651	Undefine	AGCGGCGGTTAGCGGT-1	229.764	107.667	Bronchus /Bronchiole	ATTGTACAACTCGGCT-1	311.614
AGTACTCTTATGCCCA-1	196.082	369.207	Undefine	CGAGGCTAAATATGGC-1	348.208	316.652	Undefine	ATTCCTCCGCCAGTGC-1	394.196	207.611	Vessels	ATGGTATTTACTGATT-1	134.287	110.657	Vessels	AGAGGCTTCGGAAACC-1	219.453	411.656	Vessels	ACTAATACGTCAGGCG-1	124.256	162.841	Undefine	AGAGCCGCCGAGATTT-1	185.977	431.842	Adenocarcinoma	AGACTAGCCTTCCAGA-1	368.217	243.717	Undefine	AGAACGTGGTACATTC-1	368.359	318.109	Undefine	AGTGATATGAGTAGTT-1	258.332	243.682	Undefine	ATTATCTCGACAGATC-1	475.93	285.139	Undefine	AGCGGGAAGGGTCCAT-1	444.049	202.076	Bronchus /Bronchiole	ATTGTCGCAATACCTT-1	429.744
AGTATAATACTAGGCA-1	387.117	191.774	Undefine	CGAGGGACTGCGGTCG-1	295.393	337.489	Bronchus /Bronchiole	ATTCGACGCCGGGCCT-1	321.297	161.101	Undefine	ATGGTTACGAAACATG-1	482.333	469.4	Undefine	AGAGGGACAATTGTCC-1	470.257	482.737	Undefine	ACTACAAAGAGAGGTG-1	498.064	347.513	Normal	AGAGCGGGCTAATCAT-1	429.895	287.226	Undefine	AGACTGTTACCGGGTC-1	160.489	230.975	Undefine	AGAACTGTACTTTGTA-1	95.3428	381.551	Undefine	AGTGATTCAAGCAGGA-1	324.262	377.731	Undefine	ATTATGCCATAGGGAG-1	394.656	254.183	Undefine	AGCGGGTCTGACACTC-1	127.338	286.372	Undefine	ATTTAACTCGTATTAC-1	440.664
AGTATACACAGCGACA-1	155.339	231.778	Undefine	CGAGTACTAAAGAGGA-1	261.608	193.436	Bronchus /Bronchiole	ATTCGCAGAGGACACT-1	432.754	498.122	Undefine	ATGTGAAAGCCTAATG-1	265.733	146.676	Undefine	AGAGGTATCTCGGTCC-1	503.537	258.641	Undefine	ACTACATCCCGACAAG-1	445.475	456.726	Bronchus /Bronchiole	AGAGCTACGAAAGCAT-1	470.843	133.228	Undefine	AGAGAAACACCAGAAA-1	132.518	192.127	Undefine	AGAAGGTACACTTCAC-1	233.92	117.11	Undefine	AGTGCACGCTTAAGAA-1	209.058	403.527	Undefine	ATTATTATGTCCGTCA-1	173.217	189.496	Undefine	AGCGTACGAGAGCTAG-1	475.498	159.404	Undefine	ATTTACAGTTTACTGG-1	350.528
AGTATGCTGGAGACCA-1	194.112	159.032	Undefine	CGAGTGAAGGTACCAG-1	204.938	170.973	Normal	ATTCTCGTCTCTTTAG-1	461.552	250.507	Undefine	ATGTGTAGTTTAGTCA-1	496.837	280.419	Normal	AGAGTAAACTTCACTA-1	235.973	429.019	Hyperplasia	ACTACCAGCTCTCTGG-1	219.283	364.574	Undefine	AGAGGCTTCGGAAACC-1	227.102	398.033	Adenocarcinoma	AGAGAAGGAGTACAAT-1	191.878	194.737	Undefine	AGAAGGTTGCCGAATT-1	286.688	218.629	Undefine	AGTGCGTAGCTCGTAA-1	253.449	219.326	Bronchus /Bronchiole	ATTCACTGATGTTGGA-1	185.982	295.375	Undefine	AGCGTAGCGCTAGACC-1	504.789	164.09	Undefine	ATTTCATTATTTCGCG-1	436.621
AGTATTTGGCACGACC-1	190.05	246.918	Undefine	CGAGTTTATCGGACTG-1	298.886	387.353	Undefine	ATTCTGAGTATGAACT-1	484.988	367.748	Undefine	ATGTTGTAGTCTGTTT-1	152.176	224.577	Hyperplasia	AGAGTGAACAGACACC-1	503.959	504.2	Undefine	ACTACCATCCGAGGGC-1	513.351	421.137	Undefine	AGAGTAAACTTCACTA-1	243.269	414.967	Adenocarcinoma	AGAGATCTCTAAAGCG-1	301.274	144.95	Undefine	AGAAGGTTGTAGGTCG-1	155.427	324.885	Undefine	AGTGCTTGCACGAATA-1	276.051	382.427	Undefine	ATTCAGTAGCAGGGTC-1	363.762	157.677	Undefine	AGCGTCTGAACCCGCA-1	485.427	200.534	Undefine	ATTTCCGGGTTCTGCG-1	206.817
AGTCAAATGATGTGAT-1	139.768	186.973	Undefine	CGATACCTCGCGGACA-1	288.407	237.699	Undefine	ATTCTTCGTACTTATG-1	467.577	370.278	Undefine	ATGTTTCGGCCCGGAG-1	325.02	492.002	Undefine	AGAGTTAGAGACCGAT-1	479.18	413.465	Undefine	ACTACGCGTTAGAATT-1	432.572	320.669	Normal	AGATAACTTCAGGGCC-1	342.689	218.252	Undefine	AGAGCAGTTATGAGAC-1	366.415	151.29	Undefine	AGAAGTGATTCGTGAT-1	254.727	164.301	Undefine	AGTGGCGGCAATTTGA-1	377.043	404.278	Undefine	ATTCATATACTGTCCA-1	246.228	271.017	Bronchus /Bronchiole	AGCGTGGTATTCTACT-1	250.298	308.818	Undefine	ATTTGCGCGAGTAGCT-1	219.005
AGTCAACACCACCATC-1	290.799	234.67	Undefine	CGATCCGACCCAGTGC-1	299.609	244.866	Undefine	ATTGAAGATCTTAGTG-1	346.601	238.578	Undefine	ATGTTTGTAAGATCAT-1	507.292	430.6	Undefine	AGATAACTTCAGGGCC-1	337.5	227.894	Undefine	ACTATATGCTGTGTTC-1	155.381	139.727	Undefine	AGATAATCACACCTAT-1	93.5785	106.205	Normal	AGAGCCGCCGAGATTT-1	179.944	461.017	Undefine	AGAATAAATCTTCAGG-1	320.328	111.173	Normal	AGTGTATTGCGCATTG-1	418.804	409.6	Undefine	ATTCCCACATAAACAA-1	369.805	154.532	Undefine	AGCTAGAAGCAGAAGT-1	387.503	410.01	Undefine	ATTTGTCTTGGGAGCT-1	285.732
AGTCAAGATGACACTT-1	242.856	378.131	Bronchus /Bronchiole	CGATCTGTTGGAGGAC-1	257.513	156.76	Undefine	ATTGCCTTTATGTTTG-1	151.1	345.758	Normal	ATTAAACATGCGGACC-1	277.397	270.266	Undefine	AGATACCAATAGAACC-1	143.187	438.063	Undefine	ACTATCGCCGGCTAAA-1	141.439	500.632	Undefine	AGATACCAATAGAACC-1	152.463	423.817	Adenocarcinoma	AGAGCGTACAAGCTCG-1	394.758	183.363	Undefine	AGAATACAGGCTATCC-1	89.1665	391.205	Undefine	AGTGTGGTCTATTGTG-1	406.157	160.785	Undefine	ATTCCTCCGCCAGTGC-1	385.098	206.208	Bronchus /Bronchiole	AGCTATTTAATCCAAC-1	420.74	326.639	Undefine	ATTTGTTCCAGGGCTC-1	408.869
AGTCACTAGCTCTCGA-1	200.267	406.626	Undefine	CGATGGACCCTACGCC-1	384.703	401.204	Normal	ATTGCTGCTCCTCCAT-1	324.49	217.672	Vessels	ATTAATGAACCAGTCG-1	389.807	342.002	Undefine	AGATACCGGTGTTCAC-1	292.283	205.949	Undefine	ACTATCTGCCCGCGTA-1	397.962	121.26	Undefine	AGATACCGGTGTTCAC-1	298.436	196.775	Undefine	AGAGCTACGAAAGCAT-1	479.726	146.131	Undefine	AGAATTATGGATTCGA-1	335.858	399.18	Undefine	AGTTAAACACTTGCGA-1	289.074	227.841	Undefine	ATTCCTTCCAGGCGGT-1	464.09	158.972	Undefine	AGCTCCTTCGCACATC-1	206.763	357.78	Undefine	CAAACGAGTATCGCAG-1	251.101
AGTCCATTGGCTGATG-1	276.582	413.581	Undefine	CGCAAACACGAGTTAC-1	364.89	204.758	Undefine	ATTGGGAATATCTTGG-1	455.588	253.58	Undefine	ATTAATTCGGTCACTC-1	443.775	301.269	Normal	AGATACGACTTCATAT-1	436.797	202.512	Undefine	ACTATTCGTCCGTGGT-1	157.277	247.534	Vessels	AGATACGACTTCATAT-1	439.807	193.529	Undefine	AGAGGCTTCGGAAACC-1	223.205	425.339	Undefine	AGAATTGTTTGACATA-1	433.24	155.966	Undefine	AGTTAAGCGGTCCCGG-1	427.131	358.259	Undefine	ATTCGACGCCGGGCCT-1	310.545	158.541	Undefine	AGCTCTAGACGTTCCA-1	290.812	327.626	Undefine	CAAACGGTCGCACTTT-1	350.226
AGTCCCTCGCAGAAAG-1	378.685	499.682	Undefine	CGCAATTAGGGTAATA-1	358.025	227.642	Undefine	ATTGTCGCAATACCTT-1	433.296	362.085	Normal	ATTACGACTCCACAGT-1	406.487	482.514	Undefine	AGATACTCAAGATCGA-1	251.105	350.04	Undefine	ACTATTTCCGGGCCCA-1	424.562	372.523	Normal	AGATACTCAAGATCGA-1	258.078	337.732	Adenocarcinoma	AGAGTAAACTTCACTA-1	240.236	443.24	Undefine	AGACAGCTCAGAATCC-1	406.196	118.429	Normal	AGTTAAGTCAACCGCT-1	226.213	159.47	Undefine	ATTCTCGTCTCTTTAG-1	453.977	250.113	Undefine	AGCTCTTCCCAGTGCA-1	406.865	373.505	Undefine	CAAACTACGATAGAGA-1	447.24
AGTCGAAACGATTCAG-1	133.368	71.515	Undefine	CGCACATGTCCACTAC-1	288.287	366.938	Undefine	ATTTAACTCGTATTAC-1	444.081	253.037	Undefine	ATTACGCGCTGGCAGG-1	299.154	174.839	Undefine	AGATATAATACGACTA-1	148.915	312.239	Undefine	ACTCAACGAATGTATT-1	109.519	388.178	Undefine	AGATATAATACGACTA-1	158.128	300.679	Adenocarcinoma	AGAGTCTTAATGAAAG-1	71.4804	490.355	Undefine	AGACAGGCATCTCAGC-1	199.92	482.111	Undefine	AGTTACTCTATCGTGG-1	431.702	389.502	Undefine	ATTGAAGATCTTAGTG-1	336.382	237.842	Undefine	AGCTCTTTACTCAGTT-1	277.801	221.809	Bronchus /Bronchiole	CAAAGATTATTGGGCC-1	201.87
AGTCGACGGTCTCAAG-1	301.692	380.901	Undefine	CGCACGTGCGCTATCA-1	286.48	406.625	Undefine	ATTTACAGTTTACTGG-1	354.011	202.43	Undefine	ATTACGGGCTACGGTT-1	141.479	81.0435	Undefine	AGATCGTGCATAAGAT-1	392.906	406.23	Undefine	ACTCAAGTGCAAGGCT-1	436.608	216.592	Undefine	AGATCGTGCATAAGAT-1	396.794	392.841	Undefine	AGATAACTTCAGGGCC-1	344.784	235.823	Undefine	AGACCAAACCACACCT-1	240.396	100.919	Undefine	AGTTCCTACAGAATTA-1	347.991	251.195	Undefine	ATTGATAGCAACGAGA-1	452.621	151.634	Undefine	AGCTGAAGTAAACCAA-1	395.704	359.445	Undefine	CAAATCTCTCACAAGG-1	271.976
AGTCGGCCCAAACGAC-1	386.193	212.022	Undefine	CGCATGGTGCGATGCT-1	285.697	297.26	Bronchus /Bronchiole	ATTTATACTGGTAAAG-1	89.1053	312.983	Undefine	ATTATACTTTGCTCGT-1	418.876	340.008	Undefine	AGATCTCAGGTGTGAT-1	350.1	331.35	Undefine	ACTCAATAAAGGCACG-1	223.013	267.407	Undefine	AGATCTGGAGAGGATA-1	105.202	100.246	Normal	AGATAATCACACCTAT-1	82.2335	118.036	Undefine	AGACCATGGGATACAA-1	403.798	171.137	Undefine	AGTTCCTATTTATGTT-1	267.849	299.28	Undefine	ATTGATCACCACATTT-1	219.096	93.1757	Undefine	AGCTGTAACCTCAATC-1	203.803	160.822	Undefine	CAAATGTCCTTCCGTG-1	261.719
AGTCGGCTCAACTTTA-1	259.288	151.892	Undefine	CGCATTAGCTAATAGG-1	361.819	270.882	Undefine	ATTTCATTATTTCGCG-1	440.104	339.13	Normal	ATTATCTCGACAGATC-1	484.992	286.523	Normal	AGATGACTCGCCCACG-1	399.176	267.203	Undefine	ACTCAGACCTGCTTCT-1	122.911	353.934	Undefine	AGATGACTCGCCCACG-1	403.048	256.721	Undefine	AGATACCAATAGAACC-1	144.577	452.626	Undefine	AGACCCACCGCTGATC-1	243.394	285.968	Undefine	AGTTCTGCGTTGTATC-1	454.68	149.202	Undefine	ATTGCTGCTCCTCCAT-1	313.751	216.444	Undefine	AGCTTATAGAGACCTG-1	489.681	238.088	Undefine	CAAATTGTCAGCAAGC-1	444.103
AGTCGGTTGCGTGAGA-1	286.429	454.693	Undefine	CGCCGCCCATGCCTGT-1	288.889	353.749	Undefine	ATTTGTCTTGGGAGCT-1	289.366	352.084	Undefine	ATTATGAGACCCAATT-1	151.813	108.118	Undefine	AGATGAGGGTTGCGAT-1	433.119	411.415	Undefine	ACTCCAATATCATCAT-1	447.065	415.084	Undefine	AGATGAGGGTTGCGAT-1	436.09	397.856	Undefine	AGATACCGGTGTTCAC-1	298.166	213.198	Undefine	AGACCCGCCCTCCTCG-1	376.634	262.343	Vessels	AGTTGCTGACTGATAT-1	436.899	144.944	Undefine	ATTGGGAATATCTTGG-1	447.873	253.258	Undefine	AGCTTGATCAGGGTAG-1	100.452	95.0874	Undefine	CAACGACCCGTTTACA-1	406.335
AGTCGTCGACCACCAA-1	189.743	379.054	Undefine	CGCCTCCCTCCTCTAT-1	267.389	319.603	Undefine	ATTTGTTCCAGGGCTC-1	412.391	314.67	Undefine	ATTATGCTCAGTATTG-1	492.969	489.827	Undefine	AGATGATGGAGTCTGG-1	316.64	432.697	Undefine	ACTCCCATTCCTAAAG-1	348.859	452.996	Undefine	AGATGCAAGACGTGCA-1	199.076	146.74	Undefine	AGATACGACTTCATAT-1	447.156	209.655	Normal	AGACCGCTCCGCGGTT-1	224.985	437.018	Undefine	AGTTTATGTAAAGACA-1	366.774	496.88	Undefine	ATTGGTAGGATCCGCT-1	378.993	83.6793	Undefine	AGCTTGATCTTAACTT-1	281.192	147.318	Undefine	CAACGGTTCTTGATAC-1	419.729
AGTCGTGGGCATTACG-1	234.793	171.094	Undefine	CGCCTGGCCTACGTAA-1	285.818	168.022	Undefine	CAAACCCTCCGGCGGG-1	118.687	297.801	Normal	ATTATTATGTCCGTCA-1	188.376	192.969	Undefine	AGATGCAAGACGTGCA-1	190.695	154.883	Undefine	ACTCCCGTAGACTAGG-1	206.074	79.1276	Undefine	AGATGCATCCTGTGTC-1	258.137	91.0414	Normal	AGATACTCAAGATCGA-1	255.838	361.815	Adenocarcinoma	AGACCGGGAAACCCTG-1	296.522	129.882	Normal	AGTTTCGCAGGTCGGA-1	453.929	297.402	Undefine	ATTGTCGCAATACCTT-1	424.995	364.193	E-Adenoma	AGGAAAGCCTCTGATG-1	494.861	122.96	Undefine	CAACTATATCGAATGC-1	430.709
AGTCTAAAGTATACTC-1	351.298	454.324	Normal	CGCGAGTCTGCCGGGT-1	223.607	142.005	Undefine	CAAACGAGTATCGCAG-1	254.724	227.734	Bronchus /Bronchiole	ATTCAGGATCGCCTCT-1	515.633	374.456	Undefine	AGATGCATCCTGTGTC-1	250.985	97.91	Undefine	ACTCCCTAATGCTAAA-1	416.184	274.868	Bronchus /Bronchiole	AGATGCTATAACGAGC-1	466.536	103.845	Undefine	AGATATAATACGACTA-1	150.42	322.905	Hyperplasia	AGACGAAGTGCCGGTC-1	238.537	391.445	Undefine	AGTTTGCACCTGCCTC-1	176.563	326.14	Undefine	ATTTAACTCGTATTAC-1	436.095	252.703	Bronchus /Bronchiole	AGGAAGCTGTCCGCCG-1	156.937	284.275	Undefine	CAACTCCTTGATCCCG-1	418.522
AGTCTCACAAGACTAC-1	217.007	173.679	Undefine	CGCGCAAATGTCCAGA-1	199.94	154.17	Normal	CAAACGGTCGCACTTT-1	353.71	209.057	Undefine	ATTCAGTAGCAGGGTC-1	375	161.724	Undefine	AGATTATAGGACGTTT-1	312.902	259.968	Bronchus /Bronchiole	ACTCCCTAGAATAGTA-1	362.006	269.303	Adenocarcinoma	AGATTATAGGACGTTT-1	318.615	249.641	Undefine	AGATCGTGCATAAGAT-1	402.03	419.683	Undefine	AGACGACGATGCCGCT-1	225.285	179.472	Bronchus /Bronchiole	AGTTTGGCACGGGTTG-1	232.098	425.253	Normal	ATTTACAGTTTACTGG-1	344.029	200.843	Normal	AGGACAGTCGAATCCC-1	259.979	356.793	Undefine	CAACTGCTCATCCGAT-1	180.694
AGTCTTCTCCTCAAAT-1	387.794	303.6	Undefine	CGCGCATGTTTGATTG-1	229.931	254.923	Undefine	CAAACGTGGTCTTGCG-1	497.761	341.781	Undefine	ATTCATATACTGTCCA-1	259.931	272.804	Undefine	AGATTCAAGCGGGTCG-1	494.494	457.295	Undefine	ACTCCGGCCGACCACT-1	497.513	205.035	Undefine	AGATTCACAACCGATA-1	228.872	112.4	Normal	AGATCTCAGGTGTGAT-1	357.837	342.484	Adenocarcinoma	AGACGCCCACTTCGCC-1	171.977	464.361	Undefine	AGTTTGGCCAGACCTA-1	249.191	181.196	Undefine	ATTTCATTATTTCGCG-1	432.025	340.761	Undefine	AGGACATCGCACGTCG-1	426.228	204.728	Bronchus /Bronchiole	CAAGAGGGCGGAGTAC-1	252.73
AGTGAACAAACTTCTC-1	264.458	419.797	Undefine	CGCGGCTCAACTTGAA-1	263.716	398.976	Bronchus /Bronchiole	CAAACTACGATAGAGA-1	450.708	359.554	Undefine	ATTCCCACATAAACAA-1	380.983	158.642	Undefine	AGATTCACAACCGATA-1	221.141	119.795	Undefine	ACTCGATGTATTTCAT-1	172.87	470.546	Undefine	AGCAAAGGCCGCTAGT-1	180.667	301.741	Adenocarcinoma	AGATCTGGAGAGGATA-1	94.4162	111.696	Undefine	AGACTAGCCTTCCAGA-1	366.68	228.883	Undefine	ATAAACGGACCCGTAA-1	244.495	284.441	Undefine	ATTTCCGGGTTCTGCG-1	197.143	183.823	Undefine	AGGACGACCCATTAGA-1	266.023	221.316	Undefine	CAAGATATTATAACGT-1	256.169
AGTGACCTACTTTACG-1	272.397	250.795	Undefine	CGCGGGAATTAGGCAG-1	352.605	346.703	Undefine	CAAACTATTGAGCTTC-1	457.877	330.033	Undefine	ATTCCCGAAGGTACAG-1	188.255	69.9234	Hyperplasia	AGCAAAGGCCGCTAGT-1	171.945	313.324	E-Adenoma	ACTCGCGATCTGACGC-1	333.265	73.563	Undefine	AGCAACATATCTTATT-1	284.63	374.668	Undefine	AGATGACTCGCCCACG-1	408.433	276.349	Undefine	AGACTGTTACCGGGTC-1	166.16	216.41	Undefine	ATAAAGGCTCGGTCGT-1	324.074	250.13	Undefine	ATTTGCGCGAGTAGCT-1	209.538	170.812	Undefine	AGGACGCTCGATGTTG-1	405.324	407.359	Undefine	CAAGCAACGTCGGAGT-1	339.005
AGTGACTGTGACACAA-1	146.723	163.586	Undefine	CGCGTTCATGAAATAC-1	362.722	251.069	Undefine	CAAATCTCTCACAAGG-1	275.51	152.365	Undefine	ATTCCTAAGACGTGGA-1	431.749	437.067	Undefine	AGCAACATATCTTATT-1	278.296	387.781	Bronchus /Bronchiole	ACTCGTAACCCGTCCT-1	361.761	432.634	Undefine	AGCAACCGAAAGTAAT-1	210.935	134.29	Undefine	AGATGATGGAGTCTGG-1	323.402	446.97	Undefine	AGAGAAACACCAGAAA-1	139.117	178.813	Undefine	ATAAATATTAGCAGCT-1	303.6	173.307	Undefine	ATTTGTCTTGGGAGCT-1	277.801	353.957	Undefine	AGGACTTATAGGAGAA-1	449.229	86.9476	Undefine	CAAGCACCAAATGCCT-1	415.385
AGTGAGACTTCCAGTA-1	319.787	371.546	Undefine	CGCTACGGGACATTTA-1	299.91	238.241	Undefine	CAAATGTCCTTCCGTG-1	265.328	248.097	Undefine	ATTCGACGCCGGGCCT-1	322.905	162.631	Undefine	AGCAACCGAAAGTAAT-1	202.814	142.162	Undefine	ACTCGTCAGTAATCCC-1	290.644	238.789	Adenocarcinoma	AGCACACGTTTAGACT-1	142.433	150.634	Undefine	AGATGCAAGACGTGCA-1	193.432	160.613	Hyperplasia	AGAGAACCGTCTAGGA-1	371.777	367.819	Bronchus /Bronchiole	ATAACGCCGGAGGGTC-1	313.18	356.506	Undefine	ATTTGTTCCAGGGCTC-1	403.597	315.663	Undefine	AGGATAAAGTCGGGAT-1	204.111	286.372	Undefine	CAAGCGGCACATAATT-1	206.878
AGTGAGCCTCGCCGCC-1	352.59	427.305	Normal	CGCTAGAGACCGCTGC-1	286.179	413.249	Undefine	CAAATTGTCAGCAAGC-1	447.575	302.982	Bronchus /Bronchiole	ATTCGCAGAGGACACT-1	434.589	500.403	Vessels	AGCACACGTTTAGACT-1	132.757	158.923	Normal	ACTCTAAACCTGGGAT-1	226.009	503.873	Undefine	AGCACCAGTACTCACG-1	367.706	287.58	Undefine	AGATGCATCCTGTGTC-1	255.589	101.875	Undefine	AGAGAAGGAGTACAAT-1	196.442	181.451	Normal	ATAACGGAGTCCAACG-1	374.037	338.6	Bronchus /Bronchiole	CAAACCAGGTCTGCAT-1	314.676	70.483	Undefine	AGGATCACGCGATCTG-1	240.987	121.727	Bronchus /Bronchiole	CAAGGATCGCATGTTC-1	288.205
AGTGATAACCTGCGCG-1	178.295	371.73	Undefine	CGCTATTCTTAGGCTC-1	298.103	277.928	Undefine	CAACCGCACCTAGACA-1	468.541	98.2026	Undefine	ATTCGTGCTATCTCTT-1	275.342	439.847	Undefine	AGCACCAGTACTCACG-1	363.123	298.734	Undefine	ACTCTCTGACTTAGGT-1	326.845	240.135	Adenocarcinoma	AGCACTACCGGCCTGT-1	334.959	140.014	Undefine	AGATGCTATAACGAGC-1	475.189	115.114	Undefine	AGAGATCTCTAAAGCG-1	302.099	133.48	Normal	ATAAGGTGGAGAACAT-1	224.836	321.444	Undefine	CAAACGAGTATCGCAG-1	242.343	226.68	Undefine	AGGCAAAGAGGAATCA-1	514.471	212.066	Undefine	CAAGTGTGGTTGCAAA-1	284.223
AGTGATATGAGTAGTT-1	266.981	240.332	Undefine	CGCTCTCCGTAGATTA-1	330.322	203.192	Undefine	CAACGACCCGTTTACA-1	409.8	244.844	Bronchus /Bronchiole	ATTCTGAGTATGAACT-1	486.926	369.803	Undefine	AGCACTACCGGCCTGT-1	329.542	147.89	Undefine	ACTCTCTTATACACGA-1	122.36	211.455	Undefine	AGCACTACCTCACCAG-1	218.783	332.717	Adenocarcinoma	AGATTATAGGACGTTT-1	319.486	268.89	Undefine	AGAGCAGTTATGAGAC-1	365.001	139.656	Normal	ATAAGTAGGATTCAGA-1	357.633	434.394	Undefine	CAAACGGTCGCACTTT-1	343.659	207.626	Normal	AGGCAATACGGAGGAC-1	508.428	82.816	Undefine	CAATAAACCTTGGCCC-1	368.024
AGTGATTCAAGCAGGA-1	331.542	372.1	Undefine	CGCTGGTGACTACCCT-1	234.809	400.964	Undefine	CAACGGTTCTTGATAC-1	423.175	205.623	Undefine	ATTCTTCGTACTTATG-1	469.46	372.28	Undefine	AGCACTACCTCACCAG-1	210.953	344.916	Hyperplasia	ACTCTGACCTAATAGA-1	492.438	180.514	Undefine	AGCAGAAGGAGAAAGA-1	158.718	287.757	Adenocarcinoma	AGATTCACAACCGATA-1	224.821	124.438	Undefine	AGAGCCGCCGAGATTT-1	184.689	438.517	Undefine	ATAAGTAGGGCGACTC-1	302.974	449.17	Undefine	CAAACTATTGAGCTTC-1	450.154	331.449	Undefine	AGGCAGATGCGTAAAC-1	360	364.625	Undefine	CAATATTCTTGACCTA-1	211.825
AGTGCACGCTTAAGAA-1	218.361	397.333	Undefine	CGCTGTGACGCCGCAC-1	374.887	238.362	Undefine	CAACTATATCGAATGC-1	434.2	342.203	Normal	ATTGACCGGCGATGAC-1	401.773	459.005	Vessels	AGCACTTAAGGACGCC-1	344.554	198.352	Normal	ACTCTTCAGCTCCCGC-1	297.065	72.2177	Undefine	AGCAGCCAGATGAATA-1	205.271	257.429	Undefine	AGCAAAGGCCGCTAGT-1	174.163	323.961	Undefine	AGAGCGGGCTAATCAT-1	432.76	291.365	Undefine	ATAAGTTACCGCGACG-1	251.884	253.699	Undefine	CAAAGATTATTGGGCC-1	192.025	166.619	Undefine	AGGCAGGGAGCGTACT-1	171.12	230.627	Undefine	CAATCCCTATACCAGC-1	446.576
AGTGCGTAGCTCGTAA-1	262.181	216.391	Bronchus /Bronchiole	CGCTTATTCCCGGTCG-1	279.615	177.657	Undefine	CAACTCCTTGATCCCG-1	421.97	232.132	Undefine	ATTGACGTAACTCGGT-1	477.558	322.784	Normal	AGCAGAAGGAGAAAGA-1	149.518	299.035	Undefine	ACTCTTGTATAGTAAC-1	289.543	266.551	Adenocarcinoma	AGCAGTCGAAGCATGC-1	99.9508	337.024	Adenocarcinoma	AGCAACATATCTTATT-1	283.808	400.725	Adenocarcinoma	AGAGCGTACAAGCTCG-1	392.345	170.598	Undefine	ATAATAGCTGTTGAAT-1	244.182	291.328	Undefine	CAAATCTCTCACAAGG-1	263.679	149.599	Undefine	AGGCCACCCGTTATGA-1	355.498	201.521	Vessels	CAATGCGAGAAGTATC-1	205.309
AGTGCTTGCACGAATA-1	284.152	376.654	Undefine	CGCTTTCTTGCATTCG-1	334.598	362.421	Undefine	CAACTGCTCATCCGAT-1	184.356	251.049	Undefine	ATTGATAGCAACGAGA-1	462.147	155.741	Normal	AGCAGCCAGATGAATA-1	197.086	267.986	Undefine	ACTGAAACGCCGTTAG-1	419.425	191.582	Vessels	AGCATATCAATATGCT-1	227.987	378.562	Adenocarcinoma	AGCAACCGAAAGTAAT-1	205.926	147.498	Immune cell	AGAGCTACGAAAGCAT-1	474.435	134.739	Undefine	ATAATAGTGTAGGGAC-1	422.999	185.641	Undefine	CAAATGTCCTTCCGTG-1	253.196	247.585	Undefine	AGGCCCAGTGACTGGT-1	470.935	128.633	Undefine	CAATGGATCTCTACCA-1	354.63
AGTGGCGGCAATTTGA-1	383.362	398.256	Undefine	CGGAACGTAAACATAG-1	248.6	225.956	Undefine	CAAGAAACCCTAAACT-1	473.903	483.422	Undefine	ATTGATCACCACATTT-1	233.28	98.5697	Undefine	AGCAGTCGAAGCATGC-1	89.4695	349.377	Undefine	ACTGAATGGCGAAAGT-1	357.725	223.991	Undefine	AGCATCATTTCGAAAG-1	227.987	131.871	Undefine	AGCACACGTTTAGACT-1	133.699	164.778	Immune cell	AGAGGCTTCGGAAACC-1	226.484	404.098	Undefine	ATAATCTTGGAGAACC-1	158.155	335.657	Undefine	CAAATTGTCAGCAAGC-1	439.609	303.762	Undefine	AGGCCCATTGTACAGG-1	429.558	262.569	Undefine	CAATTAAGGGTGATGA-1	352.157
AGTGGCTCCGTCGGCC-1	302.185	116.627	Undefine	CGGAGCATGGCGATCC-1	291.298	300.813	Bronchus /Bronchiole	CAAGACTCAGAAGCGC-1	340.576	493.845	Undefine	ATTGATGAGTCCTAAC-1	329.009	405.701	Undefine	AGCATCATTTCGAAAG-1	220.237	139.63	Undefine	ACTGATTTAGTGATTC-1	97.6559	224.358	Undefine	AGCATCGTCGATAATT-1	397.856	246.75	Undefine	AGCACCAGTACTCACG-1	371.263	308.857	Undefine	AGAGTAAACTTCACTA-1	242.914	421.367	Undefine	ATAATTAGCTAAGTAG-1	142.252	290.076	Undefine	CAACGACCCGTTTACA-1	401.069	244.255	Undefine	AGGCCCTAGAACGCCA-1	257.266	153.052	Bronchus /Bronchiole	CAATTTCGTATAAGGG-1	306.305
AGTGGTGTTACCCGTG-1	261.504	104.565	Undefine	CGGAGTTTGAGAGACA-1	348.028	194.038	Undefine	CAAGAGGGCGGAGTAC-1	256.351	317.381	Undefine	ATTGCCTATTAGACCG-1	144.017	151.027	Undefine	AGCATCGTCGATAATT-1	393.871	257.014	Undefine	ACTGCCCGCCATTCTC-1	477.395	412.76	Undefine	AGCATTACGAGGCAAG-1	136.297	406.825	Adenocarcinoma	AGCACTACCGGCCTGT-1	336.579	153.403	Undefine	AGAGTATAGTGTTACG-1	355.167	479.352	Undefine	ATACAGGCCCTCCAAT-1	188.897	319.816	Undefine	CAACGGTTCTTGATAC-1	414.758	204.173	Undefine	AGGCCTGAGAATCTCG-1	147.564	361.912	Undefine	CACAATGAGCTGCTAT-1	279.457
AGTGGTTGCGTATAGG-1	332.403	101.118	Undefine	CGGCAGGGTCGGGTTG-1	327.492	391.93	Undefine	CAAGATATTATAACGT-1	259.785	367.326	Bronchus /Bronchiole	ATTGCTGCTCCTCCAT-1	326.048	219.319	Undefine	AGCATTACGAGGCAAG-1	126.668	420.76	Undefine	ACTGCCGTCGTAACTC-1	168.773	261.843	Vessels	AGCCAAGCTTTGTGTC-1	160.193	255.364	Undefine	AGCACTACCTCACCAG-1	214.379	356.532	Adenocarcinoma	AGATAACTTCAGGGCC-1	344.014	221.267	Vessels	ATACCACGGGCAACTT-1	321.382	177.564	Vessels	CAACTATATCGAATGC-1	425.92	343.905	Undefine	AGGCTATGGTTAGCTT-1	368.51	174.943	Undefine	CACACAGGGATAGATT-1	381.056
AGTTAAACACTTGCGA-1	297.138	224.823	Undefine	CGGCCACGCACAAAGT-1	315.507	275.399	Bronchus /Bronchiole	CAAGCAACGTCGGAGT-1	342.504	201.888	Vessels	ATTGGGAGTTCTGTAA-1	471.092	462.208	Undefine	AGCCACAGGTTACCCG-1	152.11	368.79	Undefine	ACTGCGGACACACCGT-1	302.14	96.7387	Undefine	AGCCACAGGTTACCCG-1	161.255	356.023	Adenocarcinoma	AGCACTTAAGGACGCC-1	352.118	205.366	Undefine	AGATACCAATAGAACC-1	150.57	430.362	Undefine	ATACCAGGCTAATAGA-1	472.963	274.173	Undefine	CAACTCCTTGATCCCG-1	413.464	231.244	Undefine	AGGCTTCCCGAAGAAG-1	225.262	209.291	Undefine	CACACGCGCTGTCTTA-1	325.37
AGTTAAGTCAACCGCT-1	235.47	157.555	Undefine	CGGCCCAGGTATATCC-1	262.511	425.414	Undefine	CAAGCACCAAATGCCT-1	418.897	298.343	Bronchus /Bronchiole	ATTGTACAACTCGGCT-1	316.801	418.453	Undefine	AGCCACTCCCGTGCTT-1	383.802	352.753	Bronchus /Bronchiole	ACTGCTCGGAAGGATG-1	384.02	482.165	Bronchus /Bronchiole	AGCCACTCCCGTGCTT-1	387.885	340.446	Undefine	AGCAGAAGGAGAAAGA-1	151.041	309.23	Undefine	AGATACCGGTGTTCAC-1	299.101	199.38	Undefine	ATACCGTCATCCATAA-1	427.632	478.973	Undefine	CAACTGCTCATCCGAT-1	170.38	250.483	Undefine	AGGCTTGCTAGACACC-1	382.076	134.861	Undefine	CACAGCACCCACGGCA-1	341.538
AGTTACCGCACATGGT-1	384.224	127.275	Undefine	CGGCTCTAAAGCTGCA-1	244.505	441.192	Undefine	CAAGCGGCACATAATT-1	210.563	308.645	Undefine	ATTGTCGCAATACCTT-1	435.133	364.061	Undefine	AGCCATATAGTATGTG-1	109.606	287.279	Undefine	ACTGGCGAACCTGCGT-1	140.033	66.1639	Undefine	AGCCATATAGTATGTG-1	119.717	276.192	Undefine	AGCAGCCAGATGAATA-1	200.083	277.22	Undefine	AGATACGACTTCATAT-1	442.894	196.082	Undefine	ATACCTAACCAAGAAA-1	178.191	291.767	Undefine	CAACTTGTAGTGGGCA-1	467.297	216.814	Undefine	AGGGAAACGAGGTACT-1	436.156	378.253	Undefine	CACAGCTAGGGAGTGA-1	404.827
AGTTCCTACAGAATTA-1	355.052	247.841	Undefine	CGGGAATATAGTATAC-1	239.506	424.39	Undefine	CAAGGATCGCATGTTC-1	291.837	299.126	Undefine	ATTTACAGTTTACTGG-1	355.721	204.029	Undefine	AGCCCATACATGTAAG-1	282.576	165.675	Undefine	ACTGGGATGCCAGTGC-1	510.66	334.121	Undefine	AGCCCATACATGTAAG-1	288.996	157.361	Undefine	AGCAGTCGAAGCATGC-1	89.1951	361.193	Undefine	AGATACTCAAGATCGA-1	258.025	342.814	Undefine	ATACGCCGGCGAAACC-1	283.752	344.861	Bronchus /Bronchiole	CAAGAGGGCGGAGTAC-1	244.008	318.438	Undefine	AGGGACAGCACGGCGG-1	495.725	234.943	Undefine	CACATATTAGCAGGAT-1	247.119
AGTTCCTATTTATGTT-1	276.213	294.984	Bronchus /Bronchiole	CGGGAATTTATGTAAA-1	257.091	292.623	Undefine	CAAGTGTGGTTGCAAA-1	287.86	385.219	Undefine	ATTTCCGGGTTCTGCG-1	211.765	187.409	Vessels	AGCCCGCAACAAGCAG-1	128.537	251.588	Bronchus /Bronchiole	ACTGTACGATACACAT-1	254.382	237.383	Undefine	AGCCCGCAACAAGCAG-1	138.244	241.381	Undefine	AGCATATCAATATGCT-1	224.138	404.89	Adenocarcinoma	AGATATAATACGACTA-1	156.326	305.097	Undefine	ATACGGAACGTCGTTT-1	196.723	147.762	Undefine	CAAGATATTATAACGT-1	247.523	369.496	Bronchus /Bronchiole	AGGGACTCTACGCGAC-1	194.121	245.242	Undefine	CACATCTCACCGACGA-1	189.14
AGTTGACGGTCCTTGC-1	147.092	282.183	Undefine	CGGGAGCTTCAGTGTA-1	230.111	377.537	Undefine	CAATAAACCTTGGCCC-1	371.604	322.743	Undefine	ATTTGCGCGAGTAGCT-1	223.973	174.658	Undefine	AGCCCGCACTACAATG-1	91.2178	439.027	Undefine	ACTGTAGCACTTTGGA-1	231.084	371.973	Undefine	AGCCCGCACTACAATG-1	101.603	424.703	Adenocarcinoma	AGCATCATTTCGAAAG-1	223.889	144.888	Undefine	AGATCGTGCATAAGAT-1	399.121	398.821	Undefine	ATACGGGTTTCGATTG-1	390.88	363.519	Undefine	CAAGCAACGTCGGAGT-1	332.189	200.349	Normal	AGGGCAGCGGCGTGGT-1	467.914	328.736	Normal	CACATGATTCAGCAAC-1	300.392
AGTTGCGGTCCTCAAC-1	126.044	101.672	Normal	CGGGCAGCTAAACCGC-1	333.213	266.305	Bronchus /Bronchiole	CAATATTCTTGACCTA-1	215.443	202.671	Undefine	ATTTGGAGATTGCGGT-1	199.859	70.4069	Hyperplasia	AGCCCGGCATTAGAGG-1	155.788	159.948	Normal	ACTGTATACGCGAGCA-1	128.047	378.455	Undefine	AGCCCGGCATTAGAGG-1	164.972	151.696	Undefine	AGCATCGTCGATAATT-1	402.963	265.845	Undefine	AGATCTCAGGTGTGAT-1	356.546	324.165	Undefine	ATACGTACTTAGCCAC-1	194.094	337.285	Undefine	CAAGCACCAAATGCCT-1	410.319	299.013	Undefine	AGGGCGAGCAGCTGAT-1	263.926	136.341	Bronchus /Bronchiole	CACATTCTTTCGATGG-1	411.704
AGTTTATGTAAAGACA-1	373.269	489.219	Undefine	CGGGCCTTCTTTGTAA-1	281.602	260.584	Undefine	CAATCCCTATACCAGC-1	450.105	372.808	Undefine	ATTTGTTCCAGGGCTC-1	414.162	316.499	Undefine	AGCCCGGTAGCCTGTA-1	169.654	236.877	Undefine	ACTGTCCAGGATTATA-1	269.425	317.856	Undefine	AGCCCGGTAGCCTGTA-1	178.425	226.984	Undefine	AGCATTACGAGGCAAG-1	127.546	434.725	Hyperplasia	AGATGACTCGCCCACG-1	405.477	260.364	Undefine	ATACGTCCACTCCTGT-1	239.487	394.511	Normal	CAAGCGGCACATAATT-1	197.143	309.435	Undefine	AGGGCGTGATCGGCTA-1	419.26	228.16	Undefine	CACCCAAATCTTATGT-1	311.312
AGTTTGCACCTGCCTC-1	186.542	321.325	Bronchus /Bronchiole	CGGTACTAGAATCAAA-1	265.824	352.665	Bronchus /Bronchiole	CAATGCGAGAAGTATC-1	208.997	341.781	Undefine	CAAACGAGTATCGCAG-1	256.124	229.351	Undefine	AGCCCTAAGCGAAGTT-1	432.275	301.869	Hyperplasia	ACTGTCTTCTTTAGAA-1	252.548	285.936	Adenocarcinoma	AGCCCTAAGCGAAGTT-1	435.382	290.707	Undefine	AGCCAAGCTTTGTGTC-1	152.595	275.106	Undefine	AGATGATGGAGTCTGG-1	323.206	425.025	Undefine	ATACGTTATGCACGGA-1	148.388	286.946	Undefine	CAAGGATCGCATGTTC-1	280.329	299.753	Undefine	AGGGCTGCAGTTACAG-1	310.175	291.12	Normal	CACCCACACGTCACCC-1	424.736
AGTTTGGCACGGGTTG-1	240.948	418.689	Undefine	CGGTAGAGGTGCAGGT-1	385.306	387.955	Normal	CAATGGAATCTACATA-1	466.914	383.532	Undefine	CAAACGGTCGCACTTT-1	355.419	210.677	Vessels	AGCCCTCCCTGGTGGC-1	138.063	169.112	Normal	ACTGTGCTAGTAGATC-1	145.475	396.494	Undefine	AGCCCTCCCTGGTGGC-1	147.566	160.606	Undefine	AGCCACAGGTTACCCG-1	153.776	381.208	Undefine	AGATGCAAGACGTGCA-1	198.001	148.471	Bronchus /Bronchiole	ATACTAGCATGACCCT-1	400.146	291.516	Undefine	CAATAAACCTTGGCCC-1	361.912	323.926	Undefine	AGGGTCAGAGCACTCG-1	119.445	197.76	Undefine	CACCCACGAGGCAATT-1	400.784
AGTTTGGCCAGACCTA-1	258.057	178.972	Undefine	CGGTCAAGTGGGAACC-1	364.107	347.245	Undefine	CAATGGATCTCTACCA-1	358.229	361.904	Undefine	CAAACGTGGTCTTGCG-1	499.738	343.755	Undefine	AGCCCTTCTAATCCGA-1	415.032	427.15	Undefine	ACTGTTTAGTGTAGGC-1	88.8504	297.004	Undefine	AGCCCTTCTAATCCGA-1	418.448	413.315	Undefine	AGCCATATAGTATGTG-1	109.955	297.11	Undefine	AGATGCATCCTGTGTC-1	258.025	91.8049	Undefine	ATACTGCCTTACACCG-1	174.997	360.576	Undefine	CAATACGCTCTGAGGC-1	289.517	103.289	Undefine	AGGGTGCCGTTCTTTA-1	138.191	174.82	Bronchus /Bronchiole	CACCCGGTTTGTGACT-1	217.738
ATAAACGGACCCGTAA-1	253.318	280.398	Undefine	CGGTGCAGATAGAACG-1	278.711	197.531	Undefine	CAATTAAGGGTGATGA-1	355.698	292.138	Undefine	CAAACTATTGAGCTTC-1	459.73	331.97	Undefine	AGCCGCAAATTCAAAT-1	314.831	90.7958	L-Adenoma	ACTTACCGGGCGCGCA-1	141.928	173.971	Adenocarcinoma	AGCCGCAAATTCAAAT-1	320.562	84.1381	Undefine	AGCCCATACATGTAAG-1	288.159	171.739	Vessels	AGATTATAGGACGTTT-1	319.608	253.168	Bronchus /Bronchiole	ATAGACAACGGGACCT-1	353.376	396.264	Undefine	CAATATTCTTGACCTA-1	202.199	201.028	Undefine	AGGGTGCTCTCGAGGG-1	311.963	382.878	Undefine	CACCCTAACAAGATCT-1	194.087
ATAAAGGCTCGGTCGT-1	331.48	246.733	Undefine	CGGTTATCCAACAGTG-1	338.392	405.721	Undefine	CAATTTCGTATAAGGG-1	309.911	283.342	Undefine	CAAACTCGCGACGCCG-1	257.816	442.325	Undefine	AGCCGTGGCTAAATGT-1	237.058	150.362	Undefine	ACTTACGCATCCACGC-1	423.461	243.865	Hyperplasia	AGCCGCTTGATTAGCG-1	467.421	84.3741	Undefine	AGCCCGCAACAAGCAG-1	129.411	260.375	Undefine	AGATTCACAACCGATA-1	228.283	113.572	Undefine	ATAGACGAAGAGAAAG-1	330.836	233.163	Undefine	CAATCCTGCCGTGGAG-1	440.534	157.862	Undefine	AGGGTGGATAGTGCAT-1	353.71	109.825	Vessels	CACCGATACACCGAGC-1	458.763
ATAAATATTAGCAGCT-1	311.417	171.279	Undefine	CGGTTCAAGTAGGTGT-1	372.9	407.287	Normal	CACAATGAGCTGCTAT-1	283.04	239	Undefine	CAAAGATTATTGGGCC-1	206.749	170.548	Undefine	AGCCTAATACCCACGT-1	238.264	123.834	Undefine	ACTTAGTACGACAAGA-1	151.651	393.253	Undefine	AGCCGTGGCTAAATGT-1	244.449	142.315	Undefine	AGCCCGCACTACAATG-1	90.9976	453.621	Hyperplasia	AGCAAAGGCCGCTAGT-1	179.232	306.176	Undefine	ATAGAGTACTGGGACA-1	372.284	245.435	Undefine	CAATGGATCTCTACCA-1	348.222	364.008	Bronchus /Bronchiole	AGGGTTCAGACGGTCC-1	112.847	214.409	Undefine	CACCGCCAGAAGGTTT-1	364.585
ATAACGCCGGAGGGTC-1	320.71	351.298	Undefine	CGGTTGACCTGGCATA-1	297.621	161.939	Undefine	CACACAGGGATAGATT-1	384.557	167.366	Undefine	CAAAGGTTAAATTCAG-1	488.255	466.317	Undefine	AGCGACAGGAACGGTC-1	229.039	199.739	Undefine	ACTTATACTTACCCGG-1	292.234	197.146	Vessels	AGCCTAATACCCACGT-1	245.629	116.413	Normal	AGCCCGGCATTAGAGG-1	157.505	165.834	Hyperplasia	AGCAACATATCTTATT-1	285.009	380.352	Undefine	ATAGAGTTATCAACTT-1	359.199	400.021	Undefine	CAATTAAGGGTGATGA-1	345.632	292.6	Undefine	AGGGTTCCCTTTGGTT-1	336.136	370.36	Undefine	CACCGCGTCCACTCTA-1	421.056
ATAACGGAGTCCAACG-1	380.531	333.757	Undefine	CGTATTAAGAGATCTA-1	333.514	259.681	Undefine	CACACGCGCTGTCTTA-1	328.949	370.519	Undefine	CAAAGTCAGGTTAGCT-1	481.124	120.024	Normal	AGCGACATCCCATTCA-1	421.664	281.491	Bronchus /Bronchiole	ACTTATCTGATCTATA-1	67.0811	390.012	Undefine	AGCCTTGTCACTGATA-1	123.434	71.8655	Undefine	AGCCCGGTAGCCTGTA-1	171.802	245.147	Undefine	AGCAACCGAAAGTAAT-1	210.054	135.819	Bronchus /Bronchiole	ATAGGCGGCTATAGAA-1	272.858	189.147	Undefine	CAATTTCGTATAAGGG-1	298.767	283.659	Undefine	AGGGTTTAGTTCGGGA-1	322.261	284.892	Normal	CACCGTTAGGGATCAC-1	218.039
ATAAGGTGGAGAACAT-1	233.932	316.771	Undefine	CGTCACGTCCATTGGT-1	247.696	245.83	Undefine	CACAGCACCCACGGCA-1	345.035	271.714	Undefine	CAAATCTCTCACAAGG-1	276.974	153.807	E-Adenoma	AGCGACCAACGATATT-1	376.146	266.117	Undefine	ACTTATTAGGATCGGT-1	299.205	329.474	Undefine	AGCGACAGGAACGGTC-1	236.601	190.697	Undefine	AGCCCTCCCTGGTGGC-1	139.231	175.282	Undefine	AGCACACGTTTAGACT-1	140.316	152.429	Undefine	ATAGGCTAGCTTCGCA-1	370.594	414.296	Undefine	CACAATGAGCTGCTAT-1	271.387	238.212	Undefine	AGGTAACCTCCTATTC-1	443.433	215.642	Bronchus /Bronchiole	CACCGTTGCGCGATAT-1	253.876
ATAAGTAGGATTCAGA-1	364.345	427.859	Undefine	CGTCGGATAGTGTTGA-1	315.688	398.013	Bronchus /Bronchiole	CACAGCTAGGGAGTGA-1	408.294	277.919	Bronchus /Bronchiole	CAAATGTCCTTCCGTG-1	266.761	249.839	Undefine	AGCGATGCGCCTAATA-1	143.489	431.491	Undefine	ACTTATTTATGTGCCA-1	352.589	199.47	Undefine	AGCGACATCCCATTCA-1	424.998	270.764	Undefine	AGCCCTGTCGCACCGT-1	279.519	496.26	Undefine	AGCACCAGTACTCACG-1	369.558	291.785	Undefine	ATAGGGATATCCTTGA-1	398.581	325.952	Bronchus /Bronchiole	CACACAGGGATAGATT-1	375.231	164.954	Bronchus /Bronchiole	AGGTACGATATTGCCA-1	444.049	334.471	Undefine	CACCTAATAGAGTCGT-1	427.511
ATAAGTAGGGCGACTC-1	310.616	442.261	Normal	CGTCGGGTCTAAGCGC-1	211.743	148.088	Undefine	CACAGGGCCGTTGTCA-1	166.282	266.774	Undefine	CAAATTGGATTATGCC-1	389.927	465.109	Undefine	AGCGCATAATGAATCG-1	191.781	257.797	Undefine	ACTTCAGGCTGATCCC-1	381.574	231.818	Undefine	AGCGACCAACGATATT-1	380.509	255.718	Undefine	AGCCCTTGGACATCCC-1	185.103	478.359	Undefine	AGCACTACCGGCCTGT-1	336.218	141.635	Normal	ATAGGTTGGGCAGATG-1	357.821	299.906	Undefine	CACACGCGCTGTCTTA-1	318.253	372.826	Undefine	AGGTAGATCGAGATAT-1	149.723	182.158	Bronchus /Bronchiole	CACCTAATCAGTTTAC-1	402.956
ATAAGTTACCGCGACG-1	260.581	250.241	Undefine	CGTGAAGTTAATTCAC-1	287.203	264.198	Bronchus /Bronchiole	CACATATTAGCAGGAT-1	250.748	313.827	Undefine	CAAATTGTCAGCAAGC-1	449.396	304.835	Normal	AGCGCGGGTGCCAATG-1	376.387	388.927	Undefine	ACTTCCATGCGGGACA-1	442.479	220.261	Undefine	AGCGACTTTGAAGACA-1	88.8583	209.873	Undefine	AGCCGCAAATTCAAAT-1	321.351	94.5406	Undefine	AGCACTACCTCACCAG-1	218.029	337.657	Undefine	ATAGTCTTTGACGTGC-1	483.043	315.997	Undefine	CACAGCACCCACGGCA-1	334.779	271.757	Undefine	AGGTAGGTACAAAGCT-1	315.293	175.992	Vessels	CACCTCGATGGTGGAC-1	414.781
ATAATAGCTGTTGAAT-1	253.011	287.168	Undefine	CGTGCAGACTGGGACA-1	284.493	323.698	Bronchus /Bronchiole	CACATCTCACCGACGA-1	192.79	317.803	Undefine	CAACGCGATGAGCCAA-1	101.894	185.657	Undefine	AGCGCTTATGGGCAAG-1	467.966	406.35	Undefine	ACTTCCTGTCGTGCGA-1	78.883	84.6311	Undefine	AGCGAGACGTGAAGGC-1	143.023	137.713	Undefine	AGCCGCTTGATTAGCG-1	476.121	94.6649	Undefine	AGCACTTAAGGACGCC-1	351.149	191.825	Undefine	ATAGTGAAGCGTTCTC-1	281.06	272.295	Bronchus /Bronchiole	CACAGCTAGGGAGTGA-1	399.466	278.171	Undefine	AGGTCAGGTGAGAGTG-1	252.148	135.848	Bronchus /Bronchiole	CACCTTGCGAAACTCG-1	378.039
ATAATCTTGGAGAACC-1	168.448	330.619	Undefine	CGTGCATTGTCGACGC-1	296.718	181.752	Undefine	CACATGATTCAGCAAC-1	303.946	286.414	Undefine	CAACTATATCGAATGC-1	436.039	344.178	Undefine	AGCGGCGGTTAGCGGT-1	238.565	117.263	Bronchus /Bronchiole	ACTTCGCCATACGCAC-1	235.854	247.106	Bronchus /Bronchiole	AGCGATGCGCCTAATA-1	152.758	417.327	Adenocarcinoma	AGCCGTGGCTAAATGT-1	241.231	155.952	Undefine	AGCAGAAGGAGAAAGA-1	156.926	291.905	Undefine	ATAGTTCCACCCACTC-1	291.954	427.945	Undefine	CACATATTAGCAGGAT-1	238.273	314.738	Undefine	AGGTCGCCACTTCGGT-1	504.481	170.874	Undefine	CACCTTGGCGCCTTTG-1	265.52
ATAATTAGCTAAGTAG-1	152.816	285.875	Undefine	CGTGCCCTCCCGAAGA-1	266.787	332.852	Undefine	CACATTCTTTCGATGG-1	415.222	377.809	Normal	CAACTCCAACGTTTAG-1	498.469	370.346	Undefine	AGCGGGAAGGGTCCAT-1	448.01	209.686	L-Adenoma	ACTTCGCTAGCGAGTG-1	266.979	67.5703	Undefine	AGCGCATAATGAATCG-1	200.079	247.458	Undefine	AGCCTAATACCCACGT-1	242.474	128.603	Undefine	AGCAGCCAGATGAATA-1	204.297	261.083	Undefine	ATATAAAGCGCTCGTG-1	177.502	305.478	Undefine	CACATCGTGCACGCGC-1	167.174	192.641	Undefine	AGGTCGCGGAGTTACT-1	357.287	425.612	L-Adenoma	CACGAAAGTTAGTCCC-1	334.661
ATACAGCGTCCACTGA-1	104.134	66.7761	Undefine	CGTGCTTCTACCTAAA-1	164.83	165.793	Normal	CACCATCGGAGGAGAC-1	459.986	283.643	Undefine	CAACTCCGTAACTTGC-1	441.418	477.438	Undefine	AGCGGGTCTGACACTC-1	138.304	291.861	Undefine	ACTTGACTCCCTCTTT-1	326.05	260.987	Adenocarcinoma	AGCGCGGGTGCCAATG-1	380.627	375.848	Undefine	AGCCTTAAAGCGGAAG-1	414.586	139.791	Undefine	AGCAGTCGAAGCATGC-1	97.1417	342.035	Bronchus /Bronchiole	ATATAAATGTAGCTGC-1	200.543	327.267	Undefine	CACATGATTCAGCAAC-1	292.724	286.742	Undefine	AGGTGGTGACCTTCGC-1	140.596	253.011	Undefine	CACGCACAGCGCAGCT-1	379.849
ATACAGGCCCTCCAAT-1	198.605	315.109	Undefine	CGTGGCCGAATATCTA-1	240.108	411.141	Undefine	CACCCACACGTCACCC-1	428.176	222.432	Undefine	CAACTGAGGGTATGAC-1	458.582	481.547	Undefine	AGCGGTTGAGATGTAC-1	514.932	388.565	Undefine	ACTTGCCATATTGTAC-1	94.4762	307.644	Undefine	AGCGGACACTTCGTAG-1	170.872	268.817	Undefine	AGCCTTGTCACTGATA-1	113.623	81.7984	Undefine	AGCATATCAATATGCT-1	227.384	384.309	Bronchus /Bronchiole	ATATCAACCTACAGAG-1	297.464	438.589	Undefine	CACCACGCCACACAGA-1	289.825	96.5057	Undefine	AGGTGTATCGCCATGA-1	305.673	128.016	Undefine	CACGCAGCGAGGCTTT-1	344.012
ATACCACGGGCAACTT-1	328.957	175.464	Undefine	CGTGTCCCATTCGCGA-1	358.687	214.453	Undefine	CACCCACGAGGCAATT-1	404.318	364.073	Normal	CAAGAAACCCTAAACT-1	475.745	485.717	Undefine	AGCGTCTGAACCCGCA-1	488.465	208.179	L-Adenoma	ACTTGGGACCCGGTGG-1	244.476	337.79	Undefine	AGCGGCGGTTAGCGGT-1	245.924	109.922	Normal	AGCGACAGGAACGGTC-1	233.026	206.858	Hyperplasia	AGCATCATTTCGAAAG-1	227.384	133.36	Undefine	ATATCGGTAGGGAGAT-1	290.702	455.494	Undefine	CACCATCGGAGGAGAC-1	452.374	284.029	Undefine	AGGTTCTCCTTTCCGG-1	136.095	89.9075	Bronchus /Bronchiole	CACGCGGAACTGTTGC-1	272.036
ATACCCTCCCGGCCAA-1	91.0863	93.2403	Undefine	CGTGTCTCGTTACGAC-1	175.429	186.149	Normal	CACCCGGTTTGTGACT-1	221.348	199.659	Undefine	CAAGACTCAGAAGCGC-1	342.184	496.112	Undefine	AGCGTGGTATTCTACT-1	258.521	313.927	Undefine	ACTTGGGCTTTCGCCA-1	537.75	258.724	Undefine	AGCGGGAAGGGTCCAT-1	450.841	200.492	Undefine	AGCGACCAACGATATT-1	384.689	275.23	Undefine	AGCATCGTCGATAATT-1	400.2	250.23	Undefine	ATATCGTTCCTCGAAC-1	173.745	388.062	Undefine	CACCCACACGTCACCC-1	419.815	221.377	Undefine	AGGTTGAGGCACGCTT-1	385.406	325.036	Vessels	CACGGCGCGCCAAAGG-1	426.968
ATACCTAACCAAGAAA-1	188.142	287.476	Undefine	CGTTCATGGTGCGCGT-1	246.612	143.029	Undefine	CACCCTAACAAGATCT-1	197.791	334.612	Undefine	CAAGCAACGTCGGAGT-1	344.178	203.546	Undefine	AGCGTTCCGATTTAAA-1	503.115	394.654	Undefine	ACTTGTAGTCCCTTCA-1	329.841	476.6	Undefine	AGCGGGTCTGACACTC-1	147.743	280.736	Adenocarcinoma	AGCGACTTTGAAGACA-1	77.3231	227.245	Hyperplasia	AGCATTACGAGGCAAG-1	134.14	413.092	Undefine	ATATCTCCCTCGTTAA-1	408.098	381.551	Undefine	CACCCACGAGGCAATT-1	395.334	366.228	Undefine	AGGTTTCACACACCTT-1	274.471	296.362	Bronchus /Bronchiole	CACGGGATTGAGGGTT-1	348.959
ATACGAAGGCTTTCCA-1	302.369	492.727	Undefine	CGTTGAGCGACCGTCG-1	261.487	322.674	Undefine	CACCGATACACCGAGC-1	462.275	360.096	Undefine	CAAGTCGTTGAAATCT-1	88.477	224.94	Undefine	AGCTAACAAGCAATGT-1	172.006	183.883	Undefine	ACTTGTTACCGGATCA-1	523.318	320.73	Bronchus /Bronchiole	AGCGTACGAGAGCTAG-1	480.932	159.662	Undefine	AGCGATGCGCCTAATA-1	144.888	445.789	Undefine	AGCCAAGCTTTGTGTC-1	158.425	258.985	Undefine	ATATCTTAGGGCCTTC-1	316.373	287.697	Bronchus /Bronchiole	CACCCGGTTTGTGACT-1	208.243	197.945	Undefine	AGTAATGTCTTGCCGC-1	422.898	279.219	Undefine	CACGTCGGCAACCTCT-1	241.146
ATACGCCGGCGAAACC-1	291.784	339.789	Undefine	CGTTGTTTCAATTCCC-1	324.119	212.827	Undefine	CACCGCCAGAAGGTTT-1	368.109	272.798	Undefine	CAAGTGTGGTTGCAAA-1	289.363	387.268	Undefine	AGCTAAGTACGCAGGC-1	146.805	358.601	Hyperplasia	ACTTTCCTATAGCTTC-1	240.196	292.417	Undefine	AGCGTCTGAACCCGCA-1	490.432	199.076	Undefine	AGCGCATAATGAATCG-1	194.613	266.715	Undefine	AGCCACAGGTTACCCG-1	159.504	361.403	Bronchus /Bronchiole	ATATGTCTCCCTAGCC-1	310.675	411.604	Vessels	CACCCTTGGTGAGACC-1	229.579	120.863	Normal	AGTAATTTGCAAGCGT-1	118.273	92.4974	Undefine	CACGTTCGTGCTCTAG-1	303.529
ATACGGAACGTCGTTT-1	206.544	146.046	Undefine	CGTTTCACTTCGGGCG-1	408.371	389.039	Normal	CACCGCCGACCAGCGA-1	470.589	304.067	Undefine	CAATATGTAGATTTAC-1	489.766	433.139	Undefine	AGCTAGAAGCAGAAGT-1	392.605	412.862	Undefine	ACTTTGACTGCATCCT-1	299.755	471.953	Undefine	AGCGTGGTATTCTACT-1	265.395	302.39	Undefine	AGCGCTAGAGCGATGT-1	285.3	499.99	Undefine	AGCCACTCCCGTGCTT-1	390.066	345.513	Undefine	ATATTCAGTTAAACCT-1	265.783	213.002	Bronchus /Bronchiole	CACCCTTTCCTCGCTC-1	473.402	213.669	Undefine	AGTACGGCCCGTATCG-1	318.314	108.222	Bronchus /Bronchiole	CACGTTTCGTACACAC-1	198.19
ATACGGGTTTCGATTG-1	397.025	358.252	Undefine	CGTTTCGCTCATTACA-1	317.013	242.337	Undefine	CACCGTTGCGCGATAT-1	257.435	168.089	Undefine	CAATATTCTTGACCTA-1	216.781	204.271	Undefine	AGCTATTTAATCCAAC-1	425.161	331.411	Undefine	ACTTTGGTCGTGCTCC-1	432.878	470.118	Undefine	AGCTAACAAGCAATGT-1	180.844	175.12	Undefine	AGCGGACACTTCGTAG-1	163.845	289.278	Undefine	AGCCATATAGTATGTG-1	117.23	280.212	Vessels	ATATTCCACATAGTGA-1	218.011	338.412	Undefine	CACCGCCAGAAGGTTT-1	358.397	272.867	Bronchus /Bronchiole	AGTACGGGCACCTGGC-1	366.968	341.192	Undefine	CACTAAAGTTGCCTAT-1	319.698
ATACGGTGAAGATGCA-1	343.543	115.212	Undefine	CTAAAGAATGCCTACT-1	313.219	199.097	Bronchus /Bronchiole	CACCTAATCAGTTTAC-1	406.487	317.682	Normal	CAATCCTGCCGTGGAG-1	450.242	161.845	Normal	AGCTCCATATATGTTC-1	183.702	436.616	Undefine	ACTTTGTCGACGCACT-1	416.979	97.6559	Undefine	AGCTAAGCTCCGTCCG-1	95.8206	180.962	Undefine	AGCGGCGGTTAGCGGT-1	242.785	121.827	Undefine	AGCCCATACATGTAAG-1	289.446	159.264	Undefine	ATATTCCCACAGGTCA-1	460.378	287.384	Undefine	CACCGCCGACCAGCGA-1	463.227	304.872	Undefine	AGTACTCTTATGCCCA-1	182.898	363.515	Undefine	CACTCAAGAGCTATGG-1	295.686
ATACGTACTTAGCCAC-1	203.713	332.28	Undefine	CTAAAGGGAAATAGGA-1	263.294	282.987	Bronchus /Bronchiole	CACCTCGATGGTGGAC-1	418.295	311.598	Undefine	CAATGGATCTCTACCA-1	359.891	363.88	Undefine	AGCTCCTTCGCACATC-1	215.957	361.736	Undefine	AGAAATTATGACTCGC-1	398.206	114.35	Undefine	AGCTAAGTACGCAGGC-1	156.063	346.052	Adenocarcinoma	AGCGGGAAGGGTCCAT-1	458.717	216.99	Normal	AGCCCGCAACAAGCAG-1	136.118	244.713	Undefine	ATATTGCTGTCAAAGT-1	422.686	192.528	Undefine	CACCGTTAGGGATCAC-1	208.613	191.161	Undefine	AGTAGCGTGAACGAAC-1	503.556	323.556	Normal	CACTCCTATGTAAGAT-1	200.905
ATACGTCCACTCCTGT-1	248.272	388.532	Undefine	CTAAATCCGGTGTACA-1	169.527	189.22	Normal	CACCTTGCGAAACTCG-1	381.605	356.361	Normal	CAATGGTCGGCCTGGG-1	491.519	270.205	Undefine	AGCTCTAGACGTTCCA-1	298.131	332.315	Undefine	AGAACCCAGCGTGACA-1	345.067	81.0232	Undefine	AGCTACGAATGGTGGT-1	79.3588	417.209	Adenocarcinoma	AGCGGGTCTGACACTC-1	139.48	301.896	Hyperplasia	AGCCCGCACTACAATG-1	98.8207	431.261	Undefine	ATATTTAACCCTCAAG-1	341.229	268.162	Vessels	CACCGTTGCGCGATAT-1	245.242	165.694	Undefine	AGTAGGAAGGAAGTTG-1	417.102	407.914	Undefine	CACTCCTCTCGGTCGG-1	429.442
ATACGTTATGCACGGA-1	158.847	282.737	Undefine	CTAACCGCGCGCCCGT-1	307.618	195.544	Undefine	CACGAAAGTTAGTCCC-1	338.106	171.824	Hyperplasia	CAATTGGGCCGCACTC-1	210.798	84.2466	Hyperplasia	AGCTCTTCCCAGTGCA-1	411.535	377.231	Undefine	AGAACCCTCAATTGGG-1	432.328	483.999	Undefine	AGCTAGAAGCAGAAGT-1	396.499	399.272	Undefine	AGCGTACGAGAGCTAG-1	490.417	173.977	Undefine	AGCCCGGCATTAGAGG-1	163.282	153.508	Undefine	ATCAAACACTGTTCCA-1	237.295	442.721	Normal	CACCTAATAGAGTCGT-1	422.713	160.391	Undefine	AGTAGGTAACATACAT-1	441.953	249.496	Undefine	CACTCGAGCTGAACAA-1	241.146
ATACTAGCATGACCCT-1	406.257	287.537	Undefine	CTAACGAAACTTGCTG-1	338.994	392.472	Vessels	CACGCACAGCGCAGCT-1	383.412	316.598	Undefine	CACAAGAAAGATATTA-1	436.704	453.928	Undefine	AGCTCTTCGTAACCTT-1	287.701	434.687	Undefine	AGAACGTGGTACATTC-1	235.609	254.015	Bronchus /Bronchiole	AGCTATTTAATCCAAC-1	428.42	319.618	Undefine	AGCGTAGCGCTAGACC-1	519.942	178.701	Undefine	AGCCCGGTAGCCTGTA-1	177.014	230.082	Undefine	ATCAAACGAAGGTTTG-1	236.92	187.52	Undefine	CACCTAATCAGTTTAC-1	397.554	318.808	Undefine	AGTATAATACTAGGCA-1	373.936	185.365	Vessels	CACTCGGTTAGGAGGA-1	325.611
ATACTGCCTTACACCG-1	185.004	355.113	Undefine	CTAACTGGTCCGGTTC-1	232.701	195.423	Bronchus /Bronchiole	CACGCAGCGAGGCTTT-1	347.505	218.757	Undefine	CACAAGCTAAGAAAGG-1	145.528	117.788	Undefine	AGCTCTTTACTCAGTT-1	285.47	228.859	Undefine	AGAACTGTACTTTGTA-1	522.462	185.161	Undefine	AGCTCCATATATGTTC-1	192.054	422.401	Adenocarcinoma	AGCGTCTGAACCCGCA-1	500.425	215.436	Undefine	AGCCCTAAGCGAAGTT-1	438.337	294.903	Bronchus /Bronchiole	ATCAATCTGGGCTGCA-1	327.705	302.035	Bronchus /Bronchiole	CACCTCGATGGTGGAC-1	409.702	312.58	Undefine	AGTATACACAGCGACA-1	141.829	225.94	Bronchus /Bronchiole	CACTGTCCAAGTGAGA-1	413.213
ATACTTGTTCTCGAGC-1	361.329	112.627	Undefine	CTAAGGGAATGATTGG-1	261.789	316.049	Undefine	CACGCGGAACTGTTGC-1	275.751	397.932	Undefine	CACAATGAGCTGCTAT-1	284.529	240.653	Undefine	AGCTGAAGTAAACCAA-1	400.623	363.485	Undefine	AGAAGAGCGCCGTTCC-1	304.036	204.545	Undefine	AGCTCCTTCGCACATC-1	223.68	349.179	Adenocarcinoma	AGCGTGGTATTCTACT-1	263.421	324.521	Adenocarcinoma	AGCCCTCCCTGGTGGC-1	145.593	162.622	Undefine	ATCACATTAGAATATC-1	402.838	364.082	Undefine	CACCTTGCGAAACTCG-1	372.086	358.335	Undefine	AGTATCCATAATAACG-1	499.054	160.452	Undefine	CACTTAATCAGACGGA-1	325.913
ATAGACAACGGGACCT-1	360.16	390.378	Undefine	CTAATTCTCAGATATT-1	354.592	429.63	Undefine	CACGGGATTGAGGGTT-1	352.385	112.782	Undefine	CACACAGGGATAGATT-1	386.241	168.856	Normal	AGCTGCATTTGAGGTG-1	506.672	444.574	Undefine	AGAAGGTACACTTCAC-1	378.638	464.554	Undefine	AGCTCTAGACGTTCCA-1	304.101	320.385	Undefine	AGCTAACAAGCAATGT-1	174.226	190.573	Undefine	AGCCCTGTCGCACCGT-1	280.812	472.636	Undefine	ATCACGTGCTAATTAA-1	254.388	198.664	Bronchus /Bronchiole	CACGAAAGTTAGTCCC-1	327.749	169.579	Undefine	AGTATGCTGGAGACCA-1	180.555	152.991	Undefine	CACTTCGCCACAGGCT-1	403.499
ATAGACGAAGAGAAAG-1	338.189	230.116	Undefine	CTACCCTAAGGTCATA-1	333.695	382.294	Undefine	CACGTCGGCAACCTCT-1	244.723	194.056	Undefine	CACACGCGCTGTCTTA-1	330.52	372.522	Undefine	AGCTGCTGTGCCGAAT-1	505.768	464.469	Undefine	AGAAGGTTGCCGAATT-1	322.32	358.153	Undefine	AGCTCTTCCCAGTGCA-1	415.026	364.461	Vessels	AGCTAAGTACGCAGGC-1	148.306	370.703	Undefine	AGCCCTTCTAATCCGA-1	421.127	419.628	Undefine	ATCACTTCATCCTCGC-1	399.207	312.178	Undefine	CACGCACAGCGCAGCT-1	373.998	317.698	Undefine	AGTATTTGGCACGACC-1	176.608	241.048	Undefine	CAGAACTTAGCCCTCT-1	210.618
ATAGAGTACTGGGACA-1	378.87	242.179	Undefine	CTACGACTAGCTATAA-1	303.523	158.868	Undefine	CACGTCGGGTTCTAGA-1	446.129	83.9241	Undefine	CACACGTTTCAATGGG-1	492.244	380.016	Undefine	AGCTGTAACCTCAATC-1	213.123	169.172	Vessels	AGAAGGTTGTAGGTCG-1	459.662	245.271	Undefine	AGCTCTTCGTAACCTT-1	293.834	420.572	Adenocarcinoma	AGCTACGAATGGTGGT-1	67.5645	445.727	Undefine	AGCCCTTGGACATCCC-1	189.666	455.247	Undefine	ATCAGACGGCACGCCG-1	265.47	219.827	Bronchus /Bronchiole	CACGCAGCGAGGCTTT-1	337.307	217.554	Normal	AGTCAAATGATGTGAT-1	126.105	181.11	Undefine	CAGACACCGATCGCTG-1	215.928
ATAGAGTTATCAACTT-1	365.884	394.071	Undefine	CTACGCACGGAGTACC-1	315.808	268.774	Undefine	CACGTTCGTGCTCTAG-1	307.139	342.986	Undefine	CACACTTGTATTGCGA-1	459.247	468.312	Bronchus /Bronchiole	AGCTTATAGAGACCTG-1	492.564	244.835	Undefine	AGAAGTGATTCGTGAT-1	356.38	415.084	Undefine	AGCTCTTTACTCAGTT-1	291.769	219.196	Undefine	AGCTAGAAGCAGAAGT-1	401.72	426.52	Undefine	AGCCGCAAATTCAAAT-1	321.587	84.7891	Normal	ATCAGCCTCATGCTGC-1	180.507	371.157	Undefine	CACGGGATTGAGGGTT-1	342.364	109.147	Undefine	AGTCAACACCACCATC-1	277.554	228.592	Bronchus /Bronchiole	CAGACCTGTAAGTGTT-1	335.324
ATAGGCGGCTATAGAA-1	281.26	186.85	Undefine	CTACTATCATAGGTTT-1	217.043	158.266	Undefine	CACGTTTCGTACACAC-1	201.888	371.302	Undefine	CACAGAGACGAGGACG-1	162.087	135.193	Undefine	AGCTTCAATACTTTGA-1	517.042	342.203	Undefine	AGAATAAATCTTCAGG-1	287.709	471.464	Undefine	AGCTGAAGTAAACCAA-1	404.347	350.949	Undefine	AGCTCCATATATGTTC-1	186.346	451.072	Undefine	AGCCGTGGCTAAATGT-1	244.173	144.034	Undefine	ATCAGGTCGCCATTGC-1	472.837	408.661	Undefine	CACGTCGGCAACCTCT-1	232.169	192.271	Undefine	AGTCAAGATGACACTT-1	229.764	372.395	Undefine	CAGACGAACCTGATAC-1	233.363
ATAGGCTAGCTTCGCA-1	377.023	408.103	Undefine	CTACTATCTTTCAGAG-1	344.896	389.401	Undefine	CACTAAAGTTGCCTAT-1	323.225	244.181	Undefine	CACATCGTGCACGCGC-1	182.454	196.052	Undefine	AGCTTCTTCTCGAGCA-1	121.664	403.939	Undefine	AGAATACAGGCTATCC-1	528.883	174.949	Undefine	AGCTGTAACCTCAATC-1	221.025	160.724	Undefine	AGCTCCTTCGCACATC-1	219.538	373.873	Adenocarcinoma	AGCCTAATACCCACGT-1	245.373	117.649	Undefine	ATCAGTAGGCAGGGAT-1	384.118	380.424	Vessels	CACGTTCGTGCTCTAG-1	295.93	344.645	Undefine	AGTCACTCCGCCTCAT-1	486.351	180.247	Vessels	CAGAGACGGTCACCCA-1	226.486
ATAGGGATATCCTTGA-1	404.657	321.325	Undefine	CTACTGCCACCTGACC-1	360.915	290.756	Undefine	CACTACTCAGTTCTGT-1	492.459	331.6	Undefine	CACATGTTTGGACATG-1	474.295	142.99	Normal	AGCTTGATCTTAACTT-1	288.786	156.029	Undefine	AGAATGCGGGTTCGGA-1	149.694	129.087	Undefine	AGCTTCTTCTCGAGCA-1	131.399	390.363	Adenocarcinoma	AGCTCTAGACGTTCCA-1	304.258	343.479	Adenocarcinoma	AGCCTTAAAGCGGAAG-1	411.473	128.563	Undefine	ATCATCCAATATTTGT-1	292.706	279.745	Undefine	CACTAAAGTTGCCTAT-1	312.456	243.515	Undefine	AGTCAGCCACCGCCTG-1	427.708	170.812	Bronchus /Bronchiole	CAGAGCATGAGCTTGC-1	368.627
ATAGGTTGGGCAGATG-1	364.591	295.723	Undefine	CTAGATGTGAGTGTAA-1	320.385	421.439	Undefine	CACTCAAGAGCTATGG-1	299.247	262.978	Undefine	CACATTCTTTCGATGG-1	417.002	379.835	Vessels	AGGAACGAACGACTTC-1	141.74	471.222	Undefine	AGAATTGTTTGACATA-1	168.528	425.173	Undefine	AGCTTGATCAGGGTAG-1	122.254	97.7677	Normal	AGCTCTTCGTAACCTT-1	293.567	449.021	Undefine	AGCGACAGGAACGGTC-1	236.138	193.204	Bronchus /Bronchiole	ATCCAACGCAGTCATA-1	379.985	207.868	Vessels	CACTCAAGAGCTATGG-1	287.975	262.754	Undefine	AGTCCAGCGGGTACGT-1	499.671	146.886	Undefine	CAGAGGCGATGCATGA-1	210.618
ATAGTGAAGCGTTCTC-1	289.199	268.52	Undefine	CTAGATTTACGACGGC-1	272.99	323.156	Undefine	CACTCCTCTCGGTCGG-1	432.995	368.712	Normal	CACATTTCTTGTCAGA-1	264.102	432.655	Undefine	AGGAAGCTGTCCGCCG-1	167.243	289.871	Bronchus /Bronchiole	AGACAGCTCAGAATCC-1	197.269	464.554	Undefine	AGCTTGATCTTAACTT-1	295.073	147.92	Undefine	AGCTCTTTACTCAGTT-1	291.205	236.88	Undefine	AGCGACATCCCATTCA-1	427.783	274.635	Undefine	ATCCAATGGAGGGTCC-1	273.797	168.486	Bronchus /Bronchiole	CACTCAGCTCTTGAGG-1	450.771	317.883	Undefine	AGTCCCGCCTTTAATT-1	411.984	390.709	Bronchus /Bronchiole	CAGATACTAACATAGT-1	372.368
ATAGTTCCACCCACTC-1	299.785	421.459	Normal	CTAGCATAGTATAATG-1	320.205	298.826	Undefine	CACTCGAGCTGAACAA-1	244.844	316.839	Undefine	CACCAATCATCCGTCT-1	222.341	84.7905	E-Adenoma	AGGACAGTCGAATCCC-1	267.926	360.772	Undefine	AGACAGGCATCTCAGC-1	411.598	80.106	Undefine	AGGAAAGCCTCTGATG-1	499.459	124.791	Undefine	AGCTGTAACCTCAATC-1	216.554	175.344	Undefine	AGCGACCAACGATATT-1	382.51	259.344	Vessels	ATCCACATCGACAGAA-1	152.958	318.188	Undefine	CACTCCTATGTAAGAT-1	191.038	186.968	Undefine	AGTCGAAACGATTCAG-1	119.507	65.4265	Undefine	CAGCAGCCCGTTCCTT-1	355.897
ATATAAAGCGCTCGTG-1	187.527	301.015	Undefine	CTAGCCGATGTTATGA-1	378.199	417.465	Normal	CACTCGGTTAGGAGGA-1	329.069	118.325	Undefine	CACCAGTCAGCATGCA-1	184.871	142.929	Undefine	AGGACATCGCACGTCG-1	430.527	212.219	Undefine	AGACATAGATCCTTCC-1	111.353	339.564	Undefine	AGGAAGCTGTCCGCCG-1	176.065	278.788	Undefine	AGCTTATAGAGACCTG-1	504.714	253.289	Undefine	AGCGACTTTGAAGACA-1	85.8685	212.692	Undefine	ATCCAGAGCAACAACC-1	227.966	252.635	Undefine	CACTCGAGCTGAACAA-1	232.23	317.883	Undefine	AGTCGACGGTCTCAAG-1	288.715	375.046	Undefine	CAGCCGGGCCCTCTAT-1	452.851
ATATAAATGTAGCTGC-1	210.052	322.433	Bronchus /Bronchiole	CTAGGCGCCCTATCAG-1	218.609	377.055	Undefine	CACTGTCCAAGTGAGA-1	416.668	221.89	Undefine	CACCATCGGAGGAGAC-1	461.906	285.496	Undefine	AGGACGACCCATTAGA-1	273.955	228.316	Undefine	AGACCAAACCACACCT-1	371.973	481.675	Undefine	AGGACAGTCGAATCCC-1	274.54	348.235	Adenocarcinoma	AGCTTCTTCTCGAGCA-1	122.387	417.383	Undefine	AGCGAGACGTGAAGGC-1	140.915	139.296	Undefine	ATCCAGGATTCGTGAA-1	288.761	234.728	Undefine	CACTCGGTTAGGAGGA-1	318.499	114.82	Undefine	AGTCGGCCCAAACGAC-1	373.011	205.714	Vessels	CAGCCTCCTGCAGAGG-1	384.857
ATATACATGTATGGTA-1	250.98	76.9925	Undefine	CTAGGTCTGAAGGAAT-1	302.981	423.969	Undefine	CACTTAATCAGACGGA-1	329.431	234.481	Undefine	CACCATGATCGCAAAG-1	447.945	461.12	Undefine	AGGACGCTCGATGTTG-1	410.028	410.33	E-Adenoma	AGACCATGGGATACAA-1	199.409	409.03	Undefine	AGGACATCGCACGTCG-1	433.73	202.97	Undefine	AGCTTGATCAGGGTAG-1	112.442	109.085	Undefine	AGCGATGCGCCTAATA-1	150.869	423.766	Bronchus /Bronchiole	ATCCTACCTAAGCTCT-1	264.531	240.488	Undefine	CACTGTCCAAGTGAGA-1	408.037	220.822	Undefine	AGTCGGCTCAACTTTA-1	245.797	145.714	Bronchus /Bronchiole	CAGCCTCTCCTCAAGA-1	428.235
ATATAGAGTATTGGTC-1	167.094	106.965	Undefine	CTAGTCACGTCTTAAG-1	302.499	307.98	Undefine	CACTTCGCCACAGGCT-1	406.969	181.645	Undefine	CACCCAAATCTTATGT-1	316.499	425.101	Undefine	AGGAGGCCTTCGCGCG-1	214.148	401.467	Vessels	AGACCCACCGCTGATC-1	367.387	286.914	Adenocarcinoma	AGGACGACCCATTAGA-1	280.5	218.665	Undefine	AGCTTGATCTTAACTT-1	294.561	161.732	Undefine	AGCGCATAATGAATCG-1	199.021	250.949	Undefine	ATCCTGAATCGCTGCG-1	303.913	166.42	Undefine	CACTTAATCAGACGGA-1	318.869	233.649	Undefine	AGTCGTCGACCACCAA-1	176.547	373.381	Undefine	CAGCGATTCCCTTCAA-1	217.134
ATATCAACCTACAGAG-1	305.201	431.86	Normal	CTAGTGAAGGACAGGA-1	324.42	206.263	Undefine	CAGAACTTAGCCCTCT-1	214.299	351.963	Undefine	CACCCACGAGGCAATT-1	406.064	366.056	Undefine	AGGATAAAGTCGGGAT-1	213.304	291.982	Undefine	AGACCCGCCCTCCTCG-1	227.293	312.78	Undefine	AGGACGCTCGATGTTG-1	413.551	396.853	Undefine	AGGAAAGCCTCTGATG-1	509.935	137.242	Undefine	AGCGCGGGTGCCAATG-1	382.69	381.551	Undefine	ATCCTGCGTGGAATGG-1	258.646	236.794	Undefine	CACTTCGCCACAGGCT-1	398.171	179.63	Undefine	AGTCGTGGGCATTACG-1	221.316	165.015	Undefine	CAGCTCACTGAGACAT-1	330.015
ATATCAATTCCAGCCT-1	209.068	92.0094	Undefine	CTAGTTGGGCCCGGTA-1	365.914	307.558	Undefine	CAGACACCGATCGCTG-1	219.54	239.361	Undefine	CACCCGGTTTGTGACT-1	222.703	201.189	Adenocarcinoma	AGGATATAGGGATTTA-1	248.995	396.403	Vessels	AGACCGCTCCGCGGTT-1	385.609	127.742	Undefine	AGGACTTATAGGAGAA-1	455.856	90.3334	Undefine	AGGAACGAACGACTTC-1	143.085	486.75	Hyperplasia	AGCGCTAGAGCGATGT-1	286.388	476.174	Undefine	ATCGACCCAATACAGA-1	268.162	292.393	Undefine	CACTTCGTCTTATCTC-1	442.138	123.947	Undefine	AGTCTCACAAGACTAC-1	203.494	167.605	Undefine	CAGCTCGACAAGTTAA-1	354.027
ATATCGGTAGGGAGAT-1	298.492	448.477	Normal	CTATAAGAGCCAATCG-1	361.096	413.369	Undefine	CAGACGAACCTGATAC-1	236.951	236.831	Undefine	CACCCTTGGTGAGACC-1	243.554	125.705	Vessels	AGGATATCCGACTGCA-1	105.145	386.576	Undefine	AGACCGGGAAACCCTG-1	312.658	451.59	Undefine	AGGAGCGTTTATTATC-1	78.4738	436.68	Undefine	AGGAAGCTGTCCGCCG-1	169.315	299.782	Undefine	AGCGGACACTTCGTAG-1	169.278	272.656	Undefine	ATCGACTCTTTCCGTT-1	388.187	290.953	Undefine	CAGACACCGATCGCTG-1	206.393	238.582	Undefine	AGTCTGGACATCCTTG-1	417.163	143.186	Normal	CAGCTCGTGCTTGTGT-1	442.172
ATATCGTGCCAGACCC-1	509.283	353.329	Undefine	CTATCGGGTCTCAACA-1	314.002	308.461	Undefine	CAGAGACGGTCACCCA-1	230.144	259.785	Undefine	CACCGATACACCGAGC-1	464.142	362.067	Undefine	AGGATCACGCGATCTG-1	249.477	131.009	Undefine	AGACGAAGTGCCGGTC-1	371.667	175.866	Undefine	AGGAGGCCTTCGCGCG-1	221.91	388.062	Adenocarcinoma	AGGACAGTCGAATCCC-1	273.179	372.879	Adenocarcinoma	AGCGGCGGTTAGCGGT-1	245.673	111.053	Undefine	ATCGCACGCCGGGAGA-1	376.855	276.677	Bronchus /Bronchiole	CAGACGAACCTGATAC-1	224.214	235.992	Undefine	AGTCTTCTCCTCAAAT-1	374.861	297.41	Undefine	CAGCTGGCGTAACCGT-1	249.231
ATATCGTTCCTCGAAC-1	183.711	382.131	Undefine	CTATGTCACTAGCCCA-1	343.21	299.91	Undefine	CAGAGCATGAGCTTGC-1	372.206	309.489	Undefine	CACCGCCGACCAGCGA-1	472.542	305.923	Normal	AGGCAGGGAGCGTACT-1	181.17	237.42	Undefine	AGACGACGATGCCGCT-1	387.26	398.879	Undefine	AGGATAAAGTCGGGAT-1	221.143	280.854	Undefine	AGGACATCGCACGTCG-1	440.754	219.6	Normal	AGCGGGAAGGGTCCAT-1	454.048	203.158	Undefine	ATCGCCAGTCAACATT-1	249.567	436.398	Normal	CAGAGACGGTCACCCA-1	217.184	259.486	Undefine	AGTGACCTACTTTACG-1	259.116	244.748	Undefine	CAGCTTAGTAGGTAGC-1	340.573
ATATCTTAGGGCCTTC-1	323.91	283.66	Undefine	CTATTTGGTTACGGAT-1	306.293	351.22	Bronchus /Bronchiole	CAGAGGCGATGCATGA-1	214.238	229.18	Undefine	CACCGCGTCCACTCTA-1	426.43	426.853	Bronchus /Bronchiole	AGGCATTGTCGTAGGG-1	231.27	405.567	Undefine	AGACGCCCACTTCGCC-1	441.133	98.5732	Undefine	AGGATATAGGGATTTA-1	256.013	383.106	Adenocarcinoma	AGGACATCGGCACACT-1	119.03	492.469	Hyperplasia	AGCGGGTCTGACACTC-1	145.773	284.829	Undefine	ATCGCTGCGTGCAGCA-1	380.361	463.07	Undefine	CAGAGCATGAGCTTGC-1	362.528	310.36	Bronchus /Bronchiole	AGTGACTGTGACACAA-1	133.073	157.677	Undefine	CAGGAAGACTTTATAT-1	441.267
ATATGTCTCCCTAGCC-1	318.186	405.395	Undefine	CTCACTTGGCTGGTAA-1	291.719	164.95	Undefine	CAGAGTGATTTAACGT-1	470.288	310.694	Undefine	CACCGGAGATATCTCC-1	480.097	392.768	Undefine	AGGCCACCCGTTATGA-1	361.435	209.084	Normal	AGACGGGATTGGTATA-1	79.4333	227.171	Undefine	AGGATATCCGACTGCA-1	115.233	373.429	Adenocarcinoma	AGGACGACCCATTAGA-1	279.333	236.32	Undefine	AGCGGTTGCCGCTCTG-1	413.452	462.203	Undefine	ATCGGAGACAGACGGC-1	212.188	334.655	Undefine	CAGAGGCGATGCATGA-1	200.966	228.16	Undefine	AGTGAGACTTCCAGTA-1	306.845	365.673	Undefine	CAGGATATATCGTTGT-1	266.425
ATATTCAGTTAAACCT-1	274.244	210.237	Undefine	CTCAGTCACGACAAAT-1	373.201	400.662	Normal	CAGATACTAACATAGT-1	375.881	229.963	Undefine	CACCGGTAGAGACATT-1	151.148	121.414	Undefine	AGGCCCATTGTACAGG-1	433.782	268.77	Undefine	AGACGGGCCGATTTAA-1	124.745	148.96	Undefine	AGGATCACGCGATCTG-1	256.603	123.434	Undefine	AGGACGCTCGATGTTG-1	419.683	423.91	Undefine	AGCGTGGTATTCTACT-1	265.401	306.776	Undefine	ATCGGCAAGCAGTCCA-1	400.647	412.23	Undefine	CAGAGTGATTTAACGT-1	462.919	311.655	Undefine	AGTGAGGGTTTCTGAC-1	465.817	376.156	Undefine	CAGGCCGTTTGGGTGT-1	297.858
ATATTCCACATAGTGA-1	227.223	333.388	Undefine	CTCATGGTAATTTGCG-1	234.207	162.361	Bronchus /Bronchiole	CAGCAGCCCGTTCCTT-1	359.434	335.455	Undefine	CACCGTTAGGGATCAC-1	223.006	194.601	Undefine	AGGCCCTAGAACGCCA-1	265.394	161.576	Undefine	AGACTAGCCTTCCAGA-1	238.055	347.941	Undefine	AGGCAGATGCGTAAAC-1	370.243	355.905	Undefine	AGGACTTATAGGAGAA-1	463.939	100.943	Undefine	AGCTAACAAGCAATGT-1	179.412	177.374	Normal	ATCGTGGAAAGTCTGG-1	154.649	149.264	Undefine	CAGATACTAACATAGT-1	366.29	229.085	Normal	AGTGATAACCTGCGCG-1	165.077	366.105	Undefine	CAGGCGCACGGTGGTC-1	202.172
ATATTTAACCCTCAAG-1	348.343	264.458	Undefine	CTCCCTCCTTTCGATC-1	228.907	152.183	Undefine	CAGCAGTCTGTGCTGC-1	164.173	313.164	Normal	CACCGTTGCGCGATAT-1	258.904	169.641	Undefine	AGGCCTATCATACCAA-1	105.808	243.931	Undefine	AGACTGTTACCGGGTC-1	449.205	359.56	Normal	AGGCAGGGAGCGTACT-1	189.694	227.515	Undefine	AGGAGCGTTTATTATC-1	66.6321	466.176	Hyperplasia	AGCTAAGCTCCGTCCG-1	92.9442	183.31	Undefine	ATCGTTAGCTAGCGGA-1	172.806	408.724	Undefine	CAGATCCTGGTTTGAA-1	199.979	122.837	Normal	AGTGATATGAGTAGTT-1	253.628	234.327	Undefine	CAGGCGCCATGCTAGG-1	235.535
ATCAAACACTGTTCCA-1	246.056	435.86	Undefine	CTCCGCCCACATGAGG-1	272.508	207.167	Undefine	CAGCCGGGCCCTCTAT-1	456.311	363.109	Undefine	CACCTAATAGAGTCGT-1	432.776	164.384	Normal	AGGCCTGAGAATCTCG-1	158.018	365.776	Undefine	AGAGAAACACCAGAAA-1	477.945	398.879	Undefine	AGGCATTGTCGTAGGG-1	238.667	392.074	Adenocarcinoma	AGGAGGCCTTCGCGCG-1	217.735	414.835	Undefine	AGCTAAGTACGCAGGC-1	154.227	351.269	Bronchus /Bronchiole	ATCGTTCACTTTCGCC-1	460.879	408.098	Undefine	CAGATGTTTGTCCCAA-1	220.021	72.888	Undefine	AGTGATTCAAGCAGGA-1	318.623	366.166	Undefine	CAGTAACTATTTATTG-1	404.223
ATCAAACGAAGGTTTG-1	245.933	185.188	Bronchus /Bronchiole	CTCGAGGTCGAACAGT-1	350.015	276.965	Undefine	CAGCCTCCTGCAGAGG-1	388.412	333.467	Normal	CACCTAATCAGTTTAC-1	408.239	319.581	Undefine	AGGCGGTTTGTCCCGC-1	185.932	131.431	Undefine	AGAGAACCGTCTAGGA-1	231.574	201.733	Undefine	AGGCCACCCGTTATGA-1	366.113	199.843	Undefine	AGGATAAAGTCGGGAT-1	216.865	301.896	Adenocarcinoma	AGCTACGAATGGTGGT-1	76.1543	423.646	Undefine	ATCTAATATCCTACGG-1	195.659	302.911	Undefine	CAGCAGCCCGTTCCTT-1	349.455	336.937	Undefine	AGTGCGTAGCTCGTAA-1	248.818	210.339	Undefine	CAGTAATCCCTCCCAG-1	404.465
ATCAATCTGGGCTGCA-1	335.05	297.754	Undefine	CTCGATATTTGCGAGC-1	378.5	410.84	Normal	CAGCGATTCCCTTCAA-1	220.745	212.853	Undefine	CACCTCGATGGTGGAC-1	420.085	313.477	Undefine	AGGCTATGGTTAGCTT-1	374.156	183.099	Normal	AGAGAAGGAGTACAAT-1	417.591	396.555	Undefine	AGGCCCAGTGACTGGT-1	476.625	130.278	Undefine	AGGATATAGGGATTTA-1	253.662	409.614	Adenocarcinoma	AGCTAGAAGCAGAAGT-1	398.821	405.417	Undefine	ATCTCCCTGCAATCTA-1	428.384	330.773	Undefine	CAGCCTCCTGCAGAGG-1	379.116	334.902	Undefine	AGTGCTTGCACGAATA-1	271.141	370.853	Undefine	CAGTACATTCTCTAAA-1	398.311
ATCAATGCCGTGGCTG-1	177.557	134.537	Bronchus /Bronchiole	CTCGCACCTATATAGT-1	377.416	308.1	Undefine	CAGCGCCAACACGATA-1	318.767	91.2742	Undefine	CACCTTGCGAAACTCG-1	383.28	358.32	Undefine	AGGCTTAAGTTGCACA-1	74.4574	298.915	Undefine	AGAGATCTCTAAAGCG-1	306.726	447.921	Undefine	AGGCCCATTGTACAGG-1	436.857	258.314	Undefine	AGGATATCCGACTGCA-1	105.356	399.544	Undefine	AGCTATTTAATCCAAC-1	431.261	324.285	Undefine	ATCTCGTGAGCGAAAC-1	229.845	473.401	Undefine	CAGCGATTCCCTTCAA-1	207.626	211.449	Undefine	AGTGGCGGCAATTTGA-1	370.606	392.251	L-Adenoma	CAGTAGCCCACGCGGT-1	371.161
ATCACGTGCTAATTAA-1	263.104	196.143	Bronchus /Bronchiole	CTCGGGTTCTCTGGCC-1	170.732	162.782	Normal	CAGCTCACTGAGACAT-1	333.527	271.172	Bronchus /Bronchiole	CACGAAAGTTAGTCCC-1	339.766	173.388	Undefine	AGGCTTCCCGAAGAAG-1	234.043	216.559	Undefine	AGAGCAGTTATGAGAC-1	240.44	441.867	Normal	AGGCCCTAGAACGCCA-1	272.18	153.348	Undefine	AGGATCACGCGATCTG-1	254.035	135.999	Hyperplasia	AGCTCCATATATGTTC-1	190.865	428.863	Undefine	ATCTGACATGGAAGGA-1	151.831	211.249	Normal	CAGCGCCAACACGATA-1	307.955	87.1326	Undefine	AGTGGCGTCTGAAGGT-1	147.873	355.128	Undefine	CAGTCGAGGATGCAAT-1	369.955
ATCACTTCATCCTCGC-1	405.272	307.785	Undefine	CTCGGTACCACTGCTC-1	277.687	346.582	Bronchus /Bronchiole	CAGCTCGACAAGTTAA-1	357.626	375.158	Undefine	CACGACGTAATAGTAA-1	483.844	436.16	Undefine	AGGGAAACGAGGTACT-1	440.173	381.873	Undefine	AGAGCCGCCGAGATTT-1	427.986	125.907	Undefine	AGGCCTATCATACCAA-1	116	233.828	Undefine	AGGATTGCTTACGACA-1	345.033	495.825	Undefine	AGCTCCTTCGCACATC-1	223.006	354.387	Bronchus /Bronchiole	ATCTGCACCTCTGCGA-1	345.988	427.006	Undefine	CAGCTCACTGAGACAT-1	323.001	271.202	Undefine	AGTGGCTCCGTCGGCC-1	288.715	110.319	Bronchus /Bronchiole	CAGTCTGTATACTGGG-1	276.983
ATCAGAAGCTGGTTGC-1	85.6703	82.8393	Undefine	CTCGGTTGTCGGCCCT-1	199.639	160.795	Normal	CAGCTCGTGCTTGTGT-1	445.647	219.962	Undefine	CACGAGCAAACCAGAC-1	104.069	139.182	E-Adenoma	AGGGACAGCACGGCGG-1	498.473	241.821	Undefine	AGAGCGCTTGTAACGG-1	194.517	64.7574	Undefine	AGGCCTGAGAATCTCG-1	167.037	353.073	Adenocarcinoma	AGGCACGTGACTGTCC-1	185.414	471.522	Undefine	AGCTCTAGACGTTCCA-1	304.797	325.125	Undefine	ATCTGGGCTGTTCTTG-1	159.407	308.108	Undefine	CAGCTCGACAAGTTAA-1	347.544	377.575	Undefine	AGTGGGAGTATACACG-1	490.915	78.6228	Undefine	CAGTGAATAAATGACT-1	372.428
ATCAGACGGCACGCCG-1	273.936	216.945	Undefine	CTCTATTTGGCTGCAG-1	239.325	301.777	Undefine	CAGCTTAGTAGGTAGC-1	344.01	168.812	Hyperplasia	CACGCAGCGAGGCTTT-1	349.134	220.407	Vessels	AGGGACCGGCTGCGTT-1	304.522	445.418	Undefine	AGAGCGGGCTAATCAT-1	167.978	282.695	Vessels	AGGCGGTTTGTCCCGC-1	194.473	123.788	Undefine	AGGCAGATGCGTAAAC-1	373.998	380.835	Undefine	AGCTCTTCCCAGTGCA-1	417.649	369.918	Bronchus /Bronchiole	ATCTGGTTAAGACTGT-1	367.901	341.793	Bronchus /Bronchiole	CAGCTCGTGCTTGTGT-1	437.698	218.849	Undefine	AGTGGTGTTACCCGTG-1	247.955	98.2939	Bronchus /Bronchiole	CAGTGTCCGCAGAATG-1	437.225
ATCAGCCTCATGCTGC-1	190.358	365.514	Undefine	CTCTCACAATCGATGA-1	331.105	312.556	Undefine	CAGGAAGACTTTATAT-1	444.804	362.627	Normal	CACGCGGAACTGTTGC-1	277.156	400.02	Undefine	AGGGACTCTACGCGAC-1	203.597	251.708	Undefine	AGAGCGTACAAGCTCG-1	211.455	409.458	Undefine	AGGCTTAAGTTGCACA-1	85.2591	287.639	Undefine	AGGCAGGGAGCGTACT-1	183.673	245.706	Undefine	AGCTCTTCGTAACCTT-1	294.363	427.004	Undefine	ATCTGTAATTGTACCC-1	436.711	279.432	Undefine	CAGCTGGCGTAACCGT-1	240.432	141.706	Normal	AGTGGTTGCGTATAGG-1	318.931	94.7174	Undefine	CAGTGTCGGCTGGCCC-1	215.324
ATCAGCTCGTCCACTA-1	248.764	124.32	Undefine	CTCTGGACGCCTGGTG-1	332.31	286.119	Undefine	CAGGACAGCTGCCCTT-1	311.598	495.833	Undefine	CACGGCGCGCCAAAGG-1	432.353	423.832	Bronchus /Bronchiole	AGGGCAGCGGCGTGGT-1	471.282	333.461	Undefine	AGAGCTACGAAAGCAT-1	125.357	447.86	Undefine	AGGCTTCCCGAAGAAG-1	241.499	207.159	Undefine	AGGCATTGTCGTAGGG-1	235.388	419.061	Undefine	AGCTCTTTACTCAGTT-1	292.265	222.167	Undefine	ATCTTGACCTGCAACG-1	372.91	231.66	Bronchus /Bronchiole	CAGCTTAGTAGGTAGC-1	333.792	166.434	Normal	AGTGTATTGCGCATTG-1	411.675	397.492	Bronchus /Bronchiole	CAGTTCAAATTGACAC-1	354.268
ATCAGTAGGCAGGGAT-1	390.378	374.869	Undefine	CTCTTCTATTGACTGG-1	246.01	408.13	Undefine	CAGGATATATCGTTGT-1	270.027	271.594	Undefine	CACGTCGGCAACCTCT-1	246.152	195.629	Undefine	AGGGCGAGCAGCTGAT-1	271.905	145.297	Undefine	AGAGGGACAATTGTCC-1	121.015	89.7676	Undefine	AGGCTTGCTAGACACC-1	391.602	136.12	Undefine	AGGCCACATTGGTTAC-1	249.062	512.048	Undefine	AGCTGAAGTAAACCAA-1	406.796	356.246	Bronchus /Bronchiole	ATCTTGACTTGTCCAA-1	338.913	450.798	Undefine	CAGGATATATCGTTGT-1	258.006	271.572	Undefine	AGTGTGCTAAGATCGC-1	442.261	110.38	Normal	CAGTTCCGCGGGTCGA-1	375.445
ATCATCCAATATTTGT-1	300.708	275.782	Undefine	CTGAATCCGAGACCTC-1	247.395	252.394	Undefine	CAGGCAGTCTTACCAG-1	145.195	348.77	Normal	CACGTCTATGATGTGG-1	479.794	399.416	Undefine	AGGGCGTGATCGGCTA-1	423.774	235.129	Undefine	AGAGGTATCTCGGTCC-1	87.7497	324.766	Hyperplasia	AGGGAAACGAGGTACT-1	443.111	368.945	Undefine	AGGCCACCCGTTATGA-1	369.46	216.43	Undefine	AGCTGTAACCTCAATC-1	220.308	162.742	Bronchus /Bronchiole	ATCTTTCGTATAACCA-1	360.952	493.186	Undefine	CAGGCCGTTTGGGTGT-1	290.134	215.334	Bronchus /Bronchiole	AGTGTGGTCTATTGTG-1	399.034	152.559	Undefine	CATAACGGACAGTCGT-1	307.27
ATCATCTGCCCAGTGT-1	514.391	370.5	Undefine	CTGACTGCGCAGCTCG-1	332.189	415.357	Undefine	CAGGCCGTTTGGGTGT-1	301.416	216.588	Bronchus /Bronchiole	CACTACTCAGTTCTGT-1	494.42	333.541	Undefine	AGGGCTGCAGTTACAG-1	317.062	296.624	Undefine	AGAGTATAGTGTTACG-1	248.206	84.203	Undefine	AGGGACTCTACGCGAC-1	211.702	241.499	Undefine	AGGCCCAGTGACTGGT-1	485.88	142.961	Bronchus /Bronchiole	AGCTTCTTCTCGAGCA-1	129.162	396.302	Undefine	ATGAAGCCAAGGAGCC-1	396.515	239.612	Undefine	CAGGCGCACGGTGGTC-1	192.333	159.836	Undefine	AGTTAAACACTTGCGA-1	283.905	218.726	Bronchus /Bronchiole	CATAAGAAGCTTGGCT-1	183.831
ATCATTGTACCGCATT-1	168.633	73.1767	Undefine	CTGCACAACTACATAT-1	226.618	327.672	Undefine	CAGGCGCCATGCTAGG-1	239.181	313.284	Undefine	CACTCAGCTCTTGAGG-1	460.334	318.674	Normal	AGGGTCAGAGCACTCG-1	130.647	205.285	Undefine	AGAGTGAACAGACACC-1	85.5483	67.5092	Undefine	AGGGCAGCGGCGTGGT-1	473.498	321.684	Undefine	AGGCCCTAGAACGCCA-1	270.507	167.513	Undefine	AGCTTGATCTTAACTT-1	295.623	149.67	Undefine	ATGACGCCGGCTCTAA-1	430.575	282.563	Undefine	CAGGCGCCATGCTAGG-1	226.495	314.183	Undefine	AGTTAAGCGGTCCCGG-1	419.877	346.927	Undefine	CATAAGCTCTCCGTCT-1	285.068
ATCCAACGCAGTCATA-1	386.501	205.252	Undefine	CTGCCATGCATCACAT-1	286.299	284.011	Bronchus /Bronchiole	CAGGTTTAGTACTACA-1	438.719	495.05	Undefine	CACTCCTATGTAAGAT-1	205.842	190.431	Undefine	AGGGTCTGGACGCAGT-1	113.043	466.58	Undefine	AGAGTTAGAGACCGAT-1	112.148	162.352	Undefine	AGGGCGAGCAGCTGAT-1	278.611	137.418	Undefine	AGGCCTATCATACCAA-1	105.977	252.481	Undefine	AGGAACGAACGACTTC-1	149.071	463.282	Undefine	ATGACGCGTTCTATCC-1	219.451	176.375	Vessels	CAGTAATCCCTCCCAG-1	399.096	159.281	Bronchus /Bronchiole	AGTTAAGTCAACCGCT-1	221.932	151.449	Undefine	CATACAAAGCCGAACC-1	449.05
ATCCAATGGAGGGTCC-1	282.183	166.54	Undefine	CTGCTGAGGCCACGAA-1	238.603	192.352	Undefine	CAGTAATCCCTCCCAG-1	407.872	161.763	Undefine	CACTCCTCTCGGTCGG-1	434.77	370.709	Undefine	AGGGTGCCGTTCTTTA-1	148.975	182.858	Normal	AGAGTTGCAGGCCTCC-1	145.964	69.8329	Undefine	AGGGCGTGATCGGCTA-1	427.063	225.391	Immune cell	AGGCCTGAGAATCTCG-1	159.867	378.038	Undefine	AGGAAGCTGTCCGCCG-1	174.555	282.85	Undefine	ATGACTATCAGCTGTG-1	151.518	218.136	Normal	CAGTACCAGTTTACGT-1	241.048	128.14	Normal	AGTTACCCTTAAGACT-1	383.618	101.007	Undefine	CATACCCGTACCCAGT-1	311.252
ATCCAATGGTACCGAA-1	326.68	97.4869	Undefine	CTGGAAATGGATGCTT-1	350.918	257.151	Undefine	CAGTAGCCCACGCGGT-1	374.736	379.255	Normal	CACTCTCAAGCATCGA-1	129.089	223.489	Undefine	AGGGTGTGCTACACGC-1	493.047	490.394	Undefine	AGATAACTTCAGGGCC-1	261.904	355.83	Undefine	AGGGCTGCAGTTACAG-1	322.628	285.515	Undefine	AGGCGATAACTGGCGT-1	178.39	495.141	Undefine	AGGACATCGCACGTCG-1	436.718	205.677	Undefine	ATGACTATGCGACATT-1	234.29	377.043	Undefine	CAGTAGCCCACGCGGT-1	365.118	381.768	Bronchus /Bronchiole	AGTTACCGCACATGGT-1	370.915	120.802	Undefine	CATACGGCGTCTGGGC-1	294.781
ATCCACATCGACAGAA-1	163.34	313.448	Undefine	CTGGAAGACACGGTGG-1	224.812	367.359	Undefine	CAGTCTGTATACTGGG-1	280.631	291.957	Undefine	CACTTCGCCACAGGCT-1	408.783	183.239	Normal	AGGGTTCAGACGGTCC-1	124.136	221.564	Undefine	AGATACCAGCACTTCA-1	175.194	95.3322	Undefine	AGGGTCAGAGCACTCG-1	140.309	196.007	Undefine	AGGCGGTTTGTCCCGC-1	188.584	136.496	Immune cell	AGGACATCGGCACACT-1	125.805	468.799	Undefine	ATGAGGAGTGTTAATC-1	380.298	200.981	Undefine	CAGTCGGCCTAGATAT-1	261.151	78.1912	Undefine	AGTTACTCTATCGTGG-1	424.378	377.698	Undefine	CATACTATGTAATTGT-1	314.389
ATCCAGAGCAACAACC-1	237.07	249.133	Undefine	CTGGATTTACACTTGA-1	235.531	258.537	Undefine	CAGTGAATAAATGACT-1	375.941	352.806	Normal	CAGACACCGATCGCTG-1	220.89	241.076	Undefine	AGGGTTTAGTTCGGGA-1	328.879	290.535	Undefine	AGATACCGGTGTTCAC-1	309.417	378.516	Undefine	AGGGTCGATGCGAACT-1	306.579	388.652	Undefine	AGGCTATGGTTAGCTT-1	382.575	189.641	Undefine	AGGACGACCCATTAGA-1	280.812	221.627	Undefine	ATGAGGGCAGCGGCTA-1	265.157	488.803	Undefine	CAGTCTGTATACTGGG-1	268.859	292.415	Undefine	AGTTATTGAAAGGTAA-1	503.248	330.339	Normal	CATAGCCGCCCGGGAT-1	376.109
ATCCAGGATTCGTGAA-1	296.83	231.593	Undefine	CTGGCATCCGAATGAG-1	245.709	162.843	Undefine	CAGTGTCGGCTGGCCC-1	218.998	375.399	Undefine	CAGACCTGTAAGTGTT-1	340.552	406.245	Undefine	AGGTAACCTCCTATTC-1	447.408	222.89	Undefine	AGATACGACTTCATAT-1	158.072	383.102	Undefine	AGGGTGCCGTTCTTTA-1	158.305	174.117	Undefine	AGGCTTAAGTTGCACA-1	73.6559	309.168	Undefine	AGGACGCTCGATGTTG-1	416.15	402.898	Undefine	ATGATCGGGAATAGAC-1	431.201	268.788	Undefine	CAGTGAATAAATGACT-1	366.351	354.697	Undefine	AGTTCACCGGTTGGAC-1	407.174	102.055	Undefine	CATAGCGTTGCCCACC-1	211.523
ATCCCATCCACAGCGC-1	172.51	117.366	Undefine	CTGGCGCACAGGTCTG-1	299.488	374.104	Undefine	CAGTTCAAATTGACAC-1	357.807	245.748	Undefine	CAGACGAACCTGATAC-1	238.356	238.537	Undefine	AGGTACGATATTGCCA-1	447.89	339.068	Undefine	AGATACTCAAGATCGA-1	351.549	227.232	Undefine	AGGGTGCTCTCGAGGG-1	324.28	373.252	Immune cell	AGGCTTCCCGAAGAAG-1	238.185	224.2	Undefine	AGGAGACATCCACAGT-1	378.133	480.372	Undefine	ATGATGCAATGGTACA-1	264.218	247.376	Undefine	CAGTGGTTGCACATGA-1	429.065	150.524	Undefine	AGTTCCTACAGAATTA-1	341.871	241.665	Undefine	CATAGTACATTGAGAG-1	431.011
ATCCTACCTAAGCTCT-1	273.013	237.255	Undefine	CTGGCTGATTCATCCT-1	258.115	395.423	Bronchus /Bronchiole	CAGTTCCGCGGGTCGA-1	378.893	163.751	Undefine	CAGAGACGGTCACCCA-1	231.467	261.503	Undefine	AGGTAGATCGAGATAT-1	160.189	190.032	Undefine	AGATATAATACGACTA-1	458.867	266.123	Undefine	AGGGTGGATAGTGCAT-1	364.461	112.105	Undefine	AGGCTTGCTAGACACC-1	396.312	149.239	Undefine	AGGAGCGTTTATTATC-1	75.2548	443.374	Undefine	ATGCACTACCGCATTG-1	366.774	234.853	Bronchus /Bronchiole	CAGTGTCCGCAGAATG-1	432.58	201.583	Undefine	AGTTCCTATTTATGTT-1	263.001	289.024	Bronchus /Bronchiole	CATAGTAGCATAGTAG-1	412.911
ATCCTGAATCGCTGCG-1	311.786	164.509	Undefine	CTGGGATAAATAATGG-1	294.49	357.302	Undefine	CATAAGAAGCTTGGCT-1	187.489	307.561	Undefine	CAGAGGCGATGCATGA-1	215.572	230.802	Undefine	AGGTAGGTACAAAGCT-1	322.126	184.064	Undefine	AGATCGTGCATAAGAT-1	202.589	169.323	Undefine	AGGGTTCAGACGGTCC-1	133.936	211.938	Undefine	AGGGACAGCACGGCGG-1	510.805	250.119	Undefine	AGGAGGCCTTCGCGCG-1	221.207	393.964	Undefine	ATGCATGATCCAGGAT-1	375.603	304.226	Undefine	CAGTTCAAATTGACAC-1	347.852	245.18	Undefine	AGTTCTGCGTTGTATC-1	446.763	141.151	Undefine	CATAGTCCACAAGAAC-1	265.158
ATCCTGCGTGGAATGG-1	267.289	233.624	Undefine	CTGGGCCTGCTATATC-1	268.112	177.176	Undefine	CATACACGGTTCCCAC-1	172.788	250.507	Undefine	CAGAGTGATTTAACGT-1	472.24	312.57	Normal	AGGTATAATTGATAGT-1	310.43	442.343	Undefine	AGATCTCAGGTGTGAT-1	247.962	247.534	Undefine	AGGGTTCCCTTTGGTT-1	347.409	361.333	Undefine	AGGGACCGGCTGCGTT-1	310.909	460.085	Undefine	AGGATAAAGTCGGGAT-1	220.428	284.949	Undefine	ATGCCAATCGCTCTGC-1	429.198	444.6	Undefine	CAGTTCCGCGGGTCGA-1	369.496	161.316	Bronchus /Bronchiole	AGTTGACATCGGCTGG-1	463.412	165.632	Undefine	CATATACTACTGATAA-1	409.834
ATCGACCCAATACAGA-1	276.521	288.214	Bronchus /Bronchiole	CTGGGTAGGCAGTTAA-1	266.486	339.476	Bronchus /Bronchiole	CATACCCGTACCCAGT-1	314.791	177.367	Hyperplasia	CAGATATGAAGATGAC-1	144.923	131.084	Undefine	AGGTCAGGTGAGAGTG-1	260.39	144.755	Undefine	AGATGACTCGCCCACG-1	196.963	315.104	Undefine	AGGGTTTAGTTCGGGA-1	334.192	279.556	Undefine	AGGGACTCTACGCGAC-1	206.796	260.437	Undefine	AGGATATAGGGATTTA-1	255.926	388.927	Undefine	ATGCCATTTGCGACCA-1	263.717	388.751	Undefine	CATAACGGACAGTCGT-1	299.753	388.921	Undefine	AGTTGACGGTCCTTGC-1	133.69	276.444	Undefine	CATATAGGTACAGTCA-1	272.941
ATCGACTCTTTCCGTT-1	394.502	286.983	Undefine	CTGGTAACACATAGAA-1	270.822	369.467	Bronchus /Bronchiole	CATACGGCGTCTGGGC-1	298.343	282.86	Undefine	CAGATCATTTAAAGTC-1	391.136	438.517	Bronchus /Bronchiole	AGGTCGCGGAGTTACT-1	363.063	428.115	Undefine	AGATGAGGGTTGCGAT-1	160.457	164.248	Adenocarcinoma	AGGTAACCTCCTATTC-1	450.192	213.472	Undefine	AGGGAGACATACTTCG-1	352.056	472.206	Undefine	AGGATATCCGACTGCA-1	112.732	379.033	Undefine	ATGCCGGTCTTGCATA-1	338.099	336.972	Undefine	CATAAGCTCTCCGTCT-1	277.061	116.238	Undefine	AGTTGCGGTCCTCAAC-1	112.23	95.6423	Undefine	CATATGTCAGGCTACG-1	248.929
ATCGCACGCCGGGAGA-1	383.362	272.89	Undefine	CTGGTAACGAGCTCTT-1	344.294	402.65	Vessels	CATACTATGTAATTGT-1	317.923	233.939	Vessels	CAGATCCTGGTTTGAA-1	214.545	127.639	Undefine	AGGTGCACGTCCACAT-1	109.546	416.66	Undefine	AGATGCAAGACGTGCA-1	416.245	431.288	Undefine	AGGTACGATATTGCCA-1	450.664	327.112	Undefine	AGGGCCCTAATGTTCT-1	142.774	493.587	Hyperplasia	AGGATCACGCGATCTG-1	256.526	124.785	Undefine	ATGCCGGTTGATGGGA-1	408.724	367.776	Undefine	CATAATGAGCGGGCGA-1	484.193	234.573	Undefine	AGTTGCTGACTGATAT-1	429.25	136.958	Normal	CATCATTACCCTGAGG-1	215.023
ATCGCCAGTCAACATT-1	258.119	429.644	Undefine	CTGGTTTCGAGCAAGA-1	247.817	368.443	Undefine	CATAGCCGCCCGGGAT-1	379.556	150.497	Undefine	CAGCCCTCACAGGCAG-1	507.776	294.259	Normal	AGGTGGTGACCTTCGC-1	151.326	259.305	Bronchus /Bronchiole	AGATGCATCCTGTGTC-1	353.445	491.398	Undefine	AGGTAGATCGAGATAT-1	169.279	181.08	Undefine	AGGGCGAGCAGCTGAT-1	277.22	150.73	Undefine	AGGATTGCTTACGACA-1	344.014	472.217	Undefine	ATGCGACAATTGGTCC-1	440.53	458.875	Undefine	CATACAAAGCCGAACC-1	444.666	195.355	Undefine	AGTTTCGCAGGTCGGA-1	446.146	287.05	Undefine	CATCCTCTCAAAGATC-1	203.801
ATCGCTGCGTGCAGCA-1	386.563	455.985	Undefine	CTGTACTTCTTAGCAT-1	293.707	247.937	Undefine	CATAGCGTTGCCCACC-1	215.142	209.298	Undefine	CAGCCTCCTGCAGAGG-1	390.109	335.355	Undefine	AGGTGTATCGCCATGA-1	312.721	137.158	Undefine	AGATGCTATAACGAGC-1	130.188	479.291	Undefine	AGGTCAGGTGAGAGTG-1	267.283	136.887	Undefine	AGGGCGTGATCGGCTA-1	433.73	243.282	Undefine	AGGCACGTGACTGTCC-1	189.966	448.651	Undefine	ATGCGACAGTCCCATT-1	314.807	322.133	Undefine	CATACCCGTACCCAGT-1	303.823	175.252	Undefine	AGTTTGCACCTGCCTC-1	173.279	315.54	Vessels	CATCGCCCGCGGCCAA-1	441.87
ATCGCTTTACGTCTCA-1	313.817	500.051	Undefine	CTGTGCAGGGTAGGTC-1	273.592	309.967	Undefine	CATAGTACATTGAGAG-1	434.501	335.576	Normal	CAGCGATTCCCTTCAA-1	222.099	214.484	Adenocarcinoma	AGGTTGAGGCACGCTT-1	390.615	329.843	Undefine	AGATTATAGGACGTTT-1	287.403	322.014	Undefine	AGGTCGCGGAGTTACT-1	367.588	414.2	Undefine	AGGGCTGCAGTTACAG-1	323.775	306.744	Adenocarcinoma	AGGCAGATGCGTAAAC-1	372.077	361.223	Bronchus /Bronchiole	ATGCGAGTCCCACCAC-1	231.785	432.14	Normal	CATACGGCGTCTGGGC-1	286.989	283.104	Undefine	AGTTTGGCCAGACCTA-1	244.563	172.847	Undefine	CATCGGACGGGTTAAT-1	278.25
ATCGGAGACAGACGGC-1	221.5	329.695	Undefine	CTGTTACCCAATCTAG-1	240.831	268.714	Undefine	CATAGTAGCATAGTAG-1	416.367	228.517	Undefine	CAGCTCGACAAGTTAA-1	359.287	377.176	Undefine	AGGTTTCACACACCTT-1	282.154	301.688	Undefine	AGATTCAAGCGGGTCG-1	95.7603	116.551	Undefine	AGGTGCACGTCCACAT-1	119.54	402.812	Adenocarcinoma	AGGGTCAGAGCACTCG-1	131.586	212.576	Undefine	AGGCAGGGAGCGTACT-1	188.467	230.622	Undefine	ATGCTCAGTGTTGCAT-1	405.218	181.384	Undefine	CATACTATGTAATTGT-1	307.03	233.094	Undefine	ATAAACCATTGGACGG-1	501.768	231.86	Vessels	CATCTATCCCGTGTCT-1	410.136
ATCGGTTACCTAGTAA-1	338.127	104.749	Undefine	CTTACACGGTATTCCA-1	340.62	230.172	Undefine	CATAGTCCACAAGAAC-1	268.702	175.259	Undefine	CAGCTCTGGGCTCACT-1	107.816	182.575	Undefine	AGTAACGTTCATCCTG-1	485.993	390.555	Undefine	AGATTCACAACCGATA-1	384.57	468.284	Undefine	AGGTGGTGACCTTCGC-1	160.488	248.874	Undefine	AGGGTCGATGCGAACT-1	306.993	415.456	Adenocarcinoma	AGGCATTGTCGTAGGG-1	238.237	398.041	Undefine	ATGCTCTGGCGCGGTA-1	164.291	332.464	Undefine	CATAGCCGCCCGGGAT-1	370.113	147.749	Undefine	ATAAACGGACCCGTAA-1	240.062	274.409	Undefine	CATCTTACACCACCTC-1	300.754
ATCGTATTCCGAGAAC-1	368.345	89.2399	Undefine	CTTAGTAGGCCTACAG-1	326.287	418.428	Undefine	CATATAGGTACAGTCA-1	276.534	255.267	Vessels	CAGCTGGCGTAACCGT-1	254.19	146.132	Undefine	AGTAACTATAGCAGCC-1	103.336	426.306	Undefine	AGCAAAGGCCGCTAGT-1	434.713	265.145	Hyperplasia	AGGTGTATCGCCATGA-1	318.497	129.511	Undefine	AGGGTCTGGACGCAGT-1	113.498	481.964	Undefine	AGGCCACATTGGTTAC-1	251.369	487.807	Undefine	ATGGAACCTTTGCACA-1	289.137	489.93	Undefine	CATAGCGTTGCCCACC-1	201.891	207.811	Undefine	ATAAAGGCTCGGTCGT-1	318.314	240.617	Undefine	CATGACTTCGCTGAAT-1	282.353
ATCGTGGAAAGTCTGG-1	165.186	147.523	Undefine	CTTCATTGTCAGTGGA-1	309.606	278.47	Undefine	CATATTATTTGCCCTA-1	468.782	343.769	Undefine	CAGCTTAGTAGGTAGC-1	345.689	170.306	Undefine	AGTAATCTAAGGGTGG-1	88.8666	362.641	Undefine	AGCAACATATCTTATT-1	322.809	187.852	Undefine	AGGTTCTCCTTTCCGG-1	156.358	92.8705	Normal	AGGGTGCCGTTCTTTA-1	150.482	189.516	Undefine	AGGCCACCCGTTATGA-1	367.879	202.498	Undefine	ATGGAGCAGGCCGTGA-1	309.548	304.664	Undefine	CATAGTACATTGAGAG-1	426.228	337.122	Undefine	ATAAATATTAGCAGCT-1	298.088	165.015	Vessels	CATGATGCACAATTCT-1	397.647
ATCTAATATCCTACGG-1	205.313	298.492	Undefine	CTTCGTAGATAGGTGA-1	294.61	228.064	Bronchus /Bronchiole	CATCATCTACCCGGAC-1	458.781	310.152	Bronchus /Bronchiole	CAGGAAGACTTTATAT-1	446.676	364.605	Undefine	AGTAATGTCTTGCCGC-1	427.271	285.048	Undefine	AGCAACCGAAAGTAAT-1	403.649	444.68	Undefine	AGGTTTCACACACCTT-1	288.524	290.471	Undefine	AGGGTGCTCTCGAGGG-1	325.578	399.171	Adenocarcinoma	AGGCCCAGTGACTGGT-1	480.312	131.741	Undefine	ATGGATCCGGCGTCCG-1	409.35	354.002	Undefine	CATAGTAGCATAGTAG-1	407.729	227.605	Undefine	ATAACGCCGGAGGGTC-1	307.708	345.324	Undefine	CATGATGGAAGTTAGC-1	253.997
ATCTAGCTTGTGAGGG-1	135.029	288.399	Undefine	CTTCTATGTTGAAGTA-1	256.911	170.009	Bronchus /Bronchiole	CATCATTACCCTGAGG-1	218.697	382.026	Undefine	CAGGACAGCTGCCCTT-1	313.114	498.106	Undefine	AGTACAGAAGCTTATA-1	107.797	327.01	Undefine	AGCACACGTTTAGACT-1	476.906	426.641	Undefine	AGTAACTATAGCAGCC-1	113.462	412.312	Adenocarcinoma	AGGGTGGATAGTGCAT-1	367.658	124.003	Undefine	AGGCCCATTGTACAGG-1	439.836	261.983	Undefine	ATGGATTGACCAAACG-1	364.27	289.888	Undefine	CATAGTCCACAAGAAC-1	256.711	173.032	Undefine	ATAACGGAGTCCAACG-1	367.585	327.626	Undefine	CATGCCAACTCGCAAA-1	278.19
ATCTGACATGGAAGGA-1	162.355	208.391	Undefine	CTTCTATTAATGCTAG-1	225.233	231.557	Undefine	CATCCTCTCAAAGATC-1	207.491	374.857	Undefine	CAGGCCAGTACCACCT-1	122.139	123.409	Undefine	AGTACATCATTTATCA-1	345.036	443.911	E-Adenoma	AGCACCAGTACTCACG-1	234.57	281.777	Undefine	AGTAAGGGACAGAATC-1	79.9489	404.229	Adenocarcinoma	AGGGTTCAGACGGTCC-1	124.873	229.359	Undefine	AGGCCCTAGAACGCCA-1	272.357	155.187	Undefine	ATGGCTGGAAATGGCC-1	467.014	404.904	Undefine	CATATAGGTACAGTCA-1	264.666	254.861	Undefine	ATAAGGTGGAGAACAT-1	220.699	310.915	Undefine	CATGCGACCAGTTTAA-1	364.344
ATCTGCACCTCTGCGA-1	352.898	420.535	Undefine	CTTGAGTTAGGGTAAT-1	287.383	386.811	Undefine	CATCGCCCGCGGCCAA-1	445.286	226.529	Undefine	CAGGCCGTTTGGGTGT-1	302.961	218.231	Undefine	AGTACGGCCCGTATCG-1	325.141	117.866	Undefine	AGCACTACCGGCCTGT-1	270.77	439.543	Normal	AGTAATCTAAGGGTGG-1	99.3608	349.946	Adenocarcinoma	AGGGTTCCCTTTGGTT-1	349.943	386.553	Adenocarcinoma	AGGCCTATCATACCAA-1	113.452	237.098	Undefine	ATGGGACCTGCTGAAC-1	165.355	177.377	Normal	CATATGTCAGGCTACG-1	240.123	148.489	Normal	ATAAGTAGGATTCAGA-1	351.552	421.973	L-Adenoma	CATGCGTTAGACAGAA-1	433.183
ATCTGCTGTTATCGCC-1	136.322	261.381	Undefine	CTTGCAACCGCCTCCT-1	274.616	160.855	Undefine	CATCGGACGGGTTAAT-1	281.836	265.448	Undefine	CAGGCGCACGGTGGTC-1	207.051	163.9	Undefine	AGTACGGGCACCTGGC-1	372.588	345.639	Undefine	AGCACTACCTCACCAG-1	393.681	232.307	Undefine	AGTAATGTCTTGCCGC-1	430.485	274.245	Undefine	AGGGTTTAGTTCGGGA-1	335.958	300.404	Adenocarcinoma	AGGCCTGAGAATCTCG-1	165.381	358.345	Bronchus /Bronchiole	ATGGGCCTCGGCCTCT-1	251.758	388.187	Undefine	CATCATCTACCCGGAC-1	451.079	311.1	Undefine	ATAAGTTACCGCGACG-1	247.276	244.193	Undefine	CATGCTGGCTCCAATT-1	450.92
ATCTGGGCTGTTCTTG-1	169.679	303.6	Undefine	CTTGCCCAGGCTCTAC-1	258.597	259.56	Undefine	CATCTGCAGGATCATT-1	370.158	103.625	Undefine	CAGGGAGATAGGCCAG-1	104.674	125.886	Undefine	AGTACGTGGCCTGTCT-1	480.687	380.366	Undefine	AGCACTTAAGGACGCC-1	254.688	386.832	Undefine	AGTAATTTGCAAGCGT-1	139.306	95.2896	Normal	AGGTAACCTCCTATTC-1	458.096	230.664	Normal	AGGCGATAACTGGCGT-1	183.19	471.437	Undefine	ATGGTCGCGTGGTTTC-1	252.697	367.526	Undefine	CATCCGCAGGCCCGAA-1	436.033	127.091	Undefine	ATAATACCGTTAGCCG-1	429.558	130.175	Normal	CATGGCAGGAAGATCG-1	422.564
ATCTGGTTAAGACTGT-1	374.438	336.835	Undefine	CTTGTGCTCACCGATT-1	385.005	394.58	Normal	CATGAACCTCTTATCA-1	493.363	311.718	Undefine	CAGGTTTAGTACTACA-1	440.512	497.381	Vessels	AGTACTCTTATGCCCA-1	192.625	367.343	Hyperplasia	AGCAGAAGGAGAAAGA-1	458.316	280.004	Undefine	AGTACAGAAGCTTATA-1	117.888	315.075	Adenocarcinoma	AGGTAGATCGAGATAT-1	162.043	196.851	Undefine	AGGCGGTTTGTCCCGC-1	193.324	125.145	Undefine	ATGTAAGGCTGCTCTT-1	326.328	464.009	Undefine	CATCGCCCGCGGCCAA-1	437.39	225.57	Undefine	ATAATAGCTGTTGAAT-1	239.753	281.192	Undefine	CATGGGTATGCCTTAT-1	193.786
ATCTTAGGGCATTAAT-1	131.767	105.303	Normal	CTTGTTGCTGAGTCAA-1	295.092	344.053	Bronchus /Bronchiole	CATGAGATGCACTCTC-1	180.681	330.515	Undefine	CAGTAAGGGACGTCTC-1	164.565	82.1313	Undefine	AGTAGAAGGCGCCTCA-1	115.816	277.572	Undefine	AGCAGCCAGATGAATA-1	408.724	312.841	Undefine	AGTACGGCCCGTATCG-1	330.652	110.571	Undefine	AGGTAGGTACAAAGCT-1	328.996	190.635	Undefine	AGGCTATGGTTAGCTT-1	380.592	176.654	Undefine	ATGTGAAAGCCTAATG-1	256.579	150.517	Undefine	CATCGGACGGGTTAAT-1	270.092	265.344	Bronchus /Bronchiole	ATAATAGTGTAGGGAC-1	415.622	177.102	Bronchus /Bronchiole	CATGGGTCGGGTGTGG-1	395.173
ATCTTGACCTGCAACG-1	379.485	228.7	Undefine	CTTTAACTTTCAAAGG-1	383.378	305.029	Undefine	CATGATACGGTGAAAC-1	83.2011	316.056	Undefine	CAGTAATCCCTCCCAG-1	409.69	163.296	Normal	AGTAGCGTGAACGAAC-1	506.129	328.457	Undefine	AGCAGTCGAAGCATGC-1	520.872	226.804	Undefine	AGTACTCTTATGCCCA-1	200.846	354.607	Adenocarcinoma	AGGTATAATTGATAGT-1	317	456.915	Undefine	AGGCTTAAGTTGCACA-1	82.2107	291.785	Undefine	ATGTGCATCCGACGCA-1	388.814	277.241	Bronchus /Bronchiole	CATCGTCCGGTTACTA-1	389.538	111.305	Undefine	ATAATCTTGGAGAACC-1	155.087	324.913	Undefine	CATGGTAAGTAGCGTT-1	258.643
ATCTTGACTTGTCCAA-1	345.882	443.922	Normal	CTTTACCGAATAGTAG-1	225.414	354.17	Undefine	CATGATGCACAATTCT-1	401.185	307.501	Undefine	CAGTACCAGTTTACGT-1	254.795	132.836	Undefine	AGTAGCTAGACGCCGA-1	490.092	427.271	E-Adenoma	AGCATATCAATATGCT-1	383.469	183.265	Undefine	AGTAGAAGGCGCCTCA-1	125.794	266.752	Undefine	AGGTATGCGGACATTA-1	296.861	507.324	Undefine	AGGCTTCCCGAAGAAG-1	241.115	209.934	Bronchus /Bronchiole	ATGTGGACATCTTGAT-1	242.93	318.815	Undefine	CATCTGCAGGATCATT-1	360.555	99.7739	Undefine	ATAATTAGCTAAGTAG-1	139.424	280.082	Undefine	CATGGTCTAGATACCG-1	369.291
ATCTTTCGTATAACCA-1	367.545	485.588	Normal	CTTTAGGAACACTGTT-1	276.784	366.456	Bronchus /Bronchiole	CATGCATGGAGACCCT-1	487.459	314.791	Undefine	CAGTAGCCCACGCGGT-1	376.45	381.285	Undefine	AGTAGGAAGGAAGTTG-1	421.543	410.872	Undefine	AGCATCATTTCGAAAG-1	385.365	447.432	Undefine	AGTAGGAAGGAAGTTG-1	424.821	397.325	Undefine	AGGTCAGGTGAGAGTG-1	265.285	150.171	Undefine	AGGCTTGCTAGACACC-1	393.844	137.677	Normal	ATGTTACGAGCAATAC-1	441.156	183.074	Undefine	CATGAACCGACATTTG-1	455.211	223.042	Undefine	ATACAGCGTCCACTGA-1	90.1542	60.74	Undefine	CATGTAAGAGACATTT-1	204.103
ATGAAGCCAAGGAGCC-1	402.749	236.517	Undefine	CTTTAGTGCTATTATT-1	262.993	289.612	Bronchus /Bronchiole	CATGCCAACTCGCAAA-1	281.715	142.665	Undefine	CAGTCCAACGCCTTCT-1	470.125	482.091	Undefine	AGTAGGTAACATACAT-1	445.9	256.049	Undefine	AGCATCGTCGATAATT-1	202.589	325.744	Undefine	AGTAGGTAACATACAT-1	448.717	245.865	Immune cell	AGGTCGCCACTTCGGT-1	519.631	185.538	Undefine	AGGGACCGGCTGCGTT-1	311.153	437.677	Undefine	ATGTTGTAGTCTGTTT-1	138.934	231.347	Normal	CATGATGCACAATTCT-1	392.127	308.386	Undefine	ATACAGGCCCTCCAAT-1	185.365	309.311	Bronchus /Bronchiole	CATGTCTCATTTATGG-1	233.725
ATGAAGTGGACCCAGC-1	362.314	92.3787	Undefine	CTTTGGCTTTAGTAAA-1	335.622	213.369	Undefine	CATGCGTTAGACAGAA-1	436.67	289.186	Undefine	CAGTCGAGGATGCAAT-1	375.181	407.877	Undefine	AGTATAATACTAGGCA-1	379.461	193.288	Normal	AGCATTACGAGGCAAG-1	481.431	152.263	Undefine	AGTATAATACTAGGCA-1	383.755	184.443	Undefine	AGGTCGCCTCCCAACA-1	160.738	490.977	Undefine	AGGGACTCTACGCGAC-1	210.774	244.833	Undefine	ATTAAACATGCGGACC-1	268.788	278.618	Undefine	CATGCCAACTCGCAAA-1	270.092	139.671	Undefine	ATACCACGGGCAACTT-1	315.601	169.209	Vessels	CATTACGTCGGCCCGT-1	409.774
ATGACGCGTTCTATCC-1	228.762	174.233	Undefine	GAAACAGATGACCACC-1	281.783	383.258	Undefine	CATGCTGGCTCCAATT-1	454.383	280.088	Undefine	CAGTGAATAAATGACT-1	377.659	354.754	Undefine	AGTATACACAGCGACA-1	152.472	232.777	Bronchus /Bronchiole	AGCCAAGCTTTGTGTC-1	457.032	314.676	Normal	AGTATACACAGCGACA-1	161.668	222.972	Undefine	AGGTCGCGGAGTTACT-1	371.201	442.246	Undefine	AGGGAGACATACTTCG-1	350.79	449.43	Undefine	ATTAATACTACGCGGG-1	393.384	308.484	Undefine	CATGCGTTAGACAGAA-1	428.448	289.702	Undefine	ATACCAGCAAATTGCT-1	493.628	282.364	Undefine	CATTATGCTTGTTGTG-1	371.463
ATGACTATCAGCTGTG-1	162.047	215.161	Undefine	GAAACCGAATTACCTT-1	259.199	246.311	Undefine	CATGGCAGGAAGATCG-1	426.067	268.822	Undefine	CAGTGGTTGCACATGA-1	439.001	154.714	Normal	AGTATGCTGGAGACCA-1	190.394	161.515	Undefine	AGCCACAGGTTACCCG-1	455.137	206.869	Undefine	AGTATGCTGGAGACCA-1	198.781	153.23	Undefine	AGGTGCACGTCCACAT-1	109.893	430.498	Undefine	AGGGCAGCGGCGTGGT-1	477.134	326.444	Undefine	ATTAATGAACCAGTCG-1	385.37	352.937	Undefine	CATGCTGGCTCCAATT-1	446.639	280.329	Undefine	ATACCAGGCTAATAGA-1	464.892	264.111	Undefine	CATTGCGAAATGGGCG-1	320
ATGACTATGCGACATT-1	243.163	371.361	Bronchus /Bronchiole	GAAAGAACAGCGTTAT-1	297.38	420.416	Undefine	CATGGGTATGCCTTAT-1	197.49	341.239	Undefine	CAGTGTTAATCTCTCA-1	128.062	120.326	Undefine	AGTATTTGGCACGACC-1	186.475	247.609	Undefine	AGCCACTCCCGTGCTT-1	212.556	225.336	Undefine	AGTATTTGGCACGACC-1	194.886	237.486	Undefine	AGGTGGTGACCTTCGC-1	152.906	268.269	Undefine	AGGGCCCTAATGTTCT-1	148.771	469.878	Undefine	ATTAATTCGGTCACTC-1	441.281	310.675	Undefine	CATGGCAGGAAGATCG-1	417.657	268.798	Undefine	ATACCAGGTGAGCGAT-1	512.066	266.208	Undefine	CATTTAGCGGACCATG-1	372.066
ATGAGGAGTGTTAATC-1	386.809	198.543	Undefine	GAAATGGCGGTGTTAG-1	345.318	253.598	Undefine	CATGGGTCGGGTGTGG-1	398.715	360.458	Normal	CAGTTCCGCGGGTCGA-1	380.62	165.29	Undefine	AGTCAAATGATGTGAT-1	137.158	188.947	Normal	AGCCATATAGTATGTG-1	500.204	291.989	Bronchus /Bronchiole	AGTCAAATGATGTGAT-1	146.681	180.077	Undefine	AGGTGTATCGCCATGA-1	319.238	142.339	L-Adenoma	AGGGCGAGCAGCTGAT-1	278.833	138.997	Undefine	ATTACAACTACCGGCC-1	455.995	383.742	Undefine	CATGGCTCCCTATGTC-1	391.141	77.4512	Undefine	ATACCCTGGCTCAAAT-1	518.417	124.008	Undefine	CATTTGAGTGGTACGT-1	233.665
ATGAGGGCAGCGGCTA-1	273.443	481.219	Undefine	GAAATTAGCACGGATA-1	407.769	402.228	Normal	CATGGTAAGTAGCGTT-1	262.255	314.369	Undefine	CAGTTCGAGGACCCGA-1	128.787	230.137	Undefine	AGTCAACACCACCATC-1	285.169	235.49	Undefine	AGCCCATACATGTAAG-1	319.874	420.587	Undefine	AGTCAACACCACCATC-1	291.474	225.686	Undefine	AGGTGTTGCCGACCAC-1	136.683	496.695	Hyperplasia	AGGGCGTGATCGGCTA-1	429.882	228.463	Bronchus /Bronchiole	ATTACATGTCAGTCTT-1	219.138	445.351	Undefine	CATGGGTCGGGTGTGG-1	389.599	362.59	Undefine	ATACCTAACCAAGAAA-1	174.758	281.686	Undefine	CCAAACAGAACCCTCG-1	395.113
ATGATGCAATGGTACA-1	272.705	244.025	Undefine	GAAATTGTCTCTATAA-1	270.4	253.478	Undefine	CATGGTCTAGATACCG-1	372.808	296.235	Undefine	CATAACGGACAGTCGT-1	312.45	388.296	Undefine	AGTCAAGATGACACTT-1	238.384	376.025	Undefine	AGCCCGCAACAAGCAG-1	480.636	329.474	Normal	AGTCAAGATGACACTT-1	245.629	363.163	Adenocarcinoma	AGGTTACACCATGCCG-1	268.58	475.251	Undefine	AGGGCTGCAGTTACAG-1	323.686	289.686	Undefine	ATTACGACTCCACAGT-1	402.713	498.57	Undefine	CATGGTAAGTAGCGTT-1	250.051	315.293	Undefine	ATACGCCGATCTACCG-1	515.704	184.933	Undefine	CCAACGATGCACTGAT-1	344.917
ATGCACGCGCTGTTCA-1	190.604	108.073	Bronchus /Bronchiole	GAAGAAACGATATTGT-1	181.933	169.889	Normal	CATGTAAGAGACATTT-1	207.792	368.23	Undefine	CATAAGCTCTCCGTCT-1	290.089	121.172	Undefine	AGTCACTAGCTCTCGA-1	196.724	403.999	Undefine	AGCCCGCACTACAATG-1	518.426	132.878	Undefine	AGTCACTAGCTCTCGA-1	204.858	390.481	Adenocarcinoma	AGGTTCTCCTTTCCGG-1	148.368	103.864	Undefine	AGGGTCAGAGCACTCG-1	138.217	198.601	Bronchus /Bronchiole	ATTACGCGCTGGCAGG-1	291.266	179.631	Undefine	CATGGTCTAGATACCG-1	363.145	296.855	Undefine	ATACGCCGGCGAAACC-1	278.726	333.854	Undefine	CCAAGAAAGTGGGCGA-1	221.538
ATGCACTACCGCATTG-1	373.454	231.778	Undefine	GAAGCGTGAGGAATTT-1	321.108	279.012	Bronchus /Bronchiole	CATGTCTCATTTATGG-1	237.373	353.047	Undefine	CATACACAAAGTCAGC-1	211.402	70.9508	Undefine	AGTCACTCCGCCTCAT-1	489.369	188.284	Undefine	AGCCCGGCATTAGAGG-1	452.752	425.724	Undefine	AGTCACTCCGCCTCAT-1	491.317	179.605	Undefine	AGGTTTCACACACCTT-1	287.786	311.965	Adenocarcinoma	AGGGTCTGGACGCAGT-1	120.528	458.665	Undefine	ATTACTAGCCTCTTGC-1	420.808	233.852	Bronchus /Bronchiole	CATTACGTCGGCCCGT-1	404.584	295.375	Undefine	ATACGGAACGTCGTTT-1	192.888	139.979	Undefine	CCAAGACTTCTGCGAA-1	404.465
ATGCATGATCCAGGAT-1	382.07	299.908	Undefine	GAAGCTCGGACCCGTC-1	206.143	144.475	Undefine	CATTACGTCGGCCCGT-1	413.294	294.789	Undefine	CATACCCGTACCCAGT-1	316.378	178.948	Undefine	AGTCAGCCACCGCCTG-1	432.034	179.059	Undefine	AGCCCGGTAGCCTGTA-1	437.709	345.19	Normal	AGTCAGCCACCGCCTG-1	435.264	170.577	Undefine	AGTAACTATAGCAGCC-1	103.491	440.506	Undefine	AGGGTGCCGTTCTTTA-1	156.506	176.294	Normal	ATTACTTACTGGGCAT-1	388.062	425.441	Undefine	CATTATGCTTGTTGTG-1	365.365	249.373	Undefine	ATACGGGTTTCGATTG-1	384.173	352.169	Undefine	CCAAGCGTAACTCGTA-1	328.145
ATGCCATTTGCGACCA-1	272.089	382.87	Undefine	GAAGCTTGCTGACCGC-1	353.689	197.651	Undefine	CATTATGCTTGTTGTG-1	374.917	249.844	Undefine	CATACGAACTAGCTGG-1	154.653	171.454	Undefine	AGTCCATTGGCTGATG-1	271.483	410.691	Vessels	AGCCCTAAGCGAAGTT-1	162.108	278.965	Vessels	AGTCCATTGGCTGATG-1	277.962	397.089	Adenocarcinoma	AGTAAGGGACAGAATC-1	68.1239	432.052	Undefine	AGGGTGCTCTCGAGGG-1	325.305	378.913	Undefine	ATTAGATTCCTCAGCA-1	369.342	441.845	Undefine	CATTCCCTAAGTACAA-1	453.299	138.068	Undefine	ATACGGTGAAGATGCA-1	330.154	108.777	Undefine	CCAAGGAACAGAGAGG-1	441.267
ATGCCGGTCTTGCATA-1	345.205	332.096	Undefine	GAAGTCTCCCTAGCGA-1	299.187	380.729	Undefine	CATTCACTGACAGCTA-1	493.664	305.091	Undefine	CATACTATGTAATTGT-1	319.521	235.637	Undefine	AGTCCCGCCTTTAATT-1	416.539	394.051	Bronchus /Bronchiole	AGCCCTCCCTGGTGGC-1	471.219	416.001	Undefine	AGTCCCGCCTTTAATT-1	419.923	380.863	Undefine	AGTAATCTAAGGGTGG-1	88.5735	374.806	Undefine	AGGGTGGATAGTGCAT-1	366.26	113.272	Normal	ATTAGATTGATAGCGG-1	414.046	250.757	Undefine	CATTGCGAAATGGGCG-1	312.765	111.12	Bronchus /Bronchiole	ATACGTACTTAGCCAC-1	190.483	326.516	Undefine	CCAATAGTGCCGTCGA-1	326.878
ATGCGACAGTCCCATT-1	322.31	317.448	Undefine	GAAGTGATTTATCGTG-1	294.309	234.688	Undefine	CATTGCGAAATGGGCG-1	323.406	114.71	Undefine	CATAGCCGCCCGGGAT-1	381.285	151.994	Undefine	AGTCGACGGTCTCAAG-1	296.021	378.617	Bronchus /Bronchiole	AGCCCTGTCGCACCGT-1	326.539	90.6849	Vessels	AGTCGAAACGATTCAG-1	140.486	69.3874	Undefine	AGTAATTTGCAAGCGT-1	130.405	106.475	Undefine	AGGGTTCAGACGGTCC-1	131.741	214.791	Bronchus /Bronchiole	ATTAGGCGATGCTTTC-1	302.786	321.569	Undefine	CATTGTGTGCTAGATC-1	447.873	127.646	Undefine	ATACGTCCACTCCTGT-1	235.19	382.816	Undefine	CCAATCGGTAGATCGA-1	435.656
ATGCGAGTCCCACCAC-1	240.64	425.459	Undefine	GAAGTTTCCACTCAAT-1	311.713	232.159	Undefine	CATTTAGCGGACCATG-1	375.64	359.434	Normal	CATAGCGTTGCCCACC-1	216.479	210.919	Adenocarcinoma	AGTCGGCCCAAACGAC-1	378.557	213.183	Normal	AGCCCTTCTAATCCGA-1	179.23	147.615	Undefine	AGTCGACGGTCTCAAG-1	302.036	365.759	Undefine	AGTACAGAAGCTTATA-1	108.091	338.071	Undefine	AGGGTTCCCTTTGGTT-1	348.871	366.8	Bronchus /Bronchiole	ATTATACTTTGCTCGT-1	415.486	350.871	Undefine	CATTTAGCGGACCATG-1	366.043	361.48	Undefine	ATACGTTATGCACGGA-1	145.468	276.999	Undefine	CCAATGTCACAGCAAG-1	308.477
ATGCTCTGGCGCGGTA-1	174.479	327.541	Undefine	GAATAGACGCGACCCA-1	270.22	382.716	Undefine	CATTTATCGTTCAAGA-1	492.158	338.227	Undefine	CATAGGGACACTTGTG-1	98.4488	135.556	Undefine	AGTCGGCTCAACTTTA-1	254.18	154.461	Undefine	AGCCCTTGGACATCCC-1	422.605	108.296	Undefine	AGTCGGCCCAAACGAC-1	382.869	203.855	Undefine	AGTACATCATTTATCA-1	352.616	458.531	Undefine	AGGGTTTAGTTCGGGA-1	335.439	283.57	Undefine	ATTATAGCTACTTTAC-1	319.816	474.09	Undefine	CATTTCTAGCAGACTA-1	428.448	164.09	Undefine	ATACTAGCATGACCCT-1	393.299	281.254	Bronchus /Bronchiole	CCAATTACGGGTCGAG-1	405.43
ATGGAAATTTAAGGAG-1	226.546	96.1945	Undefine	GAATCGACATGGTCAC-1	369.889	221.56	Undefine	CATTTGAGTGGTACGT-1	237.253	230.264	Vessels	CATAGTACATTGAGAG-1	436.342	337.53	Bronchus /Bronchiole	AGTCGGTTGCGTGAGA-1	281.19	450.965	Undefine	AGCCGCAAATTCAAAT-1	286.608	499.225	Undefine	AGTCGGCTCAACTTTA-1	261.206	146.327	Undefine	AGTACGGCCCGTATCG-1	332.042	122.387	L-Adenoma	AGGTAACCTCCTATTC-1	453.448	216.35	Undefine	ATTATCTCGACAGATC-1	483.982	295.335	Undefine	CATTTGAGTGGTACGT-1	224.522	229.27	Undefine	ATACTCTCGCCACTCT-1	469.455	162.549	Undefine	CCAATTGAATGTTAAT-1	406.998
ATGGAACCTTTGCACA-1	296.954	482.326	Undefine	GAATCTGAACATTCTC-1	274.496	290.093	Bronchus /Bronchiole	CCAAACAGAACCCTCG-1	398.594	237.674	Undefine	CATAGTCCACAAGAAC-1	270.145	176.833	Vessels	AGTCGTATAAAGCAGA-1	141.801	341.781	Undefine	AGCCGCTTGATTAGCG-1	129.393	500.143	Undefine	AGTCGTATAAAGCAGA-1	151.165	329.59	Adenocarcinoma	AGTACTCTTATGCCCA-1	195.483	379.654	Undefine	AGGTACGATATTGCCA-1	453.868	331.961	Undefine	ATTATGCCATAGGGAG-1	401.461	263.967	Undefine	CCAAACAGAACCCTCG-1	389.599	236.978	Undefine	ATACTGCCTTACACCG-1	171.737	349.455	Undefine	CCACAATGTACGTCTT-1	349.02
ATGGAGCAGGCCGTGA-1	317.202	300.277	Undefine	GAATGTGGTCCGGATT-1	266.125	346.04	Bronchus /Bronchiole	CCAACGATGCACTGAT-1	348.408	198.875	Vessels	CATATAGGTACAGTCA-1	278.002	256.97	Undefine	AGTCGTCGACCACCAA-1	186.415	376.99	Hyperplasia	AGCCGTGGCTAAATGT-1	367.693	436.364	Undefine	AGTCGTCGACCACCAA-1	194.768	364.048	Adenocarcinoma	AGTAGAAGGCGCCTCA-1	116.295	287.165	Undefine	AGGTAGATCGAGATAT-1	167.659	183.43	Normal	ATTATTATGTCCGTCA-1	176.437	198.539	Normal	CCAACGATGCACTGAT-1	338.294	197.205	Normal	ATACTTGTTCTCGAGC-1	347.975	106.187	Undefine	CCACACTGAGATATTA-1	296.953
ATGGATTGACCAAACG-1	370.93	285.875	Undefine	GAATGTTGGGTAATCT-1	383.077	311.653	Undefine	CCAAGAAAGTGGGCGA-1	225.143	242.976	Undefine	CATATGTCAGGCTACG-1	253.888	152.78	Undefine	AGTCGTGGGCATTACG-1	230.245	173.272	Undefine	AGCCTAATACCCACGT-1	366.592	464.126	Undefine	AGTCGTGGGCATTACG-1	237.781	164.736	Undefine	AGTATAATACTAGGCA-1	388.045	200.145	Undefine	AGGTAGGTACAAAGCT-1	328.783	177.613	Undefine	ATTCACTGATGTTGGA-1	189.523	306.042	Undefine	CCAAGAAAGTGGGCGA-1	212.127	242.22	Undefine	ATAGACAACGGGACCT-1	347.297	384.419	Undefine	CCACAGTACCCATCCT-1	238.371
ATGGCAGCATTACGAT-1	160.078	130.352	Undefine	GAATTATAGTGAAAGG-1	319.904	305.45	Undefine	CCAAGACTTCTGCGAA-1	407.993	284.547	Undefine	CATATTATTTGCCCTA-1	470.669	345.749	Undefine	AGTCTAAAGTATACTC-1	344.735	450.543	E-Adenoma	AGCCTTAAAGCGGAAG-1	191.643	453.914	Undefine	AGTCTCACAAGACTAC-1	220.73	167.214	Undefine	AGTATACACAGCGACA-1	154.087	240.982	Undefine	AGGTATAATTGATAGT-1	317.03	434.679	Undefine	ATTCAGGACCTATTTC-1	400.334	419.117	Undefine	CCAAGACTTCTGCGAA-1	399.157	284.954	Undefine	ATAGACGAAGAGAAAG-1	324.974	223.905	Undefine	CCACCAACTTTACTGT-1	223.348
ATGGCAGCCGAGAAAC-1	343.851	108.442	Undefine	GAATTCACCCGGGTGT-1	247.094	259.018	Undefine	CCAAGGAACAGAGAGG-1	444.683	239.783	Undefine	CATCAAACTGGCGCCC-1	430.177	470.306	Undefine	AGTCTCACAAGACTAC-1	212.822	175.804	Undefine	AGCGACAGGAACGGTC-1	375.703	384.509	Undefine	AGTCTGGACATCCTTG-1	425.175	144.144	Undefine	AGTATCCATAATAACG-1	514.161	175.034	Undefine	AGGTATGCGGACATTA-1	297.541	483.31	Undefine	ATTCAGTAGCAGGGTC-1	369.905	165.981	Undefine	CCAAGCGTAACTCGTA-1	321.089	311.84	Undefine	ATAGAGTACTGGGACA-1	365.797	235.93	Bronchus /Bronchiole	CCACCCAAGGAAAGTG-1	304.434
ATGGCGGAATAGTCGC-1	319.848	496.912	Undefine	GACAAACATATGCAGG-1	257.513	408.612	Undefine	CCAATAGTGCCGTCGA-1	330.395	214.6	Vessels	CATCATCTACCCGGAC-1	460.697	312.027	Normal	AGTCTTCTCCTCAAAT-1	380.245	302.834	Undefine	AGCGACATCCCATTCA-1	173.359	300.245	Vessels	AGTCTTCTCCTCAAAT-1	384.522	291.592	Undefine	AGTATGCTGGAGACCA-1	193.121	167.451	Hyperplasia	AGGTCAGGTGAGAGTG-1	267.38	138.457	Undefine	ATTCATATACTGTCCA-1	250.631	281.248	Undefine	CCAAGGAACAGAGAGG-1	436.711	239.137	Undefine	ATAGAGTTATCAACTT-1	353.094	388.058	Undefine	CCACGAGAAGAGAATC-1	419.789
ATGGGACCTGCTGAAC-1	175.71	175.095	Undefine	GACAACGACCATTGAA-1	370.31	337.549	Undefine	CCAATCGGTAGATCGA-1	439.201	359.012	Normal	CATCCAATATAGTTTG-1	150.846	128.062	Undefine	AGTCTTTAAAGTGTCC-1	130.888	328.035	Undefine	AGCGACCAACGATATT-1	221.117	316.021	Undefine	AGTCTTTAAAGTGTCC-1	140.486	316.137	Adenocarcinoma	AGTATTTGGCACGACC-1	189.143	256.21	Undefine	AGGTCGCCTCCCAACA-1	166.1	467.36	Undefine	ATTCCCACATAAACAA-1	376.041	162.851	Undefine	CCAATAGATTTCATCT-1	361.788	72.703	Undefine	ATAGATTTGCAGTCGG-1	510.216	306.906	Undefine	CCACGGAGCCATAAGA-1	254.238
ATGGGCCTCGGCCTCT-1	260.334	382.316	Undefine	GACACAAGGGAAGAAA-1	342.307	319.723	Undefine	CCAATGTCACAGCAAG-1	312.019	237.012	Vessels	CATCTACCCGAGAACG-1	482.937	456.104	Undefine	AGTGAACAAACTTCTC-1	259.666	416.841	Vessels	AGCGACTTTGAAGACA-1	533.775	362.801	Bronchus /Bronchiole	AGTGAACAAACTTCTC-1	266.398	403.048	Adenocarcinoma	AGTCAAATGATGTGAT-1	138.299	195.794	Undefine	AGGTCGCGGAGTTACT-1	369.378	420.528	Undefine	ATTCCTAAGACGTGGA-1	428.884	451.487	Undefine	CCAATAGTGCCGTCGA-1	319.794	213.299	Undefine	ATAGCCTCAGTACCCA-1	418.088	122.898	Normal	CCACGGTGCCCGGTAG-1	311.011
ATGGGTGTATACCTCC-1	159.155	150.662	Undefine	GACACTGAGTTCAGTG-1	265.703	230.051	Bronchus /Bronchiole	CCAATTACGGGTCGAG-1	409.017	387.509	Normal	CATCTTACACCACCTC-1	305.923	404.674	Bronchus /Bronchiole	AGTGACCTACTTTACG-1	267.142	251.226	Undefine	AGCGCATAATGAATCG-1	414.35	323.481	Normal	AGTGACCTACTTTACG-1	273.832	241.086	Undefine	AGTCAACACCACCATC-1	290.894	243.655	Undefine	AGGTGCACGTCCACAT-1	117.05	408.955	Undefine	ATTCCTCCGCCAGTGC-1	391.631	215.256	Undefine	CCAATGTCACAGCAAG-1	300.987	236.238	Undefine	ATAGCTGCTCTTGTTA-1	430.483	109.887	Normal	CCACTGGTGGCTGGTT-1	301.297
ATGGTATTTACTGATT-1	131.46	112.073	Normal	GACAGCCAGACCTGAC-1	271.183	362.843	Bronchus /Bronchiole	CCAATTGAATGTTAAT-1	410.463	231.59	Undefine	CATGAACCTCTTATCA-1	495.326	313.658	Normal	AGTGACTGTGACACAA-1	143.971	166.037	Normal	AGCGCGGGTGCCAATG-1	220.016	187.362	Undefine	AGTGACTGTGACACAA-1	153.407	157.656	Undefine	AGTCAAGATGACACTT-1	242.722	388.605	Adenocarcinoma	AGGTGGTGACCTTCGC-1	158.725	252.389	Undefine	ATTCGACGCCGGGCCT-1	315.872	166.983	Undefine	CCAATTGAATGTTAAT-1	401.686	230.75	Undefine	ATAGGCGGCTATAGAA-1	267.873	180.678	Undefine	CCAGAAAGCAACTCAT-1	224.012
ATGGTCGCGTGGTTTC-1	261.258	362.068	Undefine	GACATCGATTTATAAC-1	219.03	241.192	Undefine	CCACAATGTACGTCTT-1	352.626	358.349	Undefine	CATGACTTCGCTGAAT-1	287.49	427.095	Bronchus /Bronchiole	AGTGAGACTTCCAGTA-1	313.746	369.514	Bronchus /Bronchiole	AGCGCTAGAGCGATGT-1	320.669	87.0159	Undefine	AGTGAGACTTCCAGTA-1	319.382	356.79	Undefine	AGTCACTAGCTCTCGA-1	199.772	417.445	Undefine	AGGTGTATCGCCATGA-1	319.428	130.961	Normal	ATTCGTGCTATCTCTT-1	266.722	454.43	Normal	CCACAATGTACGTCTT-1	342.487	360.37	Undefine	ATAGGCTAGCTTCGCA-1	364.255	402.179	L-Adenoma	CCAGAGACAAAGCCGG-1	393.544
ATGTAAGGCTGCTCTT-1	333.511	456.908	Normal	GACCAGAGCCCTGTAG-1	340.319	236.796	Undefine	CCACACTGAGATATTA-1	300.512	236.47	Undefine	CATGATGGAAGTTAGC-1	259.085	415.794	Undefine	AGTGAGCCTCGCCGCC-1	345.941	424.015	Undefine	AGCGCTTATGGGCAAG-1	123.95	169.812	Undefine	AGTGAGCCTCGCCGCC-1	350.831	410.188	Undefine	AGTCACTCCGCCTCAT-1	501.357	194.986	Normal	AGGTGTTGCCGACCAC-1	142.894	472.936	Undefine	ATTCTCGTCTCTTTAG-1	461.63	259.835	Undefine	CCACACTGAGATATTA-1	289.209	235.683	Undefine	ATAGGGATATCCTTGA-1	391.757	315.17	Undefine	CCAGATAGTTGAGTGA-1	354.932
ATGTACGATGACGTCG-1	141.061	285.322	Undefine	GACCGTGCTGACGGTG-1	287.805	250.949	Undefine	CCACAGTACCCATCCT-1	242.072	376.484	Undefine	CATGCACATGAGAGGC-1	109.992	136.1	E-Adenoma	AGTGAGGGTTTCTGAC-1	469.172	379.823	Undefine	AGCGGACACTTCGTAG-1	445.475	300.306	Undefine	AGTGAGGGTTTCTGAC-1	471.433	366.998	Undefine	AGTCAGCCACCGCCTG-1	442.308	185.476	Normal	AGGTTACACCATGCCG-1	270.258	452.309	Undefine	ATTCTTCGTACTTATG-1	467.954	384.306	Undefine	CCACAGCTGAAATCAT-1	475.252	173.032	Undefine	ATAGGTTGGGCAGATG-1	351.552	289.579	Normal	CCAGCCTGGACCAATA-1	306.003
ATGTCTTGTTTGACTC-1	98.7178	181.68	Undefine	GACGCTTGCTTCTAAA-1	301.716	198.555	Undefine	CCACCAACTTTACTGT-1	226.95	203.213	Undefine	CATGCACGTGTTACTG-1	503.485	387.208	Undefine	AGTGAGTCGAATTAAC-1	126.065	434.023	Bronchus /Bronchiole	AGCGGCGGTTAGCGGT-1	366.347	471.035	Undefine	AGTGAGTCGAATTAAC-1	135.707	419.805	Adenocarcinoma	AGTCCATTGGCTGATG-1	276.784	424.345	Adenocarcinoma	AGGTTGAGGCACGCTT-1	396.842	322.726	Vessels	ATTGAAGATCTTAGTG-1	342.168	247.501	Undefine	CCACCAACTTTACTGT-1	213.977	201.583	Undefine	ATAGTCTTTGACGTGC-1	474.882	305.303	Normal	CCAGCTGATGGTACTT-1	312.821
ATGTGAAAGCCTAATG-1	265.32	148.815	Undefine	GACGGTCAATAGAAGC-1	338.091	412.346	Undefine	CCACCCAAGGAAAGTG-1	308.043	323.105	Undefine	CATGCATGGAGACCCT-1	489.404	316.68	Normal	AGTGATAACCTGCGCG-1	175.141	369.875	E-Adenoma	AGCGGGAAGGGTCCAT-1	146.27	375.703	Undefine	AGTGATAACCTGCGCG-1	183.794	357.085	Adenocarcinoma	AGTCGAAACGATTCAG-1	131.586	79.1878	Hyperplasia	AGGTTTCACACACCTT-1	288.967	294.663	Undefine	ATTGACCGGCGATGAC-1	397.829	474.215	E-Adenoma	CCACCCAAGGAAAGTG-1	296.917	324.296	Undefine	ATAGTGAAGCGTTCTC-1	276.012	262.446	Undefine	CCAGCTTCCGCCCGCA-1	359.578
ATGTGCATCCGACGCA-1	395.117	273.443	Undefine	GACTAAGTAGGCTCAC-1	363.987	224.631	Undefine	CCACGAGAAGAGAATC-1	423.295	328.406	Normal	CATGCCAACTCGCAAA-1	283.259	144.138	E-Adenoma	AGTGATATGAGTAGTT-1	261.837	241.037	Immune cell	AGCGGGTCTGACACTC-1	470.179	287.403	Undefine	AGTGATATGAGTAGTT-1	268.64	231.114	Undefine	AGTCGAATTAGCGTAA-1	70.8588	504.03	Undefine	AGTAACGTTCATCCTG-1	491.765	383.23	Undefine	ATTGACGTAACTCGGT-1	476.281	332.965	Undefine	CCACGAGAAGAGAATC-1	414.758	329.784	Undefine	ATATAAAGCGCTCGTG-1	174.142	295.252	Undefine	CCAGGGACGTGGCCTC-1	365.49
ATGTGGACATCTTGAT-1	251.718	314.186	Undefine	GACTACAAAGCGGTGG-1	240.711	146.101	Undefine	CCACTCAGATCCGCAA-1	105.613	330.334	Normal	CATGCGTTGAGAGGAG-1	111.926	219.38	Undefine	AGTGCACGCTTAAGAA-1	214.449	394.835	Undefine	AGCGGTTGAGATGTAC-1	74.8471	188.769	Undefine	AGTGATTCAAGCAGGA-1	330.652	357.321	Undefine	AGTCGACGGTCTCAAG-1	302.082	391.277	Adenocarcinoma	AGTAACTATAGCAGCC-1	110.873	418.609	Undefine	ATTGATAGCAACGAGA-1	460.19	159.783	Undefine	CCACGGAGCCATAAGA-1	245.55	158.911	Undefine	ATATAAATGTAGCTGC-1	196.835	316.588	Bronchus /Bronchiole	CCAGTAGTCTGATCCA-1	359.638
ATGTTCGTCGACCCAC-1	337.204	125.059	Undefine	GACTCACCCACGTGAG-1	291.177	430.051	Undefine	CCACTGGTGGCTGGTT-1	304.79	143.749	Undefine	CATGGAAATGGGACCA-1	484.146	429.512	Undefine	AGTGCGTAGCTCGTAA-1	257.134	217.645	Undefine	AGCGGTTGCCGCTCTG-1	186.996	102.731	Hyperplasia	AGTGCACGCTTAAGAA-1	222.205	381.571	Adenocarcinoma	AGTCGGCCCAAACGAC-1	387.113	220.657	Undefine	AGTAAGGGACAGAATC-1	76.8139	410.454	Undefine	ATTGATGAGTCCTAAC-1	322.383	418.992	Undefine	CCACTGGTGGCTGGTT-1	293.649	140.781	Undefine	ATATACATGTATGGTA-1	237.348	70.668	Bronchus /Bronchiole	CCAGTCTAGACGGCGC-1	377.677
ATGTTGTAGTCTGTTT-1	149.615	228.085	Undefine	GACTCGCGGGAATGAC-1	350.196	399.639	Undefine	CCAGAGACAAAGCCGG-1	396.968	148.027	Undefine	CATGGGTCGGGTGTGG-1	400.443	362.49	Undefine	AGTGCTAAACACAGCA-1	163.324	375.965	Undefine	AGCGTACGAGAGCTAG-1	114.35	419.609	Hyperplasia	AGTGCGTAGCTCGTAA-1	264.038	208.162	Undefine	AGTCGGCTCAACTTTA-1	258.945	160.178	Undefine	AGTAATCTAAGGGTGG-1	96.5421	355.227	Bronchus /Bronchiole	ATTGCGATCAGTAACT-1	214.567	414.108	Undefine	CCAGAAAGCAACTCAT-1	214.656	188.016	Undefine	ATATCAATTCCAGCCT-1	195.355	85.776	Bronchus /Bronchiole	CCAGTCTTGTCATAGA-1	180.03
ATGTTTCGGCCCGGAG-1	325.572	500.544	Undefine	GACTGCACCAGCCCAG-1	249.021	341.945	Bronchus /Bronchiole	CCAGATAGTTGAGTGA-1	358.53	355.277	Undefine	CATGGTATTAGTTTGT-1	192.969	93.3723	Vessels	AGTGCTTGCACGAATA-1	278.899	374.578	Undefine	AGCGTAGCGCTAGACC-1	84.2642	415.022	Undefine	AGTGCTAAACACAGCA-1	172.229	363.045	Adenocarcinoma	AGTCGGTTGCGTGAGA-1	286.854	465.803	Undefine	AGTAATGTCTTGCCGC-1	433.36	278.173	Undefine	ATTGCTGCTCCTCCAT-1	319.19	225.775	Undefine	CCAGAGACAAAGCCGG-1	387.934	145.221	Undefine	ATATCGTTCCTCGAAC-1	170.504	376.526	Undefine	CCATAAACAACCCGAC-1	436.923
ATTAAACATGCGGACC-1	277.136	274.736	Undefine	GAGACTGATGGGTAGA-1	356.218	267.329	Undefine	CCAGCCTGGACCAATA-1	309.549	289.969	Undefine	CATGTAGGAGCGCCAA-1	431.084	450.363	Undefine	AGTGGCCCGCAAATGG-1	93.6294	386.093	Undefine	AGCGTCTGAACCCGCA-1	103.893	377.538	Undefine	AGTGCTTGCACGAATA-1	285.22	361.746	Undefine	AGTCGTATAAAGCAGA-1	143.085	353.362	Undefine	AGTACAGAAGCTTATA-1	115.431	319.728	Undefine	ATTGGATTACAGCGTA-1	196.16	423.625	Undefine	CCAGATAGTTGAGTGA-1	348.53	357.287	Undefine	ATATCTCCCTCGTTAA-1	401.131	369.866	Undefine	CCATACCTTTACTTGT-1	340.633
ATTAATACTACGCGGG-1	399.549	304.154	Undefine	GAGAGGGCGCGAGGTT-1	301.114	211.804	Bronchus /Bronchiole	CCAGCTCGAACGCATT-1	159.775	283.101	Undefine	CATTACATAGATTGTG-1	360.858	467.043	E-Adenoma	AGTGGCGGCAATTTGA-1	376.085	395.559	Undefine	AGCGTGGTATTCTACT-1	344.028	265.145	Adenocarcinoma	AGTGGCCCGCAAATGG-1	103.963	372.898	Adenocarcinoma	AGTCGTCGACCACCAA-1	189.081	389.599	Undefine	AGTACATCATTTATCA-1	351.449	436.238	Undefine	ATTGGGAATATCTTGG-1	455.494	263.028	Undefine	CCAGCCTGGACCAATA-1	298.458	290.442	Undefine	ATATCTTAGGGCCTTC-1	310.791	277.616	Normal	CCATAGGTTGGCGTGG-1	416.048
ATTAATGAACCAGTCG-1	391.609	347.79	Undefine	GAGAGGTGCATTCTGG-1	268.413	170.551	Bronchus /Bronchiole	CCAGCTGATGGTACTT-1	316.297	144.292	Vessels	CATTATCCCATTAACG-1	143.11	170.911	Undefine	AGTGGCGTCTGAAGGT-1	158.32	359.144	Undefine	AGCGTTCCGATTTAAA-1	87.1993	182.287	Undefine	AGTGGCGGCAATTTGA-1	380.332	382.338	Undefine	AGTCGTGGGCATTACG-1	234.207	179.571	Undefine	AGTACGGCCCGTATCG-1	331.841	111.713	Normal	ATTGTACAACTCGGCT-1	309.736	432.203	Undefine	CCAGCTACGCCTCATA-1	468.284	196.465	Undefine	ATATTATCCCGTATTT-1	473.094	81.2127	Undefine	CCATCCATACCAAGTC-1	442.836
ATTACATGTCAGTCTT-1	228.27	438.445	Undefine	GAGATCTGCTTGGCAT-1	323.517	226.076	Undefine	CCAGCTTCCGCCCGCA-1	362.988	133.146	Undefine	CATTCACTGACAGCTA-1	495.629	307.01	Normal	AGTGGCTCCGTCGGCC-1	296.202	119.855	Undefine	AGCTAACAAGCAATGT-1	435.569	400.713	Normal	AGTGGCGTCTGAAGGT-1	167.332	346.583	Adenocarcinoma	AGTCTAAAGTATACTC-1	352.367	465.368	Undefine	AGTACGGGCACCTGGC-1	378.913	338.437	Undefine	ATTGTCGCAATACCTT-1	432.328	375.728	Undefine	CCAGCTGATGGTACTT-1	305.427	141.336	Bronchus /Bronchiole	ATATTCAGTTAAACCT-1	260.904	204.111	Bronchus /Bronchiole	CCATCGCAGTTAAACT-1	231.493
ATTACGCGCTGGCAGG-1	299.354	177.495	Vessels	GAGATCTGTCACTCCG-1	342.005	326.347	Undefine	CCAGGGACGTGGCCTC-1	369.013	252.917	Undefine	CATTCCCTAAGTACAA-1	462.752	142.506	Normal	AGTGGTGTTACCCGTG-1	256.29	108.099	Undefine	AGCTAAGCTCCGTCCG-1	526.498	393.804	Undefine	AGTGGCTCCGTCGGCC-1	302.331	112.518	Undefine	AGTCTCACAAGACTAC-1	216.244	182.182	Undefine	AGTACTCTTATGCCCA-1	199.8	359.964	Bronchus /Bronchiole	ATTGTGACTTCGCTGC-1	452.489	459.439	Undefine	CCAGCTTCCGCCCGCA-1	353.217	129.99	Undefine	ATATTCCACATAGTGA-1	214.039	327.564	Undefine	CCATCTCACCAGTGAA-1	295.143
ATTACGGGCTACGGTT-1	138.783	81.9161	Normal	GAGATCTTCCATGACA-1	255.224	332.31	Bronchus /Bronchiole	CCAGTAGTCTGATCCA-1	363.229	378.773	Undefine	CATTGATGAACACGCC-1	383.703	474.778	Undefine	AGTGGTTGCGTATAGG-1	325.744	104.602	L-Adenoma	AGCTAAGTACGCAGGC-1	460.762	217.509	Undefine	AGTGGGAGTATACACG-1	495.742	82.427	Undefine	AGTCTGGACATCCTTG-1	431.617	157.63	Undefine	AGTAGAAGGCGCCTCA-1	123.406	270.558	Undefine	ATTTAACTCGTATTAC-1	443.535	262.465	Undefine	CCAGGGACGTGGCCTC-1	359.322	252.518	Undefine	ATATTCCCACAGGTCA-1	452.497	277.122	Undefine	CCATGCCTGTTTAGTA-1	319.397
ATTACTTACTGGGCAT-1	394.194	419.058	Undefine	GAGCGCGCACGAGTAG-1	229.81	384.161	Undefine	CCAGTCTAGACGGCGC-1	381.303	362.988	Normal	CATTGCGGGTCAATTC-1	372.764	460.939	E-Adenoma	AGTGTATTGCGCATTG-1	416.238	400.683	Undefine	AGCTACGAATGGTGGT-1	542.336	140.705	Undefine	AGTGGTGTTACCCGTG-1	263.33	101.013	Normal	AGTCTTTAAAGTGTCC-1	131.835	339.128	Undefine	AGTAGGAAGGAAGTTG-1	427.603	403.378	Vessels	ATTTACAGTTTACTGG-1	349.87	209.934	Undefine	CCAGTAGTCTGATCCA-1	353.279	381.274	Undefine	ATATTGCTGTCAAAGT-1	415.313	183.823	Bronchus /Bronchiole	CCATGCTCTGCAGGAA-1	401.689
ATTAGATTCCTCAGCA-1	375.792	435.183	Normal	GAGCTAAGGGCATATC-1	346.402	356.338	Undefine	CCAGTCTTGTCATAGA-1	183.753	264.243	Undefine	CATTGTGTGCTAGATC-1	457.433	132.232	Normal	AGTGTGGTCTATTGTG-1	403.999	161.214	Undefine	AGCTAGAAGCAGAAGT-1	202.833	162.413	Undefine	AGTGGTTGCGTATAGG-1	331.242	97.6497	Undefine	AGTGAACAAACTTCTC-1	264.602	430.623	Undefine	AGTAGGTAACATACAT-1	451.949	249.33	Undefine	ATTTACTAAGTCCATT-1	332.464	460.879	Undefine	CCAGTCAAATCTCTTA-1	277.986	95.9507	Undefine	ATATTTAACCCTCAAG-1	335.272	258.314	Normal	CCATGGCCCTTGTACC-1	341.478
ATTAGGCGATGCTTTC-1	310.555	316.956	Undefine	GAGGCCCGACTCCGCA-1	205.842	151.099	Undefine	CCATAAACAACCCGAC-1	440.406	332.503	Undefine	CATTTAGCGGACCATG-1	377.357	361.402	Undefine	AGTTAAACACTTGCGA-1	291.379	225.784	Undefine	AGCTATTTAATCCAAC-1	169.323	247.962	Vessels	AGTGTATTGCGCATTG-1	419.628	387.354	Undefine	AGTGACCTACTTTACG-1	272.309	259.94	Undefine	AGTATAATACTAGGCA-1	385.868	186.848	Undefine	ATTTCATTATTTCGCG-1	439.403	351.936	Undefine	CCAGTCCATTATTCGA-1	464.399	152.189	Undefine	ATCAAACGAAGGTTTG-1	232.477	179.075	Undefine	CCATTAGCGATAATCC-1	338.401
ATTATAGCTACTTTAC-1	327.11	466.756	Normal	GAGGCTATCAAAGTCG-1	320.325	169.587	Undefine	CCATCGCAGTTAAACT-1	235.144	276.594	Vessels	CATTTATCGTTCAAGA-1	494.118	340.189	Undefine	AGTTAAGCGGTCCCGG-1	424.256	351.246	Undefine	AGCTCCATATATGTTC-1	421.565	136.058	Undefine	AGTGTGCTAAGATCGC-1	449.189	112.754	Undefine	AGTGACTGTGACACAA-1	145.323	172.174	Undefine	AGTATACACAGCGACA-1	159.924	226.004	Undefine	ATTTCCGGGTTCTGCG-1	200.668	192.779	Undefine	CCAGTCTAGACGGCGC-1	371.778	365.118	Undefine	ATCAATCTGGGCTGCA-1	321.953	291.675	Normal	CCATTCCCTGCCCACA-1	333.092
ATTATCGGAATGTACG-1	124.505	260.827	Undefine	GAGGGTAGTAACAAAG-1	158.627	175.489	Normal	CCATGCCTGTTTAGTA-1	322.924	250.808	Undefine	CATTTCTAGCAGACTA-1	438.396	167.949	Normal	AGTTAAGTCAACCGCT-1	230.848	160.008	Undefine	AGCTCCTTCGCACATC-1	388.3	214.696	Undefine	AGTGTGGTCTATTGTG-1	407.769	153.053	Undefine	AGTGAGACTTCCAGTA-1	320.356	381.829	Adenocarcinoma	AGTATGCTGGAGACCA-1	197.701	155.067	Undefine	ATTTGCGCGAGTAGCT-1	213.253	179.568	Undefine	CCAGTCTTGTCATAGA-1	169.764	264.049	Undefine	ATCACATTAGAATATC-1	396.012	352.662	Undefine	CCATTTCTACCTATTA-1	201.267
ATTATGAGACCCAATT-1	149.246	109.488	Normal	GAGGTCTTAGTGGGTC-1	494.188	402.891	Undefine	CCATGCTCTGCAGGAA-1	405.101	221.408	Undefine	CATTTGAGTGGTACGT-1	238.658	231.89	Undefine	AGTTACTCTATCGTGG-1	428.658	381.33	Undefine	AGCTCGTTGATGGAAA-1	175.989	74.4802	Undefine	AGTTAAACACTTGCGA-1	297.551	216.186	Undefine	AGTGAGCCTCGCCGCC-1	353.548	438.019	Undefine	AGTATTTGGCACGACC-1	193.744	240.756	Undefine	ATTTGTCTTGGGAGCT-1	282.813	365.46	Undefine	CCATAAACAACCCGAC-1	432.333	333.977	Undefine	ATCACGTGCTAATTAA-1	249.743	189.99	Undefine	CCCAAACATGCTGCTC-1	319.759
ATTATTATGTCCGTCA-1	186.481	195.959	Undefine	GAGTATGCCCGCCTTG-1	237.398	218.85	Undefine	CCATGGCCCTTGTACC-1	344.974	148.931	Vessels	CCAAAGCAGTTGGTTG-1	475.504	116.458	Normal	AGTTATTGAAAGGTAA-1	505.828	335.028	Undefine	AGCTCTAGACGTTCCA-1	302.446	246.188	Adenocarcinoma	AGTTAAGCGGTCCCGG-1	427.535	339.03	Undefine	AGTGAGTCGAATTAAC-1	126.924	448.399	Hyperplasia	AGTCAAATGATGTGAT-1	144.693	182.411	Undefine	ATTTGTTCCAGGGCTC-1	410.602	326.516	Undefine	CCATAACCTGTGCAGT-1	225.447	83.3094	Undefine	ATCACTTCATCCTCGC-1	392.374	301.603	Bronchus /Bronchiole	CCCAACATACGTCGCG-1	276.018
ATTCACTGATGTTGGA-1	199.282	301.569	Undefine	GAGTCCGCTTACCGGA-1	252.394	269.196	Undefine	CCATTAGCGATAATCC-1	341.902	215.142	Undefine	CCAAATCAAAGGGCAA-1	115.612	139.726	Undefine	AGTTCCTACAGAATTA-1	348.111	248.272	Undefine	AGCTCTTCCCAGTGCA-1	183.265	199.898	Undefine	AGTTAAGTCAACCGCT-1	238.372	151.814	Undefine	AGTGATAACCTGCGCG-1	177.52	382.265	Undefine	AGTCAACACCACCATC-1	291.965	228.763	Undefine	CAAACGAGTATCGCAG-1	246.687	236.231	Undefine	CCATACTCGCCTCTCC-1	338.232	71.593	Undefine	ATCAGACGGCACGCCG-1	260.596	210.894	Bronchus /Bronchiole	CCCAATTTCACAACTT-1	299.427
ATTCAGGATCGCCTCT-1	519.807	380.901	Undefine	GAGTGTGCGGTACCCA-1	259.319	368.925	Undefine	CCATTCCCTGCCCACA-1	336.6	204.96	Vessels	CCAACCTTATGTAACT-1	141.539	204.089	Undefine	AGTTCCTATTTATGTT-1	270.941	294.574	Undefine	AGCTCTTTACTCAGTT-1	316.388	354.423	Undefine	AGTTACCGCACATGGT-1	380.922	122.608	Undefine	AGTGATATGAGTAGTT-1	266.839	249.435	Adenocarcinoma	AGTCACTAGCTCTCGA-1	203.818	396.422	Undefine	CAAACGGTCGCACTTT-1	349.556	216.821	Undefine	CCATAGGTTGGCGTGG-1	410.935	285.447	Undefine	ATCAGCCTCATGCTGC-1	177.163	359.877	Undefine	CCCAGAGGAGGGCGTA-1	392.036
ATTCAGTAGCAGGGTC-1	376.654	164.14	Undefine	GATAACTCGCACTGTG-1	287.986	373.562	Undefine	CCATTTCTACCTATTA-1	204.96	305.091	Undefine	CCAACGATGCACTGAT-1	350.101	200.463	Undefine	AGTTGACATCGGCTGG-1	466.941	173.995	Undefine	AGCTGAAGTAAACCAA-1	194.823	214.207	Undefine	AGTTACTCTATCGTGG-1	431.783	368.473	Undefine	AGTGATTCAAGCAGGA-1	332.228	382.327	Adenocarcinoma	AGTCAGCCACCGCCTG-1	438.217	172.696	Undefine	CAAACTACGATAGAGA-1	450.423	373.161	Undefine	CCATAGTCAGTAACCC-1	435.725	133.875	Undefine	ATCAGCTCGTCCACTA-1	235.252	118.088	Bronchus /Bronchiole	CCCAGTTAAGGCGCCG-1	274.51
ATTCATATACTGTCCA-1	259.35	277.259	Undefine	GATACGATGGGAGTCA-1	260.102	226.498	Undefine	CCCAAACATGCTGCTC-1	323.346	366.965	Undefine	CCAACGCTTGCCAGGG-1	461.664	415.189	Undefine	AGTTGACGGTCCTTGC-1	144.514	282.215	Undefine	AGCTGCATTTGAGGTG-1	83.1635	130.004	Undefine	AGTTATTCAGACTGTG-1	84.5511	427.181	Adenocarcinoma	AGTGCACGCTTAAGAA-1	218.046	407.997	Undefine	AGTCCATTGGCTGATG-1	278.233	403.138	Undefine	CAAACTATTGAGCTTC-1	457.873	342.419	Undefine	CCATCCATACCAAGTC-1	438.314	205.283	Undefine	ATCAGTAGGCAGGGAT-1	377.575	368.818	Undefine	CCCGACCATAGTCCGC-1	402.655
ATTCCCACATAAACAA-1	382.685	161.063	Undefine	GATAGGTAACGTTGAC-1	240.53	275.279	Undefine	CCCAACATACGTCGCG-1	279.606	189.055	Undefine	CCAAGAAAGTGGGCGA-1	226.511	244.641	Undefine	AGTTGGCAAGGCTAGA-1	120.76	423.774	Undefine	AGCTGCTGTGCCGAAT-1	83.9584	109.152	Undefine	AGTTCCTACAGAATTA-1	353.073	238.195	Undefine	AGTGCGTAGCTCGTAA-1	261.929	225.256	Undefine	AGTCCCGCCTTTAATT-1	422.626	386.648	Vessels	CAAACTCGCGACGCCG-1	248.628	456.997	Normal	CCATCGCAGTTAAACT-1	222.302	276.691	Undefine	ATCATCCAATATTTGT-1	287.482	269.784	Undefine	CCCGCAGCGCGAACTA-1	236.501
ATTCCCGAAGGTACAG-1	186.481	70.5919	Undefine	GATATGAGACACTAAC-1	289.19	347.124	Bronchus /Bronchiole	CCCAACCACACTAACA-1	476.554	300.994	Undefine	CCAATAGTGCCGTCGA-1	331.97	216.237	Vessels	AGTTTCGCAGGTCGGA-1	450	292.705	Hyperplasia	AGCTGTAACCTCAATC-1	392.642	416.429	Bronchus /Bronchiole	AGTTCCTATTTATGTT-1	277.549	283.45	Undefine	AGTGCTAAACACAGCA-1	165.337	388.542	Vessels	AGTCCCTCGCAGAAAG-1	377.833	486.968	Undefine	CAAAGATTATTGGGCC-1	195.471	175.31	Undefine	CCATCTTGTTCACAAT-1	479.137	217.369	Undefine	ATCATTGTACCGCATT-1	154.841	66.9681	Undefine	CCCGCCATGCTCCCGT-1	413.514
ATTCCTCCGCCAGTGC-1	397.948	212.576	Undefine	GATATGCGGTAGCCAA-1	402.77	385.426	Normal	CCCAATTTCACAACTT-1	302.922	183.512	Undefine	CCAATGTCACAGCAAG-1	313.598	238.719	Undefine	AGTTTGCACCTGCCTC-1	183.159	320.438	Undefine	AGCTTATAGAGACCTG-1	99.307	339.136	Undefine	AGTTCTGCGTTGTATC-1	453.496	142.197	Undefine	AGTGCTTGCACGAATA-1	284.43	387.051	Adenocarcinoma	AGTCGACGGTCTCAAG-1	302.698	371.237	Bronchus /Bronchiole	CAAATCTCTCACAAGG-1	268.288	157.905	Undefine	CCATGCCTGTTTAGTA-1	312.148	250.298	Undefine	ATCCAACGCAGTCATA-1	373.32	198.931	Vessels	CCCGCGCAATGCACCC-1	416.29
ATTCGACGCCGGGCCT-1	323.541	165.063	Bronchus /Bronchiole	GATATTGAGATTGGCG-1	315.086	411.262	Undefine	CCCAGTTAAGGCGCCG-1	278.16	344.974	Undefine	CCAATTACGGGTCGAG-1	410.778	389.565	Undefine	AGTTTGGCACGGGTTG-1	236.576	415.756	Undefine	AGCTTCAATACTTTGA-1	73.0126	237.322	Undefine	AGTTGACATCGGCTGG-1	469.368	165.621	Undefine	AGTGGCCCGCAAATGG-1	93.4217	398.985	Undefine	AGTCGGCCCAAACGAC-1	384.909	206.576	Undefine	CAAATGTCCTTCCGTG-1	257.706	257.456	Undefine	CCATGCTCTGCAGGAA-1	396.259	220.267	Undefine	ATCCAATGGAGGGTCC-1	268.798	160.329	Bronchus /Bronchiole	CCCGGTGGAAGAACCT-1	382.021
ATTCGTGCTATCTCTT-1	274.982	447.369	Undefine	GATCATTCCAAACATT-1	344.715	266.787	Undefine	CCCGACCATAGTCCGC-1	406.185	324.31	Normal	CCACAATGTACGTCTT-1	354.271	360.314	Undefine	AGTTTGGCCAGACCTA-1	252.974	180.928	Undefine	AGCTTCTTCTCGAGCA-1	486.751	169.874	Undefine	AGTTGACGGTCCTTGC-1	153.82	271.295	Undefine	AGTGGCGTCTGAAGGT-1	160.178	371.201	Undefine	AGTCGGCTCAACTTTA-1	261.203	148.111	Undefine	CAAATTGGATTATGCC-1	385.558	480.538	Undefine	CCATGGCCCTTGTACC-1	334.717	146.146	Undefine	ATCCAATGGTACCGAA-1	313.196	91.0791	Undefine	CCCGTAAGTCTAGGCC-1	294.419
ATTGAAGATCTTAGTG-1	349.328	244.21	Undefine	GATCCCTTTATACTGC-1	355.616	280.578	Undefine	CCCGCAGCGCGAACTA-1	240.145	293.403	Undefine	CCACACTGAGATATTA-1	302.055	238.175	Undefine	ATAAACCATTGGACGG-1	504.381	238.746	Undefine	AGCTTGATCTTAACTT-1	313.453	430.799	Undefine	AGTTGCGGTCCTCAAC-1	133.523	98.2987	Normal	AGTGGCTCCGTCGGCC-1	302.207	124.5	Undefine	AGTCGGTTGCGTGAGA-1	287.887	443.254	Undefine	CAAATTGTCAGCAAGC-1	447.167	314.369	Undefine	CCATTAGCGATAATCC-1	331.572	213.854	Normal	ATCCACATCGACAGAA-1	149.969	307.708	Undefine	CCCGTAGCTGGGAAGA-1	194.691
ATTGATCACCACATTT-1	232.27	99.8256	Undefine	GATCCGGGAATTAACA-1	290.394	320.687	Immune cell	CCCGCAGGGCCCAAAG-1	457.275	343.287	Undefine	CCACATGGCTCTTTAT-1	216.418	87.8122	Undefine	ATAAACGGACCCGTAA-1	248.513	280.285	E-Adenoma	AGGAAAGCCTCTGATG-1	94.7207	457.093	Undefine	AGTTGCTGACTGATAT-1	436.739	138.185	Undefine	AGTGGGAGTATACACG-1	505.957	92.5515	Undefine	AGTCGTATAAAGCAGA-1	149.25	334.479	Undefine	CAACACATCTCCTGCC-1	325.076	491.558	Undefine	CCATTCCCTGCCCACA-1	326.146	203.433	Undefine	ATCCAGAGCAACAACC-1	223.72	243.145	Undefine	CCCGTCAGCGTCTGAC-1	388.899
ATTGATGAGTCCTAAC-1	329.634	412.658	Undefine	GATCCTAAATCGGGAC-1	356.098	396.567	Undefine	CCCGCCATGCTCCCGT-1	416.97	215.323	Undefine	CCACCAACTTTACTGT-1	228.324	204.815	Adenocarcinoma	ATAAACGTTGCACCAC-1	184.003	429.984	Undefine	AGGAACGAACGACTTC-1	465.287	99.5516	Undefine	AGTTGGCAAGGCTAGA-1	130.514	409.834	Adenocarcinoma	AGTGGTGTTACCCGTG-1	261.059	112.38	Undefine	AGTCGTCGACCACCAA-1	193.564	369.558	Bronchus /Bronchiole	CAACGACCCGTTTACA-1	407.91	253.95	Undefine	CCATTTCTACCTATTA-1	191.408	305.797	Undefine	ATCCAGGATTCGTGAA-1	283.597	225.447	Bronchus /Bronchiole	CCCTCATTCTGGAATT-1	430.347
ATTGCCTATTAGACCG-1	141.368	153.185	Undefine	GATCCTCGACACTGGC-1	233.303	182.174	Bronchus /Bronchiole	CCCGGCTAGGTGAGAA-1	474.807	88.5631	Undefine	CCACGAATTTAACCTC-1	281.265	436.765	Undefine	ATAAAGGCTCGGTCGT-1	325.02	247.247	Undefine	AGGAAGCTGTCCGCCG-1	439.849	289.666	Undefine	AGTTTCGCAGGTCGGA-1	452.729	281.739	Immune cell	AGTGGTTGCGTATAGG-1	332.663	108.712	L-Adenoma	AGTCGTGGGCATTACG-1	237.338	166.82	Bronchus /Bronchiole	CAACGGTTCTTGATAC-1	421.747	213.19	Undefine	CCCAAACATGCTGCTC-1	312.518	369.126	Undefine	ATCCCATCCACAGCGC-1	158.787	111.305	Bronchus /Bronchiole	CCCTGAAATGAGTTGA-1	344.615
ATTGCGATCAGTAACT-1	223.777	407.734	Undefine	GATCGACACTATCTGA-1	363.385	237.82	Undefine	CCCGGTGGAAGAACCT-1	385.46	147.485	Undefine	CCACGAGAAGAGAATC-1	425.101	330.338	Undefine	ATAAAGGTCAAGTACG-1	486.897	370.719	Undefine	AGGACAGTCGAATCCC-1	333.816	216.103	Undefine	AGTTTGCACCTGCCTC-1	191.641	308.762	Adenocarcinoma	AGTGTGCTAAGATCGC-1	456.915	124.562	Undefine	AGTCTAAAGTATACTC-1	351.149	442.834	Undefine	CAACTATATCGAATGC-1	433.267	355.129	Undefine	CCCAACATACGTCGCG-1	267.873	187.153	Bronchus /Bronchiole	ATCCTACCTAAGCTCT-1	259.671	231.182	Undefine	CCCTGACTAACAAATT-1	308.416
ATTGCTGCTCCTCCAT-1	326.741	222.792	Undefine	GATCGCGGGCTCTCCA-1	310.81	252.033	Undefine	CCCGTAAGTCTAGGCC-1	297.921	166.643	Vessels	CCACGGAGCCATAAGA-1	259.206	162.994	Undefine	ATAAATATTAGCAGCT-1	305.305	173.332	Bronchus /Bronchiole	AGGACATCGCACGTCG-1	164.492	372.89	Undefine	AGTTTGGCACGGGTTG-1	243.859	402.045	Adenocarcinoma	AGTGTGGTCTATTGTG-1	413.343	167.078	Undefine	AGTCTCACAAGACTAC-1	220.008	169.338	Bronchus /Bronchiole	CAACTCCTTGATCCCG-1	420.495	240.739	Undefine	CCCAACCACACTAACA-1	469.27	301.788	Undefine	ATCCTGAATCGCTGCG-1	298.397	158.232	Vessels	CCCTGCCCAATCCGCT-1	290.075
ATTGGATTACAGCGTA-1	205.683	417.089	Undefine	GATCGCTACCCGATTT-1	223.306	400.422	Undefine	CCCGTCAGCGTCTGAC-1	392.389	247.374	Undefine	CCACGGTGCCCGGTAG-1	316.197	431.749	Bronchus /Bronchiole	ATAACGCCGGAGGGTC-1	314.65	349.618	Undefine	AGGACGACCCATTAGA-1	328.496	354.912	Undefine	AGTTTGGCCAGACCTA-1	260.026	172.288	Undefine	AGTTAAACACTTGCGA-1	297.296	233.71	Undefine	AGTCTGGACATCCTTG-1	427.963	145.832	Undefine	CAACTGCTCATCCGAT-1	173.557	260.524	Undefine	CCCAATGAGATTTGCA-1	166.865	199.363	Undefine	ATCCTGCGTGGAATGG-1	253.936	227.544	Undefine	CCCTGCGCTACGCATA-1	329.653
ATTGGTAGGATCCGCT-1	391.856	90.3477	Undefine	GATCGGTGGCCATAAC-1	354.411	307.016	Undefine	CCCTCATTCTGGAATT-1	433.778	226.047	Undefine	CCACGTAAATTAGACT-1	319.702	481.789	Undefine	ATAACGGAGTCCAACG-1	373.131	332.375	Undefine	AGGACGCTCGATGTTG-1	184.611	165.165	Adenocarcinoma	ATAAACGGACCCGTAA-1	255.6	269.466	Undefine	AGTTAAGTCAACCGCT-1	234.829	165.897	Undefine	AGTCTTCTCCTCAAAT-1	386.588	295.862	Vessels	CAACTTGTAGTGGGCA-1	475.154	225.963	Undefine	CCCAATTTCACAACTT-1	291.737	181.48	Undefine	ATCCTGCTGCAGATAG-1	484.255	227.667	Undefine	CCCTTTGACAGGTCTT-1	232.398
ATTGTACAACTCGGCT-1	317.263	425.644	Normal	GATCGTGACTGATATC-1	296.296	317.615	Undefine	CCCTGAAATGAGTTGA-1	348.107	205.503	Undefine	CCACTATCCGGGTCAC-1	343.695	462.933	Undefine	ATAAGGTGGAGAACAT-1	229.582	315.916	Undefine	AGGACTTATAGGAGAA-1	141.745	493.661	Undefine	ATAAACGTTGCACCAC-1	192.349	415.911	Adenocarcinoma	AGTTACCCTTAAGACT-1	397.804	115.114	Undefine	AGTCTTTAAAGTGTCC-1	138.337	320.808	Undefine	CAAGACTCAGAAGCGC-1	336.095	512.72	Undefine	CCCACTCCACGGTATC-1	237.533	77.0812	Undefine	ATCGACCCAATACAGA-1	263.309	282.24	Bronchus /Bronchiole	CCGAAAGTGGTGAGCA-1	427.21
ATTTACAGTTTACTGG-1	356.898	207.283	Undefine	GATCTTGGAGGGCATA-1	262.09	309.425	Undefine	CCCTGACTAACAAATT-1	311.899	114.228	Undefine	CCACTGGTGGCTGGTT-1	306.346	145.226	Undefine	ATAAGTAGGATTCAGA-1	357.456	424.558	Undefine	AGGAGACATCCACAGT-1	224.052	83.2858	Hyperplasia	ATAAAGGCTCGGTCGT-1	330.475	237.191	Undefine	AGTTACCGCACATGGT-1	384.999	135.005	Undefine	AGTGAACAAACTTCTC-1	266.48	409.254	Undefine	CAAGAGGGCGGAGTAC-1	248.44	329.458	Undefine	CCCAGTAAACTTGGGA-1	218.417	106.742	Normal	ATCGACTCTTTCCGTT-1	381.459	280.761	Undefine	CCGAACCTTCCCGGCC-1	235.837
ATTTACTAAGTCCATT-1	339.543	453.77	Normal	GATCTTTGCAGGGTAT-1	312.918	205.721	Bronchus /Bronchiole	CCCTGCCCAATCCGCT-1	293.584	136.58	Undefine	CCAGAAAGCAACTCAT-1	228.928	191.519	Undefine	ATAAGTAGGGCGACTC-1	304.823	438.786	Undefine	AGGAGAGTCTGGCTAC-1	236.649	69.894	Hyperplasia	ATAAATATTAGCAGCT-1	311.24	164.854	Undefine	AGTTATTCAGACTGTG-1	73.0343	456.231	Hyperplasia	AGTGAAGATGGTGTCC-1	395.463	477.913	Undefine	CAAGATATTATAACGT-1	252.071	381.3	Undefine	CCCAGTTAAGGCGCCG-1	266.331	346.619	Undefine	ATCGCACGATTGTTCA-1	482.467	135.971	Undefine	CCGAAGTATATTGTTC-1	399.155
ATTTCCGGGTTCTGCG-1	210.36	190.296	Undefine	GATGACAAGTAGGGCA-1	192.833	183.68	Normal	CCCTGCGCTACGCATA-1	333.106	155.016	Bronchus /Bronchiole	CCAGAGACAAAGCCGG-1	398.751	149.517	Normal	ATAAGTTACCGCGACG-1	255.627	250.744	Undefine	AGGAGCGTTTATTATC-1	543.131	119.914	Undefine	ATAACGCCGGAGGGTC-1	320.267	337.378	Undefine	AGTTCACCGGTTGGAC-1	421.61	116.171	Undefine	AGTGACCTACTTTACG-1	274.036	244.473	Undefine	CAAGCAACGTCGGAGT-1	337.911	209.371	Undefine	CCCGAAGTTTCGCGAA-1	259.856	105.262	Bronchus /Bronchiole	ATCGCACGCCGGGAGA-1	370.298	266.701	Undefine	CCGACAAAGGGAGTGC-1	335.867
ATTTGCGCGAGTAGCT-1	222.731	177.31	Undefine	GATGCGTCCTGCATTC-1	304.306	268.293	Undefine	CCCTGGTATGGGCGGC-1	487.157	321.418	Vessels	CCAGATAGTTGAGTGA-1	360.193	357.292	Undefine	ATAATAGCTGTTGAAT-1	248.211	286.917	E-Adenoma	AGGATAAAGTCGGGAT-1	391.541	287.831	Undefine	ATAAGGTGGAGAACAT-1	237.014	304.337	Adenocarcinoma	AGTTCCTACAGAATTA-1	355.724	256.832	Undefine	AGTGACTGTGACACAA-1	151.469	159.564	Undefine	CAAGCACCAAATGCCT-1	417.364	309.548	Undefine	CCCGACCATAGTCCGC-1	397.246	325.591	Undefine	ATCGGAGACAGACGGC-1	208.304	323.926	Undefine	CCGACGGGCATGAGGT-1	213.997
[truncated: 3,892 more rows]
[truncated: 22 more columns]
