# Supplementary material for: Spatial Profiling Reveals Distinct Molecular and Immune Evolution of Mouse Lung Adenocarcinoma Precancers with or Without Carcinogen Exposure
Source: Adv Sci (Weinh). 2026 Jan 25;13(17):e12597. doi: 10.1002/advs.202512597 (PMC13042775; doi:10.1002/advs.202512597)
Supplement: Supplementary file 2 — Supporting File 2: advs73897‐sup‐0002‐TableS1‐S7.zip. [file ADVS-13-e12597-s001.zip › Supplementary Table 7.xlsx]

## Sheet: gsea_129S4_K_hallmark_4comparis
Comparison	GeneSet	enrichmentScore	NES	pvalue	p.adjust	core_enrichment
HPvsNM	HALLMARK_E2F_TARGETS	0.473022	1.433	7.61445307943226e-05	0.00350265	Psmc3ip/Wdr90/Cenpm/Melk/Ccp110/Ccnb2/Top2a/Shmt1/Hells/Tacc3/Spc24/Racgap1/Rfc2/Prps1/Ung/Pms2/Rpa3/Pttg1/Birc5/Cdca3/Mcm6/Gins1/Chek2/Ube2t/Chek1/Mxd3/Cdk1/Ncapd2/Spag5/Pop7/Tk1/Cdc25a/Cdca8/Lmnb1/Cit/Xrcc6/Espl1/Hmgb3/Ccne1/Rfc3/Msh2/Mcm5/Cdkn3/Depdc1a/Asf1b/Brca1/Rpa2/Mms22l/Hmmr/Aurkb/Orc6/Mad2l1/Pole/Plk4/Spc25/Mre11a/Nasp/Zw10/Dut/Atad2/Rnaseh2a/Nudt21/Cenpe/Kif4/Cse1l/Rad51ap1/Nup205/Ipo7…
HPvsNM	HALLMARK_TGF_BETA_SIGNALING	-0.363374	-1.7956	0.00016432	0.00377937	Ski/Rab31/Smad7/Wwtr1/Fkbp1a/Sptbn1/Id1/Tjp1/Id3/Hipk2/Nog/Smurf2/Bcar3/Ppp1r15a/Bmpr2/Eng/Smad6
EADvsHP	HALLMARK_TNFA_SIGNALING_VIA_NFKB	-0.506271	-1.41573	0.000146239	0.00643453	Vegfa/Sik1/Klf2/Rel/Plaur/Mxd1/Klf9/Litaf/Tnip2/Dusp1/Abca1/Pfkfb3/Birc2/Egr2/Maff/Cebpb/Tap1/Klf6/Panx1/Zfp36/Atp2b1/Jun/G0s2/Ier5/Icam1/Junb/Tank/Ier2/Bhlhe40/Olr1/Relb/Hes1/Sgk1/Birc3/Irs2/Ccl20/Dusp2/Gem/Ackr3/Tnfaip2/Map3k8/Marcks/Ptpre/Lif/Cxcl10/Sphk1/Nfil3/Gch1/Csf1/Fosl2/Zc3h12a/Gfpt2/Il7r/Irf1/Ccl5/Fos/Cd80/Tnfaip8/Nfkbia/Klf4/Tnfrsf9/Ldlr/Bcl3/Dnajb4/Spsb1/F3/Ccl4/Plau/Serpine1/Plek/Ce…
LADvsEAD	HALLMARK_G2M_CHECKPOINT	0.420657	1.75671	2.77751211692075e-06	6.54776157869369e-05	Stil/Mybl2/Exo1/Polq/Ttk/Cdc25a/Cdkn3/Ube2c/Orc5/Kif11/Pttg1/Knl1/Espl1/Fbxo5/Cdc6/E2f3/Cenpf/Traip/Ccnb2/Gins2/Kif15/Tpx2/Tacc3/Kif20b/Egf/Nsd2/Slc7a1/Mcm5/Plk4/Hmmr/Cenpa/Brca2/Cdc25b/Kif4/Pbk/Kif23/E2f2/Aurka/Pole/Gspt1/Ccna2/Ccnf/Meis2/Mki67/Aurkb/Plk1/Prmt5/Prc1/Orc6/Rpa2/Dbf4/Racgap1
LADvsEAD	HALLMARK_E2F_TARGETS	0.408707	1.70843	3.92865694721621e-06	6.54776157869369e-05	Cenpm/Mybl2/Dscc1/Brca1/Rad1/Cdc25a/Cdkn3/Cdkn2a/Ccp110/Depdc1a/Pttg1/Mxd3/Espl1/Xrcc6/Spc25/Cdca3/Ipo7/Tk1/Pms2/Ccnb2/Ube2t/Dclre1b/Msh2/Tacc3/Chek2/Mcm5/Plk4/Hmmr/Cit/Brca2/Cdc25b/Kif4/Zw10/Cdca8/Aurka/Pole/Gspt1/Lyar/Eif2s1/Mki67/Mms22l/Asf1b/Pold2/Gins3/Aurkb/Ncapd2/Plk1/Nup205/Orc6/Rpa2/Dlgap5/Racgap1/Melk/Prdx4/Smc4/Naa38/Prps1/Asf1a/Lig1
LADvsEAD	HALLMARK_MITOTIC_SPINDLE	0.328503	1.38411	0.00204495	0.0255618	Pif1/Ect2/Ttk/Mid1/Fgd4/Ophn1/Kif3c/Wasf1/Tuba4a/Als2/Kif11/Kntc1/Tubd1/Espl1/Fbxo5/Sass6/Fgd6/Cenpf/Ccnb2/Sac3d1/Kif15/Tpx2/Kif20b/Tsc1/Brca2/Kif4/Cd2ap/Kif23/Pcgf5/Cep57/Aurka/Hdac6/Anln/Uxt/Ppp4r2/Map1s/Rhof/Plk1/Prc1/Nck2/Rasa2/Dlgap5/Racgap1/Llgl1/Ckap5/Kptn/Smc4/Arhgap10/Atg4b
LADvsEAD	HALLMARK_MYOGENESIS	-0.538294	-1.81621	7.92487652126304e-07	3.96243826063152e-05	Ablim1/Col3a1/Hrc/Mb/Foxo4/Ifrd1/Dmpk/Rb1/Rit1/Smtn/Ckmt2/Lpin1/Sorbs3/Tpm2/Sod3/Apod/Hspb2/Itgb4/Cav3/Tcap/Des/Gsn/Cdh13/Mras/Gnao1/Ppp1r3c/Sorbs1/Tnnt3/Lama2/Gadd45b/Fhl1/Eno3/Sgcg/Casq1/Efs/Ptgis/Ckm/Casq2/Ldb3/Tnnt2/Csrp3/Pgam2/Fxyd1/Mylpf/Cfd/Mybpc3/Acsl1/Actn2/Myl4/Fabp3/Myh11/Sln/Nqo1/Myom1/Myl7
ADCvsLAD	HALLMARK_ALLOGRAFT_REJECTION	-0.429285	-1.6352	0.00013762	0.0034405	Gbp2/Irf7/Ccl5/Fas/Tlr2/Bcl10/Il18/Tgfb2/Ccl4/Cxcr3/Cxcl9/Lcp2/Csf1/Icosl/Irf8/Spi1/Cd3d/Il2rg/Cd28/Ccr2/H2-Oa/Il16/Gzma/Cd40/Nlrp3/Ccl2/Ly86/Ptprc/Cd3g/Capg/Lyn/Egfr/Cfp/Klrd1/Cd96/Lck/Gcnt1/Sit1/Cd3e/Stat4/Il2ra/Cd80/Itgal/Cd40lg/Crtam/F2r/Ifngr1/Ets1/Srgn/Itgb2/Igsf6/Gpr65/Ncf4/Ccr1/Was/Apbb1/Il12rb1/Ly75/H2-Ob/C2/Tnf/Il1b/Gzmb/Cd2/Cd8b1/H2-Q7/Ncr1/Cxcl13/Cd86/Itk/Cd79a
ADCvsLAD	HALLMARK_MYOGENESIS	-0.470224	-1.79665	2.10122057980021e-06	0.000105061	Lama2/Itgb5/Lsp1/Myl6b/Cryab/Cox7a1/Kifc3/Pdlim7/Adam12/Tead4/Col3a1/Tnni2/Sphk1/Psen2/Gadd45b/Gpx3/Sh3bgr/Gja5/Igf1/Col6a2/Ablim1/Slc6a8/Lpin1/Sgcd/Ncam1/Gsn/Vipr1/Bdkrb2/Nav2/Dtna/Mef2c/Sgcg/Des/Kcnh2/Fhl1/Sorbs1/Dmpk/Pygm/Pkia/Dapk2/Tnnc2/Fxyd1/Stc2/Tagln/Sod3/Mybpc3/Cox6a2/Myh11/Myom1/Gnao1/Csrp3/Ldb3/Ptgis/Myl4/Actn2/Tnnt3/Ckm/Ckmt2/Fabp3/Tcap/Tnnc1/Tnnt2/Sln/Casq2/Myom2/Myl7/Apod

## Sheet: gsea_129S4_URE_hallmark_4compar
Comparison	GeneSet	enrichmentScore	NES	pvalue	p.adjust	core_enrichment
HPvsNM	HALLMARK_E2F_TARGETS	0.388864	1.69515	3.74840269022534e-05	0.000937101	Rad51ap1/Dlgap5/Tacc3/Asf1b/Espl1/Ung/Ube2t/Plk4/Mcm2/Tcf19/Spc24/Cks2/Spag5/Cdkn3/Prps1/Stmn1/Mms22l/Wee1/Birc5/Bard1/Dclre1b/Mlh1/Rfc2/Kif4/Shmt1/Ccnb2/Rad1/Pold1/Pold2/Mthfd2/Pms2/Pold3/Rpa3/Hmgb3/Rpa1/Ccp110/Cdkn2a/Xrcc6/Rad50/Racgap1/Mcm4/Cdk1/Nup205/Hmmr/Prim2/Nudt21/Wdr90/Ing3/Cenpm/Tbrg4/Chek1/Pop7/Lig1/Slbp/Eif2s1/Xpo1/Lmnb1/Mcm6/Cit/Ncapd2/Smc6/Tipin/Atad2/Cdc25a/Gins1/Brca1/Orc6/Ipo7/P…
HPvsNM	HALLMARK_MYOGENESIS	-0.522707	-1.96332	7.59103582926499e-08	3.7955179146325e-06	Myoz1/Reep1/Tnnc2/Myl6b/Cacna1h/Pkia/Ache/Schip1/Itgb4/Tagln/Sgcg/Nqo1/Mef2c/Hdac5/Sgca/Tcap/Tpd52l1/Camk2b/Cav3/Ncam1/Aplnr/Sln/Casq2/Tnnt2/Pfkm/Ckmt2/Stc2/Pgam2/Casq1/Myom2/Actn2/Bdkrb2/Ckm/Tnnc1/Speg/Ldb3/Csrp3/Myom1/Cox7a1/Myl4/Myl7
EADvsHP	HALLMARK_G2M_CHECKPOINT	0.462075	1.72912	3.86221001592393e-05	0.000643702	Rad54l/Troap/Aurkb/Pole/Ttk/Exo1/Tpx2/Brca2/E2f3/Traip/Kpna2/Kif11/Mcm5/Kif22/Gins2/Mt2/Mad2l1/Cenpa/Ccna2/Dbf4/Slc7a1/Top2a/Cenpf/Pbk/Nek2/Ccnb2/Uck2/Hira/Prmt5/Mybl2/Tnpo2/Mki67/Pttg1/Hmgb3/Amd1/E2f2/Bub1/Hmmr/Ccnf/Nusap1/Cdk1/Gspt1/Plk1/Slc12a2/Ilf3/Myc/Hus1/Racgap1/Rbl1/Knl1
EADvsHP	HALLMARK_UV_RESPONSE_DN	-0.39364	-1.53456	0.00147912	0.0184889	Cap2/Atp2b1/Cav1/Gcnt1/F3/Insig1/Plcb4/Rbpms/Atp2b4/Sipa1l1/Ddah1/Pmp22/Plpp3/Smad7/Pik3cd/Add3/Cacna1a/Fbln5/Kit/Tfpi/Fyn/Akt3/Ptgfr/Ccn1/Dusp1/Grk5/Mgll/Nr1d2/Prkce/Bdnf/Mgmt/Amph/Dbp
EADvsHP	HALLMARK_INTERFERON_GAMMA_RESPONSE	-0.420934	-1.71013	1.39783231746079e-05	0.000349458	Zbp1/Cd69/Pnpt1/Bst2/Xaf1/Znfx1/Tnfsf10/Serping1/Cd86/Gbp8/H2-Q10/Ifit2/Upp1/Cfh/Psmb9/Il15ra/Cd40/Fcgr1/Isg20/Ripk2/Ifitm2/Irf2/Dhx58/H2-M3/Ifi27/Samd9l/Tnfaip3/Ifitm3/Ncoa3/Herc6/Nampt/Nod1/Stat2/Ogfr/Epsti1/Fas/Tdrd7/Eif4e3/Helz2/Rtp4/Socs1/Irf8/Irf9/Gzma/Fgl2/Nfkbia/Irf1/Cmklr1/Stat1/Pml/Oas3/Slc25a28/Samhd1/Trim21/Gbp4/Arid5b/Ube2l6/Parp14/Pde4b/Cmpk2/Lysmd2/Usp18/Tap1/Ifih1/Irf7/Lats2/Ddx60…
EADvsHP	HALLMARK_INTERFERON_ALPHA_RESPONSE	-0.543758	-1.96502	1.26959669408554e-06	6.34798347042769e-05	H2-Q10/Ifit2/Psmb9/Isg20/Cnp/Ripk2/Ifitm2/Irf2/Dhx58/Ifi27/Samd9l/Ifitm3/Herc6/Oas1a/Stat2/Ogfr/Epsti1/Tdrd7/Helz2/Rtp4/Irf9/Irf1/Gbp2/Slc25a28/Trim21/Uba7/Ube2l6/Tent5a/Parp14/Cmpk2/Usp18/Tap1/Ifih1/Irf7/Ddx60/Il7/Cxcl10/Ccrl2/Batf2/Tmem140/Ifit3/H2-Q7/Sell/Rsad2/Csf1/Oasl1
ADCvsLAD	HALLMARK_IL2_STAT5_SIGNALING	-0.421052	-1.39167	0.00641962	0.0291801	Il4ra/Gpr65/Ncs1/Map6/Car2/Plec/Ctsz/Abcb1a/Myc/Lif/P2rx4/Ifngr1/Hopx/Itgae/Selp/Klf6/Gucy1b1/Tnfrsf18/Pim1/Fgl2/Rgs16/Syngr2/Ecm1/Slc29a2/Cdc6/Tgm2/Cst7/Cd48/Cish/Map3k8/Il10ra/Emp1/Odc1/Ikzf2/Tiam1/Gata1/Socs1/Glipr2/Spp1/Cd83/Ahcy/Rhoh/Capg/Flt3l/Tlr7/Enpp1/Il2ra/Ccne1/Ndrg1/Ptger2/Irf8/Gpr83/Drc1/Irf4/Ltb/Tnfrsf9/Il1r2/Cxcl10/Csf1/Ctla4/Icos/Tnfsf11/Sell/Il1rl1
ADCvsLAD	HALLMARK_ESTROGEN_RESPONSE_LATE	-0.433812	-1.42686	0.00331806	0.0166994	Plk4/Mill2/Prkar2b/Ptpn6/Calcr/Lamc2/Hspb8/Aldh3b1/Itpk1/Klf4/Gla/Sfn/Car2/Wfs1/Pdcd4/Cxcl14/Scarb1/Nrip1/Il6st/Kif20a/Cpe/Gins2/Fabp5/Egr3/Trim29/Slc29a1/Pkp3/Tfpi2/Cacna2d2/Cyp26b1/Cdc6/Siah2/Dusp2/Igfbp4/Cish/Cyp4f15/Chst8/Id2/Jak1/Mapt/Pcp4/Tiam1/Prlr/Cxcl12/Il17rb/Pgr/Hmgcs2/Nbl1/Cav1/Atp2b4/Sult2b1/Kcnk5/Mest/Agr2/Ccna1/Olfm1/Hr/Klk11/Scube2/Ass1/Ltf/Foxc1/Tpd52l1/Serpina3m/Car12/Serpina3n/…
ADCvsLAD	HALLMARK_MYOGENESIS	-0.443132	-1.45966	0.00333988	0.0166994	Ncam1/Gja5/Col6a2/Efs/Aebp1/Schip1/Tgfb1/Des/Fxyd1/Sgcd/Gpx3/Syngr2/Myoz1/Stc2/Fhl1/Apod/Tnnt1/Col6a3/Lsp1/Myh11/Tnni2/Tnnt3/Fgf2/Pygm/Col3a1/Col15a1/Acsl1/Pgam2/Casq1/Myom1/Ckm/Gsn/Tpd52l1/Myom2/Gnao1/Ptgis/Myl4/Tcap/Ldb3/Sod3/Mybph/Fabp3/Sln/Ckmt2/Actn2/Casq2/Csrp3/Tnnt2/Mybpc3/Tnnc1/Myl7
ADCvsLAD	HALLMARK_TNFA_SIGNALING_VIA_NFKB	-0.46189	-1.53014	0.000527625	0.00376875	Jun/Socs3/Ccl5/Ackr3/B4galt5/Klf4/Cdkn1a/Sat1/Nr4a3/Ccnl1/Stat5a/Myc/Lif/Ripk2/Ptger4/Bcl3/Litaf/Il6st/Klf6/Tubb2a/Icam1/Nfkbia/Panx1/Il18/Marcks/Egr3/Icosl/Ier5/Tnfaip3/Tlr2/Egr1/Msc/Plek/Il12b/Dusp5/Dusp2/Klf10/Map3k8/Nfkb2/Il1a/Tnfaip8/Ccl2/Id2/Ptpre/Olr1/Ehd1/Gfpt2/Relb/Plaur/Atf3/Cd83/Kynu/Il1b/Egr2/Pde4b/Ccrl2/Gpr183/Il7r/Ptgs2/Tnfaip2/Nfkbie/Klf2/Cxcl5/Ptx3/Tnf/Ccl4/Fosl1/Cxcl3/Zc3h12a/Cd8…
ADCvsLAD	HALLMARK_INTERFERON_GAMMA_RESPONSE	-0.471041	-1.55719	0.000214945	0.0018973	Isoc1/Txnip/Ifitm3/H2-D1/Gbp8/Epsti1/Nfkb1/Il18bp/Gch1/Pla2g4a/C1rb/Klrk1/Stat1/Ptpn6/Psmb8/Ccl7/Lgals3bp/St8sia4/Socs3/Il4ra/Ccl5/Ogfr/Gbp4/Cdkn1a/Ifnar2/Fas/Ripk2/Ptpn1/Upp1/Selp/Bst2/Stat4/Icam1/Nfkbia/Fcgr1/Pim1/Vcam1/Mvp/Fgl2/Tnfaip3/Lcp2/Casp4/Psmb9/Ube2l6/Fpr1/Dhx58/Oasl1/Oas2/Irf5/Pfkp/H2-Q7/Csf2rb2/Oas3/Ccl2/Il10ra/Itgb7/Nlrc5/Cd38/Ifit3/Socs1/Cd274/H2-Q10/Gzma/Batf2/Bank1/Pde4b/Apol6/Sl…
ADCvsLAD	HALLMARK_KRAS_SIGNALING_UP	-0.474744	-1.56753	0.000227676	0.0018973	Il1rl2/Tmem176a/Angptl4/Klf4/Plvap/Ppbp/Kif5c/Cidea/Car2/Ikzf1/Cbl/Abcb1a/Lif/Ctss/C3ar1/Plat/Ephb2/Cpe/Lcp1/Laptm5/Gucy1a1/Nin/Sparcl1/Scn1b/Gpnmb/Rgs16/Tnfaip3/Adgra2/Ets1/Tspan7/Pdcd1lg2/Apod/Il33/Mafb/Il10ra/Id2/Dock2/Arg1/Pcp4/Hdac9/Emp1/Fcer1g/Gfpt2/Lat2/Slpi/Csf2ra/Plaur/Spp1/Itga2/Il1b/Cxcr4/Ace/Hsd11b1/Il2rg/Map4k1/Itgb2/Il7r/Ptgs2/Akap12/Irf8/Cfh/Cd37/Cmklr1/Satb1/Kcnn4/Cfb/Serpina3m/Sc…
ADCvsLAD	HALLMARK_COMPLEMENT	-0.525409	-1.72947	2.78007771247501e-06	3.47509714059376e-05	Prkcd/Pdp1/Car2/Sh2b3/Lyn/Ctss/Gngt2/Pik3cg/Plat/Lgals3/Adam9/Pim1/Dock10/Zeb1/Tnfaip3/Tfpi2/Lcp2/C1qa/Fyn/Casp4/Psmb9/C1qc/Gzmb/S100a13/Prcp/Pla2g7/Fn1/Plek/Dusp5/Cda/Itgam/Mt3/Fcer1g/Olr1/Ehd1/Cp/Mmp8/Plaur/Rasgrp1/Gzma/Kynu/Cd55b/F7/Cdk5r1/Was/Apoc1/Zfpm2/C3/Lck/Cfh/Serping1/Lrp1/Gata3/F10/Timp1/Pik3r5/Ltf/Cfb/Scg3/Cxcl3/Serpina1b/Cd40lg/Mmp12/Klk1/Cxcl1/Il6/Spock2/Actn2/S100a9/Cr2
ADCvsLAD	HALLMARK_IL6_JAK_STAT3_SIGNALING	-0.627472	-1.88939	4.14126861103899e-07	6.90211435173165e-06	Stat1/Ccl7/Acvrl1/Jun/Socs3/Il4ra/Tnfrsf12a/Cbl/Fas/Ptpn1/Ifngr1/Il6st/Tgfb1/Pim1/Lepr/Tlr2/Bak1/Pf4/Map3k8/Csf2rb2/Itga4/Cntfr/Cd38/Il17rb/Socs1/Il17ra/Ebi3/Csf2ra/Il1b/Il2ra/Il2rg/Tnf/Pik3r5/Cd14/Csf3r/Ccr1/Cxcl3/Ltb/Dntt/Il12rb1/Il1r2/Cxcl9/Cxcl10/Csf1/Cxcl1/Il6/Il9r
ADCvsLAD	HALLMARK_INFLAMMATORY_RESPONSE	-0.596601	-1.97227	1e-10	2.5e-09	Gpc3/Lyn/Kcna3/Myc/Lif/Slc7a2/Ripk2/Ptger4/P2rx4/C3ar1/Calcrl/Klf6/Bst2/Icam1/Nfkbia/Pcdh7/Cd82/Il18/Icosl/Scn1b/Rgs16/Lcp2/Tlr2/Il18rap/Fpr1/Axl/Nod2/Il12b/Hrh1/Cd48/Gna15/Sele/Il1a/Ccl2/Il10ra/Ptpre/Olr1/Lta/Msr1/Ebi3/Plaur/Rasgrp1/Il1b/Cxcr6/Cd55b/Cybb/Pde4b/Rgs1/Ccrl2/C5ar1/Gpr132/Gpr183/Il7r/Lck/Ptger2/Mefv/Bdkrb1/Emp3/Has2/Icam4/Cxcl5/Ifitm1/Clec5a/Sgms2/Ffar2/Cmklr1/Aqp9/Cd40/Timp1/Ccr7/Pi…
ADCvsLAD	HALLMARK_ALLOGRAFT_REJECTION	-0.649339	-2.13244	1e-10	2.5e-09	Lyn/Fas/Lif/Ripk2/Bcl3/Ctss/Ifngr1/Crtam/Thy1/Prkcg/Stat4/Icam1/Ly75/F2r/Tgfb1/Il18/Icosl/Hcls1/Dyrk3/Lcp2/Tlr2/Il18rap/Ets1/Elf4/Gzmb/Il12b/Nos2/Cd3g/Ptprc/H2-Q7/Gcnt1/Pf4/H2-Ob/Ccl2/Ccr5/Il16/Spi1/Hdac9/Egfr/Prkcb/Zap70/Cd1d1/Socs1/H2-Q10/Ncf4/Il12a/Cd3d/Gzma/Il1b/Cd3e/Capg/Cxcr3/Cdkn2a/Itgal/H2-Oa/Was/Itk/Il2ra/Il2rg/Map4k1/Itgb2/Lck/Cfp/Irf8/Tlr6/Cd28/Srgn/Sit1/Tnf/Cd40/Ccl4/Timp1/Fgr/Bcat1/C…

## Sheet: gsea_129S4_KvsURE_IN_hallmark_4
Type	GeneSet	enrichmentScore	NES	pvalue	p.adjust	core_enrichment
HP	HALLMARK_MYOGENESIS	0.446239	1.57129	0.000659899	0.00824873	Myl7/Myl4/Cox7a1/Myom1/Speg/Csrp3/Stc2/Ckm/Tnnc1/Ldb3/Pgam2/Actn2/Tnnt2/Tpd52l1/Myom2/Itgb4/Ckmt2/Sln/Casq2/Cacna1h/Pfkm/Cav3/Bdkrb2/Col15a1/Camk2b/Tcap/Sgca/Ncam1/Apod/Myl6b/Nqo1/Pkia/Pick1
HP	HALLMARK_ALLOGRAFT_REJECTION	-0.383726	-1.74553	1.08923709077585e-05	0.00018154	St8sia4/Pf4/Trat1/Spi1/H2-DMb1/Timp1/Ereg/Ikbkb/Fgr/Nlrp3/Map4k1/Ube2n/Elf4/Cd3e/Sit1/Il1b/Cd3d/Cd8a/Ccl4/Ripk2/Gpr65/Fas/Irf8/Cd40/Tlr3/Nos2/Tlr6/Il15/Cfp/Ccr2/Ets1/Ccr1/Tap1/Cd86/Gbp2/Itk/Stat1/H2-Ob/Stab1/Socs1/Ccl5/Csf1/Egfr/H2-Q7/Irf7/Lck/Prkcb/Cxcr3/Cd96/Il7/Cd40lg/Cd3g/Cd28/Gzma/Il4/H2-Oa/Cxcl9/Ncr1/Crtam/Il12rb1/Cd1d1
HP	HALLMARK_INTERFERON_ALPHA_RESPONSE	-0.48413	-2.00078	1.88065776466388e-06	4.7016444116597e-05	Irf1/Psmb8/Ube2l6/Ifitm3/Slc25a28/Trim26/Parp12/Bst2/Ogfr/Trim14/Casp8/Psmb9/Dhx58/Tdrd7/Irf2/Procr/Ccrl2/Ifitm2/Parp14/Ifi27/Helz2/Stat2/Irf9/Tmem140/Uba7/Nmi/Pnpt1/Ripk2/Gbp3/Samd9l/Rtp4/Cmpk2/Il15/Oasl1/Tap1/Gbp2/Sell/Csf1/Ifit2/H2-Q7/Irf7/Herc6/Ddx60/Il7/Ifit3/Batf2/Rsad2/Cxcl10
HP	HALLMARK_INTERFERON_GAMMA_RESPONSE	-0.441095	-2.00417	2.00055791504699e-09	1.0002789575235e-07	Nup93/Ccl7/Bst2/Mthfd2/Il2rb/H2-M3/Ogfr/Trim14/Casp8/Cmklr1/Pfkp/Psmb9/Csf2rb2/Ptpn6/Sppl2a/Dhx58/Tdrd7/Irf2/H2-DMa/Ncoa3/St8sia4/Il10ra/Ifitm2/Parp14/Ifi27/Nampt/Helz2/Ciita/Stat2/Irf9/Pde4b/Nmi/Pnpt1/Ripk2/Gbp3/Irf5/Fas/Xaf1/Il15ra/Irf8/Samd9l/Cd40/Rtp4/Cmpk2/Il15/Samhd1/Nod1/Oasl1/Tap1/Cd86/Pml/Stat1/Nlrc5/Lats2/Sspn/Oas2/Socs1/Ccl5/Ifit2/Lysmd2/Itgb7/Fcgr1/Il18bp/H2-Q7/H2-M2/Oas3/Irf7/Herc6/T…
EAD	HALLMARK_MYOGENESIS	0.399486	1.80812	4.08494651227197e-05	0.000680824	Myl7/Csrp3/Tnnc1/Myl4/Sln/Myom1/Casq2/Mybpc3/Ckmt2/Sgcg/Ckm/Pgam2/Actn2/Tnni2/Igfbp3/Tnnt2/Myh11/Tcap/Ldb3/Myl6b/Fabp3/Ppfia4/Ncam1/Cacna1h/Spdef/Tnnt1/Sgca/Tnnt3/Sspn/Myom2/Tpd52l1/Mylpf
EAD	HALLMARK_KRAS_SIGNALING_DN	0.405495	1.74999	0.000507457	0.00507457	Zc2hc1c/Bmpr1b/P2rx6/Tent5c/Ryr2/Ckm/Edn1/Ccna1/Smpx/Lgals7/Plag1/Tg/Sidt1/Hsd11b2/Insl5/Gpr19/Ccr8/Serpina10/Kcnmb1/Tnni3/Arhgdig/Ntf3/Kcne2/Efhd1/Htr1b/Ybx2/Slc6a3/Celsr2/Entpd7/Magix
EAD	HALLMARK_INTERFERON_ALPHA_RESPONSE	-0.390162	-1.58092	0.0029086	0.0181788	Il15/Samd9l/Pnpt1/Trim26/Trim25/Psma3/Elf1/Ifitm2/Parp12/Csf1/Gbp3/Irf2/Irf7/Il4ra/Stat2/Nub1/Usp18/Rnf31/Oasl1/Ifitm1/Dhx58/Eif2ak2/Nmi/Ddx60/Trim14/Ifi44l/Gbp2/Il7/Ifit3/Rtp4/Ccrl2/Herc6/Psme2/Procr/Ifit2/Cxcl10/H2-Q10/Ifi44/Rsad2
EAD	HALLMARK_ALLOGRAFT_REJECTION	-0.350674	-1.58517	0.00107996	0.00899971	Timp1/Elf4/Cd86/Hcls1/Spi1/Traf2/Icam1/Hif1a/Irf7/Il4ra/Tgfb1/Abce1/Tlr2/Ube2d1/Il12b/Il18rap/Jak2/Inhbb/Acvr2a/Gpr65/Klrd1/Prf1/Prkcb/Fas/Fcgr2b/Ereg/St8sia4/Il18/Icosl/Cd40/Gbp2/Il7/Hdac9/Trat1/Ccr5/Fgr/H2-Ob/Tlr3/Stat4/Mmp9/Ncr1/Gzma/Bcl3/Ccl22/Il12a/Igsf6/Ccr1/Cd247/Socs1/Lif/H2-Q10/Ly75/Cdkn2a/Nlrp3/Cd40lg/Nos2/Cd80/Il1b/Il6/Tnf/Ccl7
EAD	HALLMARK_INTERFERON_GAMMA_RESPONSE	-0.349404	-1.60301	0.000473578	0.00507457	Lcp2/Ifitm2/Ciita/Rbck1/Parp12/Stat3/Samhd1/Ptpn2/Gbp3/Cd86/Irf2/Icam1/Tnfaip2/Hif1a/Irf7/Il4ra/Stat2/Usp18/Jak2/Il15ra/Vcam1/Rnf31/Oasl1/Pde4b/Tnfaip3/Dhx58/Irf5/Eif2ak2/Nmi/Ddx60/Fas/St8sia4/Cd69/Trim14/Csf2rb2/Mt2/Casp7/Cd40/Ifi44l/Xaf1/Il7/Il10ra/Zbp1/Cd274/Ifit3/Rtp4/Herc6/Stat4/Psme2/Ifit2/Pim1/Gzma/Gbp4/Cd38/Socs1/Cxcl10/H2-Q10/Oas3/Tnfsf10/Socs3/Casp4/Ifi44/Klrk1/Il6/H2-M2/Selp/Rsad2/Ccl7…
EAD	HALLMARK_IL6_JAK_STAT3_SIGNALING	-0.413798	-1.63953	0.00244501	0.0174643	Pik3r5/Stat3/Csf1/Ptpn2/Csf2ra/Il4ra/Stat2/Tgfb1/Tlr2/Cbl/Il15ra/Crlf2/Itga4/Osmr/Fas/Csf2rb2/Il7/Itgb3/Map3k8/Il1r1/Cd14/Pdgfc/Pim1/Acvr1b/Cd38/Ccr1/Socs1/Cxcl10/Cxcl3/Socs3/Cntfr/Il1b/Il6/Tnf/Ccl7
EAD	HALLMARK_INFLAMMATORY_RESPONSE	-0.416615	-1.90693	5.04136925911872e-07	1.26034231477968e-05	Psen1/Icam1/Hif1a/Irf7/Il4ra/Hpn/Tlr2/Il12b/P2rx7/Abca1/Il18rap/Itga5/Il15ra/Acvr2a/Il7r/Pdpn/Slamf1/Pde4b/Ifitm1/Calcrl/Kcna3/Mmp14/Eif2ak2/Ptpre/Icam4/Ahr/Nmi/Osmr/Ereg/Cd69/Sema4d/Scn1b/Adora2b/Il18/Icosl/Cd40/Msr1/Olr1/Itgb3/Il10ra/Il1r1/Pcdh7/Cd14/Gpr183/Ccl17/Rtp4/Ccrl2/Slc7a1/Osm/Tlr3/Rgs16/Nod2/Lta/Ccl22/C3ar1/Acvr1b/Sgms2/Ptger2/Clec5a/Ptafr/Rgs1/Lif/Cxcl10/Hbegf/Tnfsf9/Nlrp3/Tnfsf10/Apl…
EAD	HALLMARK_TNFA_SIGNALING_VIA_NFKB	-0.460486	-2.11621	6.57003627689519e-10	3.28501813844759e-08	Tlr2/Litaf/Il12b/Abca1/Efna1/B4galt5/Il15ra/G0s2/Pfkfb3/Il7r/Rcan1/Ier2/Gem/Trib1/Tank/Pde4b/Areg/Zc3h12a/Tnfaip3/Cebpd/Ptpre/Ninj1/Panx1/Nr4a3/Irs2/Cd69/Il18/Icosl/Olr1/Ier3/Atf3/Map3k8/Dusp5/Nr4a1/Dusp2/Gpr183/Clcf1/Nfil3/Nfkbie/Ccrl2/Serpinb8/Fosl2/Gfpt2/Plek/Ifit2/Bcl3/Spsb1/Fjx1/Relb/Snn/Id2/Kynu/Egr3/Fosb/Plau/Lif/Tnc/Plk2/Cxcl10/Hbegf/Slc2a6/Msc/Tnfsf9/Cxcl3/Socs3/Ackr3/Cd80/Il1a/Il1b/Il6/…
LAD	HALLMARK_MYOGENESIS	0.467912	2.0682	5.74934979837592e-08	2.61567287996099e-06	Apod/Ckm/Myh11/Myom2/Fxyd1/Tnnt2/Csrp3/Sln/Myl4/Myl7/Casq2/Sorbs1/Tnnc1/Ptgis/Tnnt1/Tcap/Stc2/Fabp3/Tnnt3/Actn2/Sphk1/Ckmt2/Reep1/Gadd45b/Tnnc2/Sgcg/Fhl1/Dmpk/Eno3/Ldb3/Des/Gsn/Sorbs3/Tagln/Ablim1/Gnao1/Mybpc3/Cox7a1/Tpm2/Sod3/Gpx3/Psen2/Lpin1/Pgam2/Itgb4/Myom1/Bdkrb2/Pygm/Lama2/Sh3bgr/Dapk2/Slc6a8/Tnni2/Pkia/Ocel1/Adam12/Cox6a2
LAD	HALLMARK_ESTROGEN_RESPONSE_LATE	0.375676	1.66972	0.000714522	0.00595435	Ltf/Agr2/Mapt/Scube2/Myb/Ccna1/Tnnc1/Klf4/Klk11/Foxc1/Hmgcs2/Cyp26b1/Klk10/Cxcl12/Ccn5/Calcr/Gal/Cacna2d2/Slc24a3/Tiam1/Add3/Slc1a4/Clic3/Nbl1/Sema3b/Fkbp5/Scnn1a/Serpina3n/Xrcc3/Mill2/Chpt1/Cxcl14/Npy1r/Bcl2/Pdlim3/Sgk1/Snx10/Aldh3b1/Batf/Cav1/Rapgefl1/Kif20a/Siah2/Tspan13/Prss23/Slc2a8/Slc7a5/Fgfr3
LAD	HALLMARK_KRAS_SIGNALING_UP	0.336113	1.49479	0.00615688	0.0398658	Ngf/Apod/Pigr/Cidea/Akap12/Itgbl1/Tmem100/Tnnt2/Klf4/Angptl4/Hsd11b1/Cfb/Gfpt2/Spon1/Prkg2/Satb1/Adam8/Ccnd2/Emp1/G0s2/Sema3b/Wnt7a/Cd37/Gpnmb/Mmd/Adgra2/Tspan1/Serpina3n/Scg5/F13a1/Adgrl4/Il7r/Nin/Ets1/Tspan7/Ace/Pecam1/Tfpi/Ank/Aldh1a3/Gucy1a1/Gng11/Tspan13/Eng/Bpgm/Cmklr1/Spp1/Flt4/Btbd3/Gypc/Cfh/Tlr8
LAD	HALLMARK_INFLAMMATORY_RESPONSE	-0.330276	-1.45331	0.00637853	0.0398658	Tpbg/Aqp9/Chst2/Adrm1/Mefv/Pvr/Ptger2/Csf1/Sema4d/Slc4a4/Il1r1/Tnfaip6/Slc7a1/Il15/Ccl22/Tlr3/Il12b/Aplnr/Ptgir/Hbegf/Hpn/Ros1/Lta/Nmur1/C3ar1/Ccl2/Cd55b/Ccl7/Pcdh7/Cxcl9/Ereg/Cxcl5/Icam4/Il18rap/Il6/Tnfsf9/Lif/Tnfrsf9/Ccl24
LAD	HALLMARK_G2M_CHECKPOINT	-0.401204	-1.75816	9.5805492625472e-05	0.00119757	Ythdc1/Ccnd1/Smc1a/Srsf1/Pafah1b1/Dr1/Syncrip/Mki67/Gspt1/Hus1/Incenp/Ctcf/Tgfb1/Xpo1/Stag1/Abl1/Bcl3/Lig3/Rbm14/Ccna2/Snrpd1/Tnpo2/Egf/Cdk4/Suv39h1/Kif5b/Hif1a/Top2a/Cdk1/Ccnt1/Kif15/Smc4/Hmgb3/Ccnf/Smad3/Rad23b/Dkc1/Plk4/Mt2/Nsd2/E2f4/Atrx/Top1/Kpnb1/Plk1/Hnrnpd/Mcm5/Cdc27/Cul3/Sap30/Prmt5/Cul5/Prpf4b/Jpt1/Myc/Fancc/E2f3/Dtymk/Mcm2/Chaf1a/Prim2/Gins2/Ss18/Hmmr/Cks2/Nup98/Mtf2/Birc5/Pola2/Hira/K…
LAD	HALLMARK_MYC_TARGETS_V1	-0.423794	-1.81038	2.63665733015445e-05	0.000439443	Pwp1/Psma4/Ppm1g/Psmd3/Psmc4/Psmd14/Psmd7/Cyc1/Smarcc1/Pabpc1/Eef1b2/Erh/Snrpa1/Cul1/Ywhae/Psma6/Rrm1/Ywhaq/Canx/Tfdp1/Dek/Eif3b/Eif4a1/Psmd8/Tcp1/Eif4g2/Cct5/Srsf1/Cops5/Syncrip/Prpf31/Psma1/Etf1/Gspt1/Cad/Cct3/Vdac3/Usp1/Tomm70a/Apex1/Xpo1/Tyms/Npm1/Ccna2/Phb2/Snrpd1/Prdx4/Cct2/Orc2/Cdk4/Hddc2/Ddx18/Dhx15/Ndufab1/Impdh2/Rad23b/Rfc4/Nhp2/Ilf2/Aimp2/Hspd1/Ncbp1/Sf3a1/Srpk1/Dut/C1qbp/Tufm/Psmc6/Pr…
LAD	HALLMARK_E2F_TARGETS	-0.461242	-2.02126	1.0462691519844e-07	2.61567287996099e-06	Nup107/Syncrip/Tfrc/Mki67/Cenpm/Pan2/Gspt1/Hus1/Luc7l3/Usp1/Zw10/Tipin/Gins4/Ctcf/Xpo1/Nup153/Asf1b/Stag1/Tk1/Wdr90/Dck/Prdx4/Orc2/Cdk4/Suv39h1/Top2a/Mlh1/Cdk1/Smc4/Atad2/Hmgb3/Plk4/Spag5/Naa38/Dut/Smc6/Pold3/Rad1/Lig1/Pa2g4/Plk1/Paics/Cnot9/Mcm7/Trp53/Hnrnpd/Mcm5/Nop56/Dscc1/Pop7/Prps1/Jpt1/Myc/Cdca8/Mthfd2/Asf1a/Mcm2/Prim2/Hmmr/Rfc3/Cks2/Eed/Birc5/Pola2/Rbbp7/Hells/Cse1l/Kpna2/Tcf19/Ppm1d/Nme1/…
IAC	HALLMARK_COAGULATION	0.37895	1.73467	0.000204606	0.00522512	Itga2/Apoa1/Hnf4a/Acox2/Mst1/Mmp8/Timp1/Apoc1/Plau/Cfb/Mmp9/Ctse/Pf4/C3/F10/Mmp3/Gsn/Dusp6
IAC	HALLMARK_COMPLEMENT	0.300611	1.52198	0.000830123	0.0138354	Ltf/Hnf4a/Cd55b/Actn2/Spock2/Mmp8/Timp1/Apoc1/Gzma/Cxcl1/Mmp12/S100a9/Cfb/C3/Dgkg/F10/Dusp5/Casp3/F5/F7/Kcnip2/Dusp6/Plaur/Pclo/Adam9/Ehd1/Il6
IAC	HALLMARK_KRAS_SIGNALING_DN	-0.48008	-1.63138	0.000209005	0.00522512	Tfcp2l1/Clstn3/Gprc5c/Slc16a7/Mfsd6/Btg2/Idua/Ccr8/Ybx2/Rsad2/Serpina10/Il12b/Synpo/Egf/Zbtb16/Pdcd1/Sptbn2/Magix/Hc/Slc6a3/Gdnf/Kcne2/Bmpr1b/Edar/Nudt10/Ptgfr/Nudt11/Cd207/Ifi44l/Nr4a2

## Sheet: gsea_129S4_KvsURE_OUT_hallmark_
Type	GeneSet	enrichmentScore	NES	pvalue	p.adjust	core_enrichment
HP	HALLMARK_MYOGENESIS	0.452406	1.72614	4.21194320252334e-05	0.000701991	Csrp3/Myl7/Actn2/Pgam2/Tcap/Sh3bgr/Sln/Casq2/Mybpc3/Ckmt2/Tnnt2/Col15a1/Fabp3/Myl4/Cacna1h/Tnnc1/Myom1/Cav3/Sgca/Spdef/Ckm/Fst/Stc2/Efs/Ctf1/Kcnh2/Ldb3/Apod/Aebp1/Pfkm/Itga7/Mras/Camk2b/Ppp1r3c
HP	HALLMARK_INTERFERON_GAMMA_RESPONSE	-0.511621	-2.29096	1e-10	3.6197640457785e-09	Samd9l/Nampt/Rapgef6/Il7/Irf1/Adar/Lats2/Irf2/Tdrd7/Nmi/Casp7/Irf9/Il10ra/Auts2/Ifih1/Batf2/Trim21/Parp14/Ifitm3/Rbck1/Il18bp/Cdkn1a/Ifitm2/Bst2/Nod1/Tap1/Ncoa3/Ripk2/Cd40/Il15/Eif4e3/Ccl5/Rnf31/Ube2l6/Cmklr1/Vamp5/Samhd1/Il15ra/Parp12/Fas/Cd38/Rnf213/Oas3/Pml/Pde4b/Rtp4/H2-Q7/Usp18/Helz2/Stat4/Itgb7/Gbp3/Irf7/Upp1/Cd69/Gzma/Il2rb/Herc6/Lysmd2/Ddx60/Bank1/Ifit1bl1/Ifit3/Cxcl10/Klrk1/Ifi44l/Gbp8/X…
HP	HALLMARK_INTERFERON_ALPHA_RESPONSE	-0.593299	-2.38306	1.4479056183114e-10	3.6197640457785e-09	Mov10/Ifi35/Psmb9/Pnpt1/Samd9l/Il7/Irf1/Adar/Irf2/Tdrd7/Nmi/Irf9/Trim12c/Ifih1/Batf2/Trim21/Parp14/Ifitm3/Ifitm2/Bst2/Tap1/Uba7/Ripk2/Il15/Gbp2/Rnf31/Ube2l6/Tmem140/Parp12/Rtp4/H2-Q7/Lpar6/Usp18/Helz2/Oas1g/Gbp3/Irf7/Herc6/Ccrl2/Ddx60/Ifit3/Cxcl10/Sell/Ifi44l/Ifit2/Ifi44/Oasl1/Cmpk2/Rsad2
EAD	HALLMARK_MYOGENESIS	0.383371	2.05578	1.56914249394323e-07	1.56914249394323e-06	Ckm/Sln/Pgam2/Casq2/Tnnt2/Ckmt2/Sgcg/Myom2/Tcap/Myl7/Actn2/Ldb3/Csrp3/Sh3bgr/Tnnc1/Mybpc3/Acsl1/Myl4/Camk2b/Cacna1h/Fst/Myom1/Ncam1/Myl6b/Fabp3/Spdef/Myh11/Stc2/Sgca/Tnnc2/Ankrd2
EAD	HALLMARK_MITOTIC_SPINDLE	-0.327321	-1.51738	0.00413149	0.0258218	Tbcd/Llgl1/Mapre1/Nck2/Synpo/Clasp1/Cttn/Nf1/Csnk1d/Shroom2/Ect2/Arhgap10/Kif15/Ttk/Arhgef3/Arhgef11/Mid1ip1/Dlg1/Rapgef5/Abl1/Sass6/Kif3c/Nin/Arfgef1/Incenp/Dlgap5/Lats1/Pcnt/Flnb/Bcr/Katnb1/Katna1/Arhgap27/Map3k11/Taok2/Clip1/Fscn1/Smc1a/Cep250/Atg4b/Bcar1/Tubd1/Kntc1/Ccdc88a/Pkd2/Abi1/Pcgf5/Pxn/Mark4/Cdc42ep2/Kif5b/Bub1/Cenpe/Cep72/Rasa2/Smc4/Wasf1/Sos1/Kifap3/Myo9b/Nedd9/Fgd4/Bcl2l11/Vcl/Rfc1…
EAD	HALLMARK_IL6_JAK_STAT3_SIGNALING	-0.391386	-1.61181	0.00383363	0.0258218	Stat2/Il3ra/Il4ra/Ifngr2/Csf2rb2/Myd88/Ifngr1/Ifnar1/Ptpn2/Il1r1/Lepr/Map3k8/Stat1/Pik3r5/Cxcl1/Acvr1b/Fas/Irf1/Irf9/Itgb3/Il12rb1/Acvrl1/Osmr/Pim1/Csf3r/Il17rb/Tlr2/Socs1/Cd38/Tnf/Csf1/Il7/Cxcl3/Socs3/Ccr1/Il1b/Ccl7/Cxcl10/Il6
EAD	HALLMARK_ALLOGRAFT_REJECTION	-0.355508	-1.63004	0.000994692	0.0082891	Ly86/Ptpn6/Abce1/Ifngr1/Spi1/Icam1/Inhbb/Cd80/Socs5/Lcp2/H2-M3/Gcnt1/Acvr2a/Jak2/Stat1/Traf2/Ccl22/Fas/Gzma/Icosl/Mmp9/Ube2n/Hif1a/Cd4/Ripk2/Igsf6/Klrd1/Prkcb/Il15/Tap1/Fcgr2b/Eif3j1/Il12rb1/C2/Ereg/Gzmb/Cd8a/Gbp2/Tlr3/Cdkn2a/Bcl3/Srgn/St8sia4/Tgfb2/Prkcg/Cd86/Ets1/Ccr5/Cd40/Il12b/Tlr2/Mtif2/Socs1/Cd8b1/Tnf/Ccr2/Fgr/Csf1/Il7/Lif/Prf1/Ccr1/Nos2/Il27ra/Il1b/Ccl7/Irf7/Il12a/Il6
EAD	HALLMARK_INFLAMMATORY_RESPONSE	-0.423704	-1.96447	9.49408051182025e-08	1.18676006397753e-06	Il1r1/Ifitm1/Gpc3/Lcp2/Acvr2a/Hpn/Pik3r5/Atp2b1/Acvr1b/Ccl22/Irf1/Icosl/P2ry2/Hif1a/Adora2b/Dcbld2/Ripk2/Sgms2/Il15/Sema4d/Pvr/Itgb3/Nod2/Rgs1/Gpr183/Osmr/Mxd1/Adrm1/Ereg/Pcdh7/Tlr3/Ndp/Kcna3/Adm/Hbegf/Npffr2/Ccl24/Ccr7/Sell/Pdpn/Myc/P2rx7/Il10ra/Pde4b/Il1a/Ptger4/Calcrl/Slc1a2/Tnfsf9/Csf3r/Cd40/Il12b/Ahr/Cd69/Ptpre/Tlr2/Rasgrp1/Scarf1/Mmp14/Csf1/Clec5a/Eif2ak2/Ccl20/Chst2/Lif/Rtp4/Mefv/Il1b/Ptgi…
EAD	HALLMARK_TNFA_SIGNALING_VIA_NFKB	-0.428475	-1.98643	3.78164787741905e-08	6.30274646236508e-07	Fjx1/Plpp3/Snn/Klf2/Map3k8/Zfp36/Clcf1/Msc/Phlda1/Cxcl1/Atp2b1/Nfil3/Dnajb4/Ninj1/Efna1/Irf1/Rcan1/Icosl/Areg/Egr2/Ripk2/Tnip2/Cebpd/Nfat5/Trib1/Tap1/Fosl2/Fosl1/Junb/Ets2/Tgif1/Nfkb2/Atf3/Gpr183/Rel/Mxd1/Id2/Fos/Marcks/Bcl3/Hbegf/G0s2/Myc/Ccn1/Phlda2/Pde4b/Ier2/Plek/Il1a/Ptger4/Tnfsf9/Il12b/Cd69/Dusp5/Ptpre/Tlr2/Serpinb8/Zc3h12a/Nfkbie/Tnf/Egr1/Tnc/Relb/Csf1/Ier3/Ifit2/Plau/Ackr3/Nr4a1/Cxcl3/Ifi…
EAD	HALLMARK_INTERFERON_GAMMA_RESPONSE	-0.466458	-2.16269	1e-10	5e-09	Jak2/Isg20/Stat1/St3gal5/Pml/Tor1b/Trim14/Pfkp/Fas/Irf5/Irf1/Gzma/Rapgef6/Hif1a/Irf9/Ripk2/Parp12/Il15/Rnf31/Tap1/Upp1/Ube2l6/Ifitm2/Il18bp/Samhd1/Ifitm3/Nod1/Dhx58/Helz2/Vcam1/H2-M2/C1rb/Samd9l/St8sia4/Il10ra/Cd86/Pde4b/Parp14/Pim1/Tdrd7/Cd40/Cd69/Ifit1bl1/Lysmd2/Usp18/Socs1/Cd38/Herc6/Gbp3/Bank1/Rnf213/Zbp1/Gbp9/Ifit2/Gbp4/Ifi44l/Il7/Cmpk2/Eif2ak2/Ifih1/Xaf1/Socs3/Casp4/Ddx60/Rtp4/Ccl7/Oas3/Irf…
EAD	HALLMARK_INTERFERON_ALPHA_RESPONSE	-0.543713	-2.27685	1.93885537514277e-09	4.84713843785693e-08	Isg20/Uba7/Ncoa7/Trim14/Irf1/Irf9/Ripk2/Parp12/Il15/Rnf31/Tap1/Ube2l6/Oas1a/Ifitm2/Ifitm3/Dhx58/Nub1/Trim12c/Helz2/Gbp2/Elf1/Samd9l/Lpar6/Sell/Mov10/Parp14/Tdrd7/Usp18/Herc6/Oas1g/Gbp3/Parp9/Csf1/Ifit2/Ifi44l/Il7/Cmpk2/Eif2ak2/Ifih1/Ddx60/Rtp4/Irf7/Ifit3/Oasl1/Ifi44/Cxcl10/Rsad2
LAD	HALLMARK_INTERFERON_ALPHA_RESPONSE	-0.500448	-1.49988	0.00192077	0.0230493	Oas1g/Parp9/Parp12/Procr/Tap1/Gbp3/Ifi35/Psmb8/Il4ra/Elf1/Ogfr/Irf9/Cmtr1/Nub1/Parp14/Adar/Samd9l/Tdrd7/Csf1/Trim14/Rtp4/Stat2/Psma3/Psme2/Helz2/Ifitm3/Gbp2/Batf2/Ifih1/Cmpk2/Eif2ak2/Trim12c/Psmb9/Oas1a/Ripk2/Bst2/Ddx60/Ifitm2/Herc6/Lpar6/Ccrl2/Nmi/H2-Q7/Cxcl10/Uba7/Usp18/Ifit3/H2-Q10/Dhx58/Il15/Ifit2/Irf7/Sell/Ifi44/Ifi44l
LAD	HALLMARK_INTERFERON_GAMMA_RESPONSE	-0.496316	-1.54959	5.43200723240463e-06	8.6912115718474e-05	Parp14/Adar/Ncoa3/Pim1/Samd9l/Tdrd7/Stat1/Rnf213/Samhd1/Socs3/Trim14/Rtp4/Ifnar2/Lcp2/Il10ra/Sspn/Stat2/Psma3/Casp3/Psme2/Rbck1/Lats2/Helz2/Fas/Ptpn2/Ifitm3/Il18bp/Batf2/Ifih1/Cmpk2/Eif2ak2/Psmb9/Ripk2/Csf2rb2/Bst2/Ddx60/Nod1/Klrk1/Jak2/Pfkp/Irf8/Ifitm2/Herc6/Nmi/H2-Q7/Vcam1/Cxcl10/Irf4/Fgl2/Tnfaip3/Irf5/Lysmd2/Usp18/Cmklr1/Itgb7/Cd69/Gbp9/Ifit3/Gzma/H2-Q10/Gpr18/Dhx58/Il15/Ifit2/Zbp1/Cfh/Cd86/Xa…
LAD	HALLMARK_INFLAMMATORY_RESPONSE	-0.52157	-1.62901	8.66020955262416e-08	2.0784502926298e-06	Adrm1/Mefv/Bst2/Pik3r5/Il1r1/Csf3r/Ccl22/Osmr/Lta/P2ry2/Ccrl2/Nmi/Ptger4/Sgms2/Rnf144b/Lpar1/Ccl17/Cxcl10/Icosl/Scn1b/Ebi3/Hbegf/Cmklr1/Sele/Cd69/P2rx7/Osm/Adm/Rgs1/Slc1a2/Il15/Nod2/Cxcl5/Il1b/Pcdh7/Lck/Cd55b/Irf7/Sell/Icam4/Tnfsf10/Ereg/Ptafr/Timp1/Ccr7/Il1a/Gpr183/Itgb8/Ccl2/Il7r/Aplnr/C3ar1/Slc28a2/Tnfaip6/Gpr132/Bdkrb1/Il6/Cxcr6/Ptgir/Slamf1/Aqp9/Tnfrsf9/Ccl7/Ccl24
LAD	HALLMARK_ALLOGRAFT_REJECTION	-0.544014	-1.69027	9.90063058458805e-09	4.75230268060226e-07	Abce1/Stab1/Cd8a/Cd79a/Gbp2/Eif3j1/Cd80/Il11/Itk/Ccl4/Il2ra/Dyrk3/Apbb1/Ripk2/Hdac9/Ltb/Jak2/Fcgr2b/Irf8/Prf1/Ccl22/Prkcb/Mtif2/Fgr/H2-Q7/Bcat1/H2-Oa/Icosl/Irf4/Cd1d1/Srgn/Il2rg/Nck1/Zap70/Thy1/Gzma/Cd3e/H2-Q10/Ets1/Il15/Ube2n/Il1b/Ccr5/Cd86/Cd96/Lck/Cd28/Il4/Cxcr3/Trat1/Mmp9/Irf7/Il12rb1/Ereg/Timp1/H2-Ob/Klrd1/Cd247/Socs1/St8sia4/Cd3d/Ccl2/Stat4/Gzmb/Cd40lg/Il12a/Cd3g/Ccr2/Cd4/Map4k1/Il6/Ccr1/Si…
IAC	HALLMARK_MYOGENESIS	0.393031	2.24653	1.65310142578301e-09	8.26550712891507e-08	Actn2/Ckm/Casq2/Ckmt2/Csrp3/Myl7/Tnnc1/Myl4/Tpd52l1/Tnnt2/Sln/Ldb3/Myom2/Fabp3/Tcap/Pgam2/Tnnt1/Mybpc3/Casq1/Sgca/Myom1/Myh11/Tnni2/Reep1/Pygm/Myl6b
IAC	HALLMARK_ESTROGEN_RESPONSE_LATE	0.290939	1.62423	0.000318804	0.0053134	Ltf/Agr2/Cyp26b1/Tnnc1/Tpd52l1/Klk10/Serpina3m/Foxc1/Calcr/Scube2/Klk11/Opn3/Acox2/Papss2/S100a9/Prlr/Cacna2d2/Mapt/Ret/Cxcl12/Sema3b/Chst8/Pdzk1/Pgr/Stil/Tiam1
IAC	HALLMARK_COAGULATION	0.311203	1.61044	0.00157367	0.0131139	Apoa1/Mst1/Hnf4a/Mmp9/Itga2/Gp9/Proz/Apoc1/Plau/Acox2/Rapgef3/Klkb1/Dct/Pf4/Cfb
IAC	HALLMARK_INTERFERON_GAMMA_RESPONSE	-0.352005	-1.419	0.00524678	0.037477	Irf4/Trafd1/Nampt/Fcgr1/Ifi35/Isoc1/Ube2l6/Trim14/Gbp3/Irf5/Trim26/Jak2/Peli1/Lap3/Psma2/Ifitm3/Stat3/Eif2ak2/Trim25/Tdrd7/Casp7/H2-Q7/Bpgm/Psme2/Psma3/Nmi/Psmb2/Il15ra/Parp12/Cd69/Sppl2a/Arid5b/Casp4/Ciita/Ifit2/Vamp5/Gpr18/Klrk1/Usp18/Fgl2/Bst2/Il10ra/Irf9/Samd9l/Tnfaip3/Ifih1/Tor1b/Ifitm2/Myd88/Il18bp/H2-M2/Tnfaip6/Nup93/Helz2/St3gal5/Xaf1/Ptpn2/Slamf7/Dhx58/Arl4a/Mthfd2/Socs1/Irf7/Cmpk2/Gbp8/…
IAC	HALLMARK_IL2_STAT5_SIGNALING	-0.374559	-1.50991	0.00105589	0.0105889	Gbp3/Cdkn1c/Rora/Ifngr1/Snx9/Socs2/Ifitm3/Spred2/Itgav/Il3ra/Pou2f1/Etfbkmt/Col6a1/Eef1akmt1/Csf2/Itih5/Tlr7/Swap70/Cd79b/Muc1/Pdcd2l/Fgl2/Eno3/Il10ra/Adam19/Ptch1/Snx14/Bmp2/Ikzf2/Ahr/Csf1/Traf1/Umps/Tnfrsf21/Batf/Hk2/Abcb1a/P4ha1/Tnfrsf4/Igf2r/Etv4/Flt3l/Icos/Cdc6/Tnfrsf18/Itga6/Myo1e/Il2ra/Ptrh2/Arl4a/Phtf2/Prkch/Socs1/Nfil3/Ptger2/Rragd/Lrrc8c/Lif/Il1rl1/Ctla4/Gpr65/Batf3/Capn3/Pth1r/Ikzf4/Pe…
IAC	HALLMARK_G2M_CHECKPOINT	-0.395428	-1.59223	0.000178206	0.00445515	Bub3/Arid4a/Suv39h1/Cul5/Srsf1/Map3k20/Atrx/Marcks/Kif22/Hmmr/Dtymk/Katna1/Cks2/Slc7a1/E2f4/Prmt5/Cdc27/Prim2/Jpt1/Aurkb/Ube2c/Tmpo/G3bp1/Sap30/Traip/Cdkn2c/Snrpd1/Rad23b/Mki67/Ttk/Dbf4/Meis1/Birc5/Mtf2/Smarcc1/Mnat1/Nup98/Ss18/Top1/Xpo1/Pds5b/Cdc6/Cdk1/Nsd2/Smc4/Prpf4b/Slc12a2/Casp8ap2/Dr1/Prc1/Ythdc1/Tent4a/Kif20b/Smc2/Pttg1/Pbk/Stag1/Meis2/Kif11/Nusap1/Hus1/Top2a/E2f2/Racgap1/Polq/Efna5/Stmn1/…
IAC	HALLMARK_INTERFERON_ALPHA_RESPONSE	-0.430803	-1.60673	0.00105889	0.0105889	Nub1/Ifi35/Ube2l6/Trim14/Gbp3/Trim26/Lap3/Ifitm3/Eif2ak2/Trim25/Tdrd7/H2-Q7/Parp9/Trim12c/Psme2/Psma3/Nmi/Mvb12a/Parp12/Ifit2/Usp18/Bst2/Irf9/Samd9l/Gmpr/Ifih1/Csf1/Ifitm2/Ncoa7/Helz2/Dhx58/Oas1a/Irf7/Cmpk2/Uba7/Epsti1/Pnpt1/Herc6/Lpar6/Il7/Rtp4/Il15/Ddx60/Rsad2/Oas1g/Ifi44/Ifi44l
